# Supplementary material for: A Benchmark Corpus of Yemeni Proverbs for Figurative and Cultural Language Modeling
Source: Sci Data. 2026 May 11;13:1073. doi: 10.1038/s41597-026-07234-y (PMC13381537; doi:10.1038/s41597-026-07234-y)
Supplement: Supplementary file 2 — Supplementary Data 1 [file 41597_2026_7234_MOESM2_ESM.xlsx]

## Sheet: Summary
File	Rows	Reference_Column	Generated_Column	Cosine_MiniLM	Cosine_CAMeL	Cosine_Arabic_KW	SAS_SBERT_100K	BERTScore_F1
deepseek_generated_explanations.csv	456	explanation	generated_explanation	0.7686	0.8244	0.3454	0.2165	0.6854
generated_explanations_allam.csv	456	explanation	generated_explanation	0.7641	0.8494	0.5409	0.3793	0.7272
generated_explanations_jais7b-chat.csv	456	explanation	generated_explanation	0.6169	0.7985	0.4702	0.3005	0.6709
generated_explanations_mistral7b.csv	456	explanation	generated_explanation	0.6622	0.7305	0.2601	0.1287	0.6495
generated_proverbs_explanations_gemini-1.5-pro.csv	456	original_explanation	generated_explanation	0.7752	0.8414	0.5676	0.4623	0.7257
gpt4o_generated_explanations.csv	456	explanation	generated_explanation	0.7887	0.8691	0.6238	0.5079	0.7357
llama3_generated_explanations_full.csv	456	explanation	generated_explanation	0.7285	0.847	0.5423	0.3734	0.705

## Sheet: deepseek_generated_explanations
Source_File	Reference_Column	Generated_Column	text	explanation	generated_explanation	Cosine_MiniLM	Cosine_CAMeL	Cosine_Arabic_KW	SAS_SBERT_100K	BERTScore_F1
deepseek_generated_explanations.csv	explanation	generated_explanation	يا شاقي لغيرك ريتك ما شقيت	يشير هذا المثل إلى تمني عدم معاناة الشخص الذي يعمل بجد لصالح الآخرين دون أن يحصل على فائدة شخصية.	يا صديقي, هذه هي الطريقة التي يفسرها المثل اليمني: 1. يبد�	0.699347	0.840373	0.379282	0.226977	0.651562
deepseek_generated_explanations.csv	explanation	generated_explanation	ما حد يسرق سارق	يشير هذا المثل إلى أن الشخص الذي يرتكب أفعالًا غير مشروعة يكون حذرًا من أن يقع ضحية لأفعال مشابهة.	يمكنني إنشاء فسر المثل اليمني التالي بسردة وموجزًا بتلك الطريقة	0.818013	0.8647	0.419936	0.314877	0.645038
deepseek_generated_explanations.csv	explanation	generated_explanation	الجار قبل الدار	يشير هذا المثل إلى أهمية اختيار الجار قبل اختيار المنزل لأن الجيران يؤثرون على حياتنا.	الفسر اليمني التالي يشير إلى أن الجار قبل الدار هو الأمر الذي يجب عل	0.880961	0.880954	0.516249	0.617085	0.739442
deepseek_generated_explanations.csv	explanation	generated_explanation	كلام ما له اسماع ضرط الحمار خير منه	يشير هذا المثل إلى أن الكلام الذي لا يُستمع إليه ولا يُؤخذ به لا فائدة منه.	يعتبر الأمر الآن أكثر سهولة وأكثر صدقة وأكثر إثارة إ	0.819337	0.754194	0.20477	-0.125411	0.651942
deepseek_generated_explanations.csv	explanation	generated_explanation	ثير معقله وهوه زمبيل	يشير هذا المثل إلى أن الشخص قد يتصرف بطريقة لا تتناسب مع قدراته أو مكانته، مما يجعله يبدو غير مؤهل أو غير مسؤول.	الفسر اليمني التالي يشير إلى ثير معقله وهوه زمبيل، وهو عصر ع�	0.560169	0.754146	0.111142	0.0774868	0.648952
deepseek_generated_explanations.csv	explanation	generated_explanation	ما حاج الا من حج برجله	يشير هذا المثل إلى أن الشخص الذي يشارك فعليًا في العمل هو الذي يفهم تفاصيله بشكل حقيقي.	يريد المثل اليمني أن يضمن أن يتم حظر إدخال معلومات جديدة و	0.624803	0.863051	0.404742	0.0583262	0.696989
deepseek_generated_explanations.csv	explanation	generated_explanation	ما تموت العرب الا متوافقه	يشير هذا المثل إلى أن العرب يتحدون ويتفقون في مواجهة الأزمات والمصائب الكبيرة.	الفسر اليمني التالي يشير إلى أن العرب لم يتوافقو على أي وسيلة	0.897019	0.875673	0.311962	0.11976	0.743985
deepseek_generated_explanations.csv	explanation	generated_explanation	خير الامور صباحها، وخير البنات بكرها	يشير هذا المثل إلى أهمية بدء الأمور بشكل صحيح وعدم تأجيلها.	يعتبر هذا المثل اليمني عادةً سلطانيًا ومؤثرًا على النا	0.822301	0.84488	0.43868	0.313266	0.699469
deepseek_generated_explanations.csv	explanation	generated_explanation	حيل الدوام يقطع الحجر	يشير هذا المثل إلى أن الإصرار والمثابرة يمكن أن يتغلبا على الصعوبات.	الفسر اليمني التالي يشير إلى أن الأشياء يمكن أن تتغير إلى حد	0.844994	0.895966	0.378475	0.180978	0.776414
deepseek_generated_explanations.csv	explanation	generated_explanation	ايدي بلقفه، وصعبه يعنيني لقفه فمه	يشير هذا المثل إلى أن الشخص قد يضطر لمواجهة تحديات أو مسؤوليات غير مرغوبة لا يمكنه تجنبها.	يعني الإيدي الموجه إلى الأرض يشير إلى الإبداع الذكي والتفكير	0.695691	0.74068	0.310289	0.203701	0.669564
deepseek_generated_explanations.csv	explanation	generated_explanation	تلخبط اللفظ والنفظ عند عيال الشياطين	يشير هذا المثل إلى أن الشخص الذي يتصرف بتهور أو دون تفكير قد يضر نفسه بشكل غير مقصود.	يتعلق فسر المثل اليمني التالي بإغراق اللفظ والنفظ في عيال الشياطي	0.755808	0.81539	0.19719	0.209146	0.681143
deepseek_generated_explanations.csv	explanation	generated_explanation	الجواب علي قدر السؤال	يشير هذا المثل إلى أن الردود يجب أن تكون متناسبة مع الأفعال، حيث يُرد الخير بالخير والشر بالشر.	المثل اليمني هو عبارة عن عملية تطبيق أحكام وأدالة محلية على	0.822265	0.912776	0.370375	0.586256	0.690609
deepseek_generated_explanations.csv	explanation	generated_explanation	من له طب في راس الكلب، شله بيدين	يشير هذا المثل إلى أن تغيير طبيعة الشخص أو سلوكياته المتأصلة أمر صعب للغاية.	يعني أن يكون لدى شخص ما طبب من قبل في راس الكلب، أو يعرف ك	0.694315	0.784517	0.310491	0.143498	0.677254
deepseek_generated_explanations.csv	explanation	generated_explanation	بـيع بيقته شارج	يشير هذا المثل إلى أن الشخص باع شيئًا بأقل من قيمته الحقيقية.	يعني "فسر المثل اليمني التالي" أنه يتحدث عن مثلٍ في اليمن. يم�	0.722646	0.798272	0.470456	0.284279	0.691633
deepseek_generated_explanations.csv	explanation	generated_explanation	البرد لشباط والتهمه لكوانين	يشير هذا المثل إلى أن الشخص قد يُتهم بأفعال لم يقم بها بينما يكون الفاعل الحقيقي شخصًا آخر.	يتعلق فسر المثل اليمني التالي بأمريكا، ويتعلق بأمور مثلية أخر�	0.772094	0.825972	0.391894	0.405326	0.694683
deepseek_generated_explanations.csv	explanation	generated_explanation	اقواله مفلس فلس	يشير هذا المثل إلى أن كلام الشخص ليس له قيمة أو تأثير.	الفسر اليمني التالي يشير إلى أن الشيء الذي تفكر فيه لا يمتلك أي	0.842742	0.877471	0.476342	0.41561	0.747043
deepseek_generated_explanations.csv	explanation	generated_explanation	عين في المقبره و عين بتدور مره	يشير هذا المثل إلى الشخص الذي يتظاهر بالاهتمام بشيء جاد بينما يركز اهتمامه الحقيقي على شيء آخر، مثل النظر إلى النساء.	يتعلق هذا المثل اليمني بأنه يتحدث عن شيء يبدو كما قد تعتق	0.662792	0.863508	0.407534	0.416346	0.720788
deepseek_generated_explanations.csv	explanation	generated_explanation	ابن سوق	يشير هذا المثل إلى الشخص الذي يتصرف أو يتحدث بأسلوب غير لائق أو غير مهذب.	المثل اليمني التالي هو مثل الأمور التي يمكن أن تحدث في اليمن. يعن	0.792784	0.825885	0.36614	0.227228	0.677939
deepseek_generated_explanations.csv	explanation	generated_explanation	غداء متضيفين	يشير هذا المثل إلى أن العائلة قد تعد وجبة غداء فاخرة ومتنوعة دون وجود ضيوف، مما يعكس الاهتمام بالتجمع الأسري والتمتع بالطعام الجيد حتى في غياب الضيوف.	الفسر اليمني التالي يشير إلى غداء متضيفين (مثل الأرز المضغوط	0.759832	0.925472	0.496738	0.544691	0.695007
deepseek_generated_explanations.csv	explanation	generated_explanation	لا جاك يوم الحمار قمت له قومه	يشير هذا المثل إلى أهمية الاستعداد والتعامل بجدية مع المواقف الصعبة والمشكلات الكبيرة عند مواجهتها.	معظم الناس يعتقدون أن لا جاك يوم الحمار هو مجرد مسرحية عن الحمل	0.771174	0.678797	0.236386	0.0601528	0.653347
deepseek_generated_explanations.csv	explanation	generated_explanation	جاءتك منيك يا بيت الله	يشير هذا المثل إلى أن الشخص قد يحصل على ما يرغب فيه دون جهد أو سعي منه.	الفسر اليمني التالي يشير إلى أن المثل الذي يتعلق باليمن هو أنه ي	0.851977	0.860718	0.426974	0.228573	0.718504
deepseek_generated_explanations.csv	explanation	generated_explanation	اذا لك مصلحه في جحر الحمار ادخل يدك	يشير هذا المثل إلى أن تحقيق الأهداف قد يتطلب تحمل المخاطر أو مواجهة التحديات.	يمثل القول "إذا لك مصلحتك في جحر الحمار ادخل يدك" أن الشخص ي	0.675005	0.771056	0.396173	0.126867	0.69933
deepseek_generated_explanations.csv	explanation	generated_explanation	لا حريوه مليحه، ولا اويه يباكر اويه يباكر ما اعطوهم الحريوه، العروسه في وقت مبكر	يشير هذا المثل إلى أهمية التروي والتفكير الجيد قبل اتخاذ القرارات المهمة.	يعني فسر المثل اليمني التالي أنه لا حرية المليح ولا حرية الأوي.	0.818318	0.793961	0.309653	0.118458	0.703805
deepseek_generated_explanations.csv	explanation	generated_explanation	اذا حصلت الحمال وفي بالمال	يشير هذا المثل إلى أهمية اختيار الزوج المناسب الذي يستطيع تحمل مسؤوليات الحياة الزوجية ودعم الأسرة ماليًا ومعنويًا.	يعني أن الشخص لديه الحمال وهو في حالة الإيجابية المالية. هذا ي	0.823153	0.837276	0.324359	0.202228	0.700599
deepseek_generated_explanations.csv	explanation	generated_explanation	اقرب من عسوس الاذن	يشير هذا المثل إلى أن الشيء قريب جدًا بحيث لا يمكن أن يكون أقرب.	الفسر اليمني التالي يشير إلى المكان المقبل أقرب للمدينة العسكرية ال	0.795388	0.767915	0.359082	0.160947	0.712871
deepseek_generated_explanations.csv	explanation	generated_explanation	يوم الحطابه لها	يشير هذا المثل إلى أن هناك وقتًا كافيًا لإنجاز المهمة دون استعجال.	فسر المثل اليمني التالي شرحًا دقيقًا وموجزًا دون إضافة معلوما	0.803589	0.914482	0.66432	0.275142	0.69502
deepseek_generated_explanations.csv	explanation	generated_explanation	اللي ما عنده عمر يشتري له جمل	يشير هذا المثل إلى أن من لا يملك الصبر أو التحمل يجب أن يسعى لاكتسابه.	معلومات جديدة لم يتم إضافتها في هذا الرد. لكن يمكنني إ�	0.770422	0.777524	0.189565	0.132138	0.661982
deepseek_generated_explanations.csv	explanation	generated_explanation	بـيت الخنا خراب	يشير هذا المثل إلى أن الخيانة تؤدي دائمًا إلى الفشل والدمار.	يعتبر الأمر الآن سيئًا للغاية في اليمن. في الأسبوع الماضي،	0.725865	0.736181	0.306806	0.00438571	0.691868
deepseek_generated_explanations.csv	explanation	generated_explanation	اذا قدك سارج كثر المفاتح	يشير هذا المثل إلى أن الشخص الذي يكشف عن عيوبه أو أخطائه بشكل علني يواجه الفضيحة.	فسر المثل اليمني التالي يشير إلى أن الشريك يفترض أن يفتح العديد	0.858256	0.864021	0.415075	0.131465	0.725045
deepseek_generated_explanations.csv	explanation	generated_explanation	حرام ما وصل طرفي	يشير هذا المثل إلى الشعور بالأسى أو الألم عند عدم تحقيق الهدف أو الوصول إلى المراد.	مرحبًا, يا صديق! سأفسر لك المثل اليمني التالي بشكل دقيق وموجز د	0.718709	0.783949	0.38609	0.197261	0.640723
deepseek_generated_explanations.csv	explanation	generated_explanation	اللي ما يخاف من الله خاف منه	يشير هذا المثل إلى أن الشخص الذي لا يخشى الله في أفعاله قد يكون خطرًا على الآخرين.	يا صديقي, هذه هي القول المثلي اليمني التالي: "الذي يخاف من الله	0.734941	0.828282	0.373485	0.41158	0.701958
deepseek_generated_explanations.csv	explanation	generated_explanation	لا سرحت بلاد العور اعور عينك	يشير هذا المثل إلى أن الانغماس في بيئة سلبية يمكن أن يؤدي إلى تبني عادات سيئة أو التأثر بشكل سلبي.	يا صديقي، هذا المثل يعني أن لا يمكن أن يكون هناك أي أم	0.769964	0.812802	0.405913	0.084845	0.70026
deepseek_generated_explanations.csv	explanation	generated_explanation	يعرف البيت من ساسه	يشير هذا المثل إلى فهم الشخص العميق لأصول وأساسيات الأمور أو الأشخاص.	المثل اليمني التالي يعني أن البيت يعرف من ساسه. هذا يعني أن البي	0.766627	0.831948	0.462481	0.426484	0.693829
deepseek_generated_explanations.csv	explanation	generated_explanation	اللقط اعمي والخير اخجل	يشير هذا المثل إلى أن الرزق قد يأتي من مصادر غير متوقعة وأن الخير قد يكون مخفيًا في أماكن لا نتوقعها.	يتم إطلاق النار على المواطنين في اليمن بسبب عدم التوافق بين المتظ	0.807054	0.833163	0.189756	0.0846758	0.655876
deepseek_generated_explanations.csv	explanation	generated_explanation	خشم الحمار ابيض	يشير هذا المثل إلى أن الجمال ليس في المظهر الخارجي فقط، بل في الصفات والجوهر.	يتعلق فسر المثل اليمني التالي بأمر مثلٍ يتعلق بالأشياء التي يمك	0.795077	0.819738	0.478319	0.437766	0.695567
deepseek_generated_explanations.csv	explanation	generated_explanation	حاسب علي نفسك	يشير هذا المثل إلى أن الاستمرار في الخطأ يؤدي إلى الهلاك.	يا أيها المستخدم اليمني الذي يرغب في فسر المثل اليمني التالي، فإ	0.804065	0.764511	0.421021	0.202676	0.696771
deepseek_generated_explanations.csv	explanation	generated_explanation	غالي والطلب رخيص	يشير هذا المثل إلى شخص ذو قيمة عالية ومكانة رفيعة لكنه متواضع في متطلباته.	يعتبر المثل اليمني التالي هو شرح دقيق وموجز للفسر الذي يتم استخدامه	0.746344	0.793086	0.463439	0.313281	0.716645
deepseek_generated_explanations.csv	explanation	generated_explanation	غله الشعبه بزربها	يشير هذا المثل إلى أن الجهد المبذول قد لا يؤدي إلى نتائج إيجابية، حيث يمكن أن تكون المكاسب مساوية للخسائر.	يعتبر المثل اليمني التالي هو شيء يمثل أحدث إصدار من شيء آخر.	0.735462	0.852512	0.321634	0.240857	0.685308
deepseek_generated_explanations.csv	explanation	generated_explanation	داخل في الربح خارج من الخساره	يشير هذا المثل إلى الشخص الذي يضع شروطًا تخدم مصلحته فقط.	يتم إدخال فسر المثل اليمني التالي لإدخال معلومات جديدة للتعريف ب	0.732586	0.925126	0.476457	0.33959	0.648946
deepseek_generated_explanations.csv	explanation	generated_explanation	كنن و فجي	يشير هذا المثل إلى الشعور بالظلم والقهر الذي قد يواجهه الإنسان في مواقف معينة.	الفسر اليمني الذي تريد حله هو: "كن جمهوريًا و فجي" إذاً،	0.686817	0.773294	0.332851	0.114225	0.667137
deepseek_generated_explanations.csv	explanation	generated_explanation	افه الكذب الخيانه	يشير هذا المثل إلى أن الكذب يُعتبر نوعًا من الخيانة، حيث أن كلاهما يؤدي إلى فقدان الثقة والضرر في العلاقات.	يعتبر المثل اليمني التالي كشرح دقيق للمثل اليمني الأول الذي يتم است	0.87206	0.840703	0.44406	0.177725	0.658423
deepseek_generated_explanations.csv	explanation	generated_explanation	يدك بلقفه واصبعه بعينك	يشير هذا المثل إلى أن الشخص الذي تقوم بمساعدته قد يرد لك المعروف بالإساءة أو الأذى.	يمكنني إنشاء كتابة بسيطة لفسر المثل اليمني التالي باللغة العربي	0.740054	0.831831	0.346493	0.382183	0.660666
deepseek_generated_explanations.csv	explanation	generated_explanation	جلست الجاره علي الجاره خساره	يشير هذا المثل إلى أن حديث المرأة مع جارتها في الصباح يعطلها عن أداء أعمالها المنزلية ويضيع وقتهما بلا فائدة.	يعني "المثل اليمني التالي" يشرح الأمر بأن اليمن يريد أن يصبح من�	0.785402	0.762398	0.278299	0.0156061	0.688248
deepseek_generated_explanations.csv	explanation	generated_explanation	من كذب لك كذب عليك	يشير هذا المثل إلى أن الشخص الذي يكذب على الآخرين يمكن أن يكذب عليهم مرة أخرى، مما يعكس عدم الثقة في صدقه وولائه.	يا صديقي، هذا هو فسر المثل اليمني التالي بشكل موجز ودقيق دون إ�	0.767879	0.857244	0.372969	0.202702	0.655471
deepseek_generated_explanations.csv	explanation	generated_explanation	يضع سره في اضعف خلقه	يشير هذا المثل إلى قدرة الله على إظهار قوته وحكمته من خلال أضعف المخلوقات، مما يبرز عظمة قدرته وتدبيره.	السر اليمني التالي يشير إلى أن الإنسان هو خلق أصغر من خلقه المو	0.750192	0.858983	0.540701	0.268532	0.706261
deepseek_generated_explanations.csv	explanation	generated_explanation	بـكره شاني لي بيت	يشير هذا المثل إلى الأمل أو التخطيط لتحقيق أهداف مستقبلية، رغم عدم اتخاذ خطوات فعلية لتحقيقها في الوقت الحاضر.	الفسر اليمني الذي تم إطلاقه في 2021 من قبل الحكومة اليمني لم تض	0.662859	0.834483	0.110963	0.0827125	0.637795
deepseek_generated_explanations.csv	explanation	generated_explanation	اول التيه عقل والا جنان	يشير هذا المثل إلى أن الإنسان يُظهر نضجه وحكمته عندما يبدأ في تحمل المسؤولية، وأن الاندفاع في الشباب قد يؤدي إلى تصرفات غير محسوبة.	الفسر اليمني التالي يشير إلى أن الأشياء التي تحدث على الإطلاق	0.787806	0.875968	0.216703	0.0757612	0.681719
deepseek_generated_explanations.csv	explanation	generated_explanation	الجوع يكسر	يشير هذا المثل إلى أن الجوع يمكن أن يدفع الشخص إلى اتخاذ قرارات أو أفعال غير معتادة للحفاظ على حياته.	الأمر يتعلق بالمثل اليمني التالي: 1. الجوع يكسر المثل اليمني التالي:	0.674231	0.805579	0.468154	0.505469	0.645721
deepseek_generated_explanations.csv	explanation	generated_explanation	الفقر يمكنك الدعاء	يشير هذا المثل إلى أن الفقر يدفع الإنسان للجوء إلى الله بالدعاء طلبًا للفرج والمساعدة.	الفسر اليمني التالي يشير إلى أن المسألة تتعلق بإجابة سؤال حول ال	0.84803	0.784052	0.256498	0.129262	0.686763
deepseek_generated_explanations.csv	explanation	generated_explanation	ما طبيب طب عمره	يشير هذا المثل إلى أن الشخص قد لا يكون قادرًا على حل مشاكله الخاصة أو معالجة أموره بنفسه، حتى لو كان متخصصًا في ذلك المجال.	الفسر اليمني التالي يشير إلى أن الطبيب يعمل في مكانه يدعى "طب �	0.785245	0.837509	0.259053	0.0108277	0.708894
deepseek_generated_explanations.csv	explanation	generated_explanation	اعملها عوجه تاتي ساني	يشير هذا المثل إلى أن الأمور التي تبدأ بشكل غير صحيح قد تؤدي في النهاية إلى نتائج إيجابية أو غير متوقعة.	يمكنني إنشاء فسر المثل اليمني التالي باللغة العربية بسردة: المث	0.739995	0.792454	0.280538	0.260086	0.628383
deepseek_generated_explanations.csv	explanation	generated_explanation	من دحق علي ذيل الكلب نيبه	يشير هذا المثل إلى أن من يسبب الأذى أو الإزعاج للآخرين يجب أن يتوقع رد فعل سلبي أو انتقامي.	يعتبر المثل اليمني التالي هو قصة عن الإنسان الذي يصادف الكثير من	0.782458	0.855998	0.541824	0.320384	0.671518
deepseek_generated_explanations.csv	explanation	generated_explanation	بل السير يسير معك بل ادهن	يشير هذا المثل إلى أن التعامل بلطف ومرونة يسهل تحقيق الأهداف والنجاح.	يا صديقي, هذا المثل اليمني يعني أن الشيء الذي تريده يمثل نفس	0.858421	0.830098	0.479048	0.327525	0.690347
deepseek_generated_explanations.csv	explanation	generated_explanation	من جاد في ابن عمه ما فسل	يشير هذا المثل إلى أن من يكرم ويدعم أقاربه لن يُنظر إليه باحتقار أو نقص من قبل الآخرين.	مرحبًا, يا صديق! هذا المثل اليمني الذي تتعلم عنه يتعلق بعمل	0.745722	0.821432	0.382877	0.196767	0.667319
deepseek_generated_explanations.csv	explanation	generated_explanation	اصبر يادي للمصعاب	يشير هذا المثل إلى أهمية الصبر والانتظار للحصول على النتائج المرجوة، حتى وإن طال الزمن لتحقيق الوعود.	يا رفاق، هذا هو الفسر اليمني التالي: 1. قدمت المثل اليمني التالي: ا	0.653592	0.819077	0.324312	0.195363	0.629889
deepseek_generated_explanations.csv	explanation	generated_explanation	ابدا بيمينك ولو بيسرك علي	يشير هذا المثل إلى أهمية البدء بالأمور الصحيحة أو الجيدة حتى لو كانت الظروف أو الأشخاص المحيطون بك لا يشجعون على ذلك، مؤكدًا على قيمة التوجه نحو الأفضل دائمًا.	يرجى الإعادة بالإجابة عن السؤال بصورة أكثر صحيحة. في هذا	0.769703	0.772952	0.24105	0.141941	0.715213
deepseek_generated_explanations.csv	explanation	generated_explanation	العجل ياكل قرصه ني العجل المتسرع ني غير مطبوخ جيدا	يشير هذا المثل إلى أن التسرع في اتخاذ القرارات يؤدي إلى نتائج غير مرضية.	ياكل قرصه ني هو مثال يوضح كيفية تحليل المثل اليمني التالي: 1.	0.691732	0.864742	0.336431	0.145542	0.6757
deepseek_generated_explanations.csv	explanation	generated_explanation	من خدم الناس ببلاش اتهموه بالسرقه	يشير هذا المثل إلى أن العمل المجاني قد يثير الشكوك والاتهامات بدلاً من التقدير.	يعتبر المثل اليمني التالي: 1. قانونية: يتم اعتبار المثل اليمني التالي	0.793161	0.814876	0.315293	0.205331	0.66346
deepseek_generated_explanations.csv	explanation	generated_explanation	المحبه خيبه ولو تشقر	يشير هذا المثل إلى أن الحب قد يؤدي إلى خيبة الأمل حتى لو بدا في البداية جميلاً أو واعدًا.	الفسر اليمني التالي يشير إلى أن المحبة تأخذ شراب خيبه ولو تشقر.	0.773519	0.876902	0.441549	0.438844	0.742412
deepseek_generated_explanations.csv	explanation	generated_explanation	جزي الله النابئات عني خير	يشير هذا المثل إلى أن الشخص قد يستفيد من المصائب أو الأزمات التي يمر بها، حيث تأتي بنتائج إيجابية غير متوقعة.	يعتبر المثل اليمني الذي تم اطلاقه في اليمن في عام 2015 كمثل لل	0.753341	0.787772	0.508892	0.345075	0.661895
deepseek_generated_explanations.csv	explanation	generated_explanation	دست علوه	يشير هذا المثل إلى أن الأمور قد تحدث بشكل غير مقصود أو بدون تخطيط مسبق.	الفسر اليمني التالي يشمل التفسيرات التي تتعلق بالأشياء التي تمتلكها أو	0.812028	0.820779	0.349981	0.127387	0.688918
deepseek_generated_explanations.csv	explanation	generated_explanation	من رضي بشنق نفسه شليت برجله	يشير هذا المثل إلى أن من يختار طريقًا يؤدي إلى هلاكه، فإنه يتحمل مسؤولية قراره، ولا مانع من مساعدته في الوصول إلى ما اختاره بنفسه.	يعني أن المثال اليمني الذي ترغب في فسره يتعلق بأحد المسؤولين ال	0.658154	0.765803	0.277879	0.0697129	0.69839
deepseek_generated_explanations.csv	explanation	generated_explanation	الكسل يورث الجوع	يشير هذا المثل إلى أن الكسل يؤدي في النهاية إلى الجوع.	الفسر اليمني التالي يشير إلى أن الكسل يورث الجوع. يعني أن الكسل ي	0.890124	0.865379	0.691055	0.819641	0.804024
deepseek_generated_explanations.csv	explanation	generated_explanation	ابعد من السماء	يشير هذا المثل إلى استحالة حدوث الأمر.	الفسر اليمني التالي يشير إلى أن يتجه المثال الذي تتحدث عنه إلى	0.875827	0.84396	0.582841	0.221649	0.733331
deepseek_generated_explanations.csv	explanation	generated_explanation	صنعاء ما بنتت بيوم	يشير هذا المثل إلى أن الإنجازات الكبيرة تحتاج إلى وقت وجهد لتحقيقها.	فسر المثل اليمني التالي: أنظمة التشغيل المحلي اليمني (YEM) قدمت �	0.564708	0.760296	0.250787	0.184303	0.662079
deepseek_generated_explanations.csv	explanation	generated_explanation	سيدك ما بيدك	يشير هذا المثل إلى أهمية الاعتماد على ما تمتلكه بالفعل.	الفسر اليمني الذي ترغب في فهمه يتعلق بأنشأة الأمانة التي تتض	0.751225	0.820568	0.312776	0.164576	0.691042
deepseek_generated_explanations.csv	explanation	generated_explanation	يدي في فمه، واصبعه في عيني فمه فمه	يشير هذا المثل إلى خيانة الثقة واستغلال الشخص للآخر رغم حسن المعاملة والثقة الممنوحة له.	يدي في فمه: هذا يعني أن المثل اليمني يتحدث عن أحد الأجسام ال	0.717211	0.870958	0.432543	0.270431	0.685611
deepseek_generated_explanations.csv	explanation	generated_explanation	سيري لش تجاهش تجاهش لا اهلش تجاهش ولا بني عمش وراش	يشير هذا المثل إلى أهمية التحلي بالثقة والتروي في اتخاذ القرارات، خاصة عندما لا يكون هناك دعم مباشر من الأهل أو الأقارب.	يا صديقي, هذا هو سر المثل اليمني الذي تريد أن تفسره بشكل صحيح	0.708976	0.815182	0.398339	0.18234	0.66534
deepseek_generated_explanations.csv	explanation	generated_explanation	ما تموت العرب الا متوافيه	يشير هذا المثل إلى أن العرب لا تتعرض للضرر أو الهزيمة دون أن ترد بالمثل، ويستخدم كتحذير أو تهديد للخصوم.	الفسر اليمني التالي يشير إلى أن العرب لا يموتون متواضعًا ، بل ي	0.819717	0.849823	0.374369	0.353991	0.689449
deepseek_generated_explanations.csv	explanation	generated_explanation	ثور المؤمن ما ستره	يشير هذا المثل إلى أن الشخص الذي يعيش ببساطة وقناعة لا يحتاج إلى التظاهر أو التفاخر بالمظاهر الخارجية.	يعتبر المثل اليمني الثور المؤمن كثافة من الأفكار التي تتضمن خط	0.6591	0.852688	0.362408	0.148809	0.68071
deepseek_generated_explanations.csv	explanation	generated_explanation	اللي نفسه بيد غيره، يموت معذب	يشير هذا المثل إلى أن القرار أصبح بيد شخص آخر وليس بيد صاحب الشأن.	مرحبًا, يا صديقي! هذا المثال اليمني الذي ترغب في فسره يتعل	0.673934	0.839173	0.387166	0.136944	0.636576
deepseek_generated_explanations.csv	explanation	generated_explanation	ساير الكذاب لا باب الباب ويقال ساير الكذاب الي باب بيته	يشير هذا المثل إلى أهمية متابعة الكاذب حتى النهاية لكشف حقيقته.	يعني فسر المثل اليمني التالي: "الكذب المتجه إلى مقره" يقول أن الك�	0.85816	0.904189	0.641823	0.547998	0.720164
deepseek_generated_explanations.csv	explanation	generated_explanation	كل اكل الرجال، وقوم قومه الجمال	يشير هذا المثل إلى أهمية التحلي بالقوة والنشاط في تناول الطعام والعمل بكفاءة.	يتم إدخال هذا المثل لإطلاق النظر عن أن الرجل يأكل جماله الج	0.745606	0.808671	0.4803	0.437884	0.710652
deepseek_generated_explanations.csv	explanation	generated_explanation	اذا لبست بذا العوراك كن اعور مثلهم	يشير هذا المثل إلى أهمية التكيف مع البيئة المحيطة والتصرف بمرونة لتحقيق التعايش، مع الالتزام بالقيم الدينية والأخلاقية.	يرجى الإعادة بالإجابة عن السؤال بصورة أكثر وثيقة. في هذا	0.831196	0.861779	0.204383	0.0473575	0.711942
deepseek_generated_explanations.csv	explanation	generated_explanation	اركب له سبيله	يشير هذا المثل إلى ضرورة اتباع نهج أو طريقة معينة للتعامل مع موقف أو شخص حتى لو لم يكن يستحق الجهد المبذول.	يا صديقي, في هذا المثال اليمني الذي سأفسره لك بشكل دقيق وموجز	0.756298	0.828948	0.41602	0.398411	0.643892
deepseek_generated_explanations.csv	explanation	generated_explanation	اين الثري من الثريا	يشير هذا المثل إلى الشخص الذي يُفضل عليه شخص ذو مكانة أعلى أو أعظم.	الفسر اليمني التالي يشير إلى أن الثري من الثريا هو الثري الذي يتم	0.808541	0.80213	0.409869	0.189526	0.686195
deepseek_generated_explanations.csv	explanation	generated_explanation	من اكل باليدين اختنق	يشير هذا المثل إلى أن الطمع والجشع يؤديان إلى نتائج سلبية أو الوقوع في المشكلات.	الفسر اليمني الذي ترغب في حصلته هو: "من اكل باليدين اختنق" ه	0.660443	0.673622	0.289971	0.204082	0.65731
deepseek_generated_explanations.csv	explanation	generated_explanation	من بين الدارح لا يقول اح الدارح الشهره	يشير هذا المثل إلى أن السعي لتحقيق النجاح أو الشهرة يتطلب تحمل الصعوبات دون الشكوى.	يعني "المثل اليمني التالي" أنه لا يقول أحد من الدارح أن يكون لديه	0.767209	0.848496	0.42469	0.180712	0.692676
deepseek_generated_explanations.csv	explanation	generated_explanation	كركر جمل، وحك جدار	يشير هذا المثل إلى القيام بأعمال شاقة أو غير مجدية دون تحقيق أي فائدة ملموسة.	يعتبر المثل اليمني التالي كركر جملة وحك جدار في الأساس كفسر لأ	0.709061	0.827322	0.315376	0.226237	0.6615
deepseek_generated_explanations.csv	explanation	generated_explanation	عيش تنظر عجب	يشير هذا المثل إلى أن المستقبل يحمل مفاجآت غير متوقعة.	الفسر اليمني التالي يشير إلى أن المثل الذي يتم إذا كانت الأشياء	0.852892	0.845455	0.396747	0.318622	0.743328
deepseek_generated_explanations.csv	explanation	generated_explanation	الفرس من خيالها، والمراه من رجالها	يشير هذا المثل إلى أهمية دور الرجل في إبراز مكانة وقدرات المرأة.	يعتبر الفسر اليمني التالي يمثل خطوة مهمة في تطوير التفكير الإنس	0.716017	0.86987	0.347094	0.102945	0.724874
deepseek_generated_explanations.csv	explanation	generated_explanation	رجل في المقبره، وعين تدور مره مره زوجه	يشير هذا المثل إلى شخص يقترب من الموت ولكنه لا يزال منشغلاً بالتفكير في الزواج والنساء.	يعتبر المثل اليمني التالي كفسر للأسئلة حول الأشياء التي يمكن أ	0.810775	0.839838	0.460692	0.273015	0.706272
deepseek_generated_explanations.csv	explanation	generated_explanation	قريش يدور، ولا درهم مصور	يشير هذا المثل إلى أهمية الاستمرار في السعي والعمل حتى لو لم تظهر النتائج المرجوة على الفور.	يا صديقي, يمكنني إنشاء لك قصة عربية مثل اليمنية ولا تحتا�	0.674612	0.799161	0.171961	0.0426749	0.618121
deepseek_generated_explanations.csv	explanation	generated_explanation	سمحنا له دخل بحماره ويقال سمحنا لك يتخاوص دخل يرقص يتخاوص يرقص	يشير هذا المثل إلى استغلال التسامح والضيافة بشكل مفرط وغير لائق.	هذه القولة لا تمثل صحيحة صحيحة. لا يمكن أن يكون التفسير له	0.751463	0.816571	0.379187	0.255087	0.668825
deepseek_generated_explanations.csv	explanation	generated_explanation	ارحموا من في الارض يرحمكم من في السماء	يشير هذا المثل إلى أهمية الرحمة بالآخرين.	يعتبر المثل اليمني الذي تم إطلاقه في اليوم الجمعة من الاسفنجر الـ	0.768178	0.796256	0.54799	0.330653	0.687172
deepseek_generated_explanations.csv	explanation	generated_explanation	الذي يستحي من بنت عمه ما تحبل لوش	يشير هذا المثل إلى أن الخجل قد يمنع الشخص من المطالبة بحقوقه أو تحقيق أهدافه.	يا يا, هذا يبدو مثل قصة عجيبة. لكن لنفهم القصة بشكل أف�	0.814968	0.804779	0.274899	0.0259787	0.667487
deepseek_generated_explanations.csv	explanation	generated_explanation	الناقه ناقه، ولو هدرت	يشير هذا المثل إلى أن الجوهر لا يتغير رغم التغييرات السطحية.	يا صديقي، هذا المثل اليمني يتحدث عن الناقه الذي يحتاج إلى	0.698068	0.83636	0.376855	0.217923	0.718812
deepseek_generated_explanations.csv	explanation	generated_explanation	ما حليب يرجع ضره	يشير هذا المثل إلى أن بعض الأمور أو العلاقات لا يمكن إعادتها إلى حالتها الأصلية بعد أن تتغير أو تنتهي.	الفسر اليمني التالي يشير إلى أن الحليب يعود ضرهًا إذا كان يتم	0.773932	0.804456	0.186198	0.100449	0.691122
deepseek_generated_explanations.csv	explanation	generated_explanation	لا تقول اح يسمعها العدو ويرتاح	يشير هذا المثل إلى ضرورة عدم إظهار الضعف أو الألم أمام الأعداء لتجنب استغلالهم لذلك.	مرحبًا, يا صديقًا! هذا المثال اليمني الذي سأفسره هو عبارة	0.628288	0.899184	0.365529	0.131529	0.631619
deepseek_generated_explanations.csv	explanation	generated_explanation	شرط الموافقه الموافقه	يشير هذا المثل إلى أن الصبر ضروري لتحقيق التوافق والانسجام في العلاقات.	المثل اليمني التالي يشمل التفاصيل التالية: 1. التوجيه الأول: المثل الي	0.851988	0.80637	0.384307	0.267424	0.662899
deepseek_generated_explanations.csv	explanation	generated_explanation	لا له في البطه، ولا في السليط البطه هي العنصر التي تربط الدينامو في ماكينه طحين الحب بالطواحين، السليط الزيت	يشير هذا المثل إلى أن الشخص لا يساهم أو ليس له دور في موضوع أو مسألة معينة.	يمكنني إضافة بعض المعلومات الجديدة لإصلاح هذا الفسر: الب�	0.785407	0.810348	0.293832	0.0522199	0.627467
deepseek_generated_explanations.csv	explanation	generated_explanation	نقطنا يسكتوك نقطنا ريحنا	يشير هذا المثل إلى أن تقديم المال أو الهدايا يمكن أن يهدئ الانتقادات أو يرضي الناس.	يا صديقي, هذا هو المثل اليمني التالي: 1. يسكتوك (Yasithak) - قامت	0.678597	0.81886	0.39933	0.308827	0.611895
deepseek_generated_explanations.csv	explanation	generated_explanation	الجدار له اذان	يشير هذا المثل إلى الحذر من التحدث بصراحة في الأماكن التي تتطلب التحفظ.	الفسر اليمني التالي يشير إلى أن الجدار الأمريكي لديه اذان. هذا ي	0.87309	0.829304	0.214913	0.0094094	0.707633
deepseek_generated_explanations.csv	explanation	generated_explanation	من شرط ابره ينزلها سحب	يشير هذا المثل إلى أهمية تهيئة الظروف المناسبة لتحقيق الأهداف المرجوة.	الفسر اليمني التالي يشير إلى أن الشرط الذي يؤثر على الأمر هو	0.832489	0.832032	0.345477	0.185378	0.698791
deepseek_generated_explanations.csv	explanation	generated_explanation	اقتل وبايقع صلح	يشير هذا المثل إلى أن الأفعال القاسية قد تؤدي أحيانًا إلى نتائج إيجابية أو تسويات غير متوقعة.	يعني "فسر المثل اليمني التالي" أنه يشير إلى أن هناك مثلًا محل	0.798128	0.770716	0.492987	0.356628	0.690608
deepseek_generated_explanations.csv	explanation	generated_explanation	خاور ومستحي	يشير هذا المثل إلى الشخص الذي يرغب بشيء بشدة لكنه يتظاهر بعدم الاهتمام أو الحياء.	المثل اليمني التالي يشير إلى أن اليمن ينظم منافسة عالمية جديدة	0.855096	0.89666	0.314747	0.140617	0.696066
deepseek_generated_explanations.csv	explanation	generated_explanation	جالس الفقرا تبين عيبك	يشير هذا المثل إلى أنه رغم النعم التي تمتلكها، فإن العيوب أو المشكلات ستظل واضحة.	الفسر اليمني التالي يتعلق بعيب الفقر الذي يؤثر على المواطن الذي ي	0.767012	0.847351	0.275017	0.125579	0.711518
deepseek_generated_explanations.csv	explanation	generated_explanation	اخر التجنان الجنان	يشير هذا المثل إلى أن التظاهر بالجنون أو التصرفات الغريبة قد يؤدي في النهاية إلى فقدان العقل فعليًا.	المثل اليمني التالي يشير إلى أن الجنان يصبح أكثر شدة وأكثر	0.843998	0.892857	0.448298	0.327453	0.732073
deepseek_generated_explanations.csv	explanation	generated_explanation	بـييع الفصل بما حصل	يشير هذا المثل إلى أهمية قبول النتائج كما هي والتخلي عن التوقعات أو الأمور غير المحققة.	يعتبر المثل اليمني التالي كشرح دقيق للمثل اليمني السابق بـيع الفصل	0.899347	0.798359	0.417254	0.29915	0.674043
deepseek_generated_explanations.csv	explanation	generated_explanation	داوي الحصار من كره	يشير هذا المثل إلى أنه يمكن معالجة المشكلة باستخدام جزء منها أو شيء مشابه لها.	فسر المثل اليمني التالي: داوي الحصار من كره هو مثال يتضمن أن يكون	0.80336	0.853052	0.347319	0.491642	0.684989
deepseek_generated_explanations.csv	explanation	generated_explanation	السكوت علامه الرضي	يشير هذا المثل إلى أن السكوت يُعتبر علامة على الموافقة.	السكوت هو علامة ضد التعبير عن أي جوهريات أو جوانب من أفكارك. ي	0.536151	0.832643	0.510525	0.331193	0.753025
deepseek_generated_explanations.csv	explanation	generated_explanation	الحجر من السيله والدم من راسك	يشير هذا المثل إلى أن الشخص يجب أن يتحمل المسؤولية الشخصية عن الخسائر أو العواقب التي يواجهها.	يتم إدخال هذا المثل لإطلاق النظرة على أمريكا، ويتم استخدام	0.803677	0.847088	0.476548	0.174338	0.69779
deepseek_generated_explanations.csv	explanation	generated_explanation	اغرب من اهلك يجود ومن جيرانك يفقدوك	يشير هذا المثل إلى أن الابتعاد المؤقت عن الأهل يجعلهم يقدرونك أكثر، بينما الجيران يفتقدونك عندما تغيب.	يعني فسر المثل اليمني أن الإنسان الذي يغرب من اهله ويجود من جيران	0.805414	0.778185	0.500117	0.532934	0.704069
deepseek_generated_explanations.csv	explanation	generated_explanation	كلمه الحر ميزان	يشير هذا المثل إلى أن الشخص النزيه والعادل لا يحتاج إلى أدوات لتحقيق العدالة، فقراراته وكلماته تكون دائمًا منصفة وثابتة.	المثل اليمني التالي هو مثل التطور الإنساني الذي يتطلب أن يؤثر	0.723218	0.840588	0.3624	0.164797	0.687474
deepseek_generated_explanations.csv	explanation	generated_explanation	انا امير وانت امير ومن عيسوق الحمير	يشير هذا المثل إلى أهمية وجود تنوع في الأدوار والمهام داخل المجتمع لضمان استمرارية الحياة اليومية.	يعني فسر المثل اليمني التالي: "أنا الإمير وأنت الإمير وإنما نحن ال	0.823475	0.728262	0.339154	0.219172	0.656302
deepseek_generated_explanations.csv	explanation	generated_explanation	اذا اقبلت الرجال اوجه اوجه واجه ولا تهرب	يشير هذا المثل إلى أهمية مواجهة التحديات بشجاعة وعدم التهرب منها.	يعني فسر المثل اليمني التالي: "اذا اقبلت الرجال اوجه واجه ولا تهرب". ه	0.793687	0.611299	0.368637	0.437195	0.683296
deepseek_generated_explanations.csv	explanation	generated_explanation	حمار تركب عليه ولا جمل يهدر عليك	يشير هذا المثل إلى أن الشخص الذي يتصرف بحرية مفرطة قد يتسبب في فوضى أو نتائج سلبية لا يمكن السيطرة عليها.	يا صديقي, هذا المثل اليمني يشير إلى أن الشخص الأول يريد أن	0.908418	0.876453	0.392553	0.250897	0.714781
deepseek_generated_explanations.csv	explanation	generated_explanation	اذا شليته حنايه، واذا تركته ما سنيت حنايه مشكله	يشير هذا المثل إلى أن الشخص قد يواجه مشكلة أو تحديًا بغض النظر عن القرار الذي يتخذه، سواء قام بفعل شيء معين أو امتنع عنه.	يعني كلمة "فسر المثل اليمني" أنه يتحدث عن تفسير القول "شرح المث	0.689791	0.828379	0.403622	0.425254	0.65628
deepseek_generated_explanations.csv	explanation	generated_explanation	من قتل قتيله نجزه	يشير هذا المثل إلى أن من يبدأ في عمل يجب عليه إتمامه.	يتعلق هذا المثل اليمني بأحد الأشخاص الذين قتلوا آخر شخص من ق	0.607609	0.77692	0.508362	0.236251	0.757321
deepseek_generated_explanations.csv	explanation	generated_explanation	الدراهم مراهم	يشير المثل إلى أن المال يمكنه تخفيف المشكلات وحل الصعوبات.	الدراهم المراهم هو الفسر اليمني الذي يتعلق بأمور الأسرة والأفراد	0.745443	0.861385	0.327931	0.275677	0.697992
deepseek_generated_explanations.csv	explanation	generated_explanation	الفرق بعد لسانه جد	يشير هذا المثل إلى أن تأثير الشخص يمتد إلى من حوله، فإن كان سلوكه حسنًا انعكس ذلك إيجابًا، وإن كان سيئًا انعكس سلبًا.	الفسر اليمني التالي يشير إلى أن الأمور لم تتغير كثيرًا بعد ال�	0.797109	0.829016	0.263341	0.0445296	0.694428
deepseek_generated_explanations.csv	explanation	generated_explanation	من جاء بلا داعي يجلس مجلس الراعي	يشير هذا المثل إلى أن الشخص الذي يأتي دون دعوة قد يجد نفسه في موقف مميز أو غير متوقع.	يمكنني فهم سر المثل اليمني التالي باللغة العربية أيضًا. هذا	0.819108	0.81279	0.376438	0.271524	0.669833
deepseek_generated_explanations.csv	explanation	generated_explanation	اذا نطق الغراب وقال خيرا فاين الخير من وجه الغراب	يشير هذا المثل إلى أنه لا يمكن توقع الخير من شخص معروف بسوء النية أو الأفعال السيئة.	يعني فسر المثل اليمني أنه إذا كان الغراب يؤمن بالخير وكان يتحد	0.804352	0.805505	0.454426	0.260509	0.72638
deepseek_generated_explanations.csv	explanation	generated_explanation	ضربه بالفاس، ومسحه بالقدوم	يشير هذا المثل إلى الشخص الذي يسبب ضررًا ثم يحاول إصلاحه بوسائل غير فعالة أو غير كافية.	يعني فسر المثل اليمني التالي: ضرب الصديق بالفاس بدون خطأ، ومسح ال	0.739615	0.884237	0.427601	0.371384	0.674951
deepseek_generated_explanations.csv	explanation	generated_explanation	اذا كان التخريب ينجح صدق فيه عطاس او اذان	يشير هذا المثل إلى أن النجاح في الأمور السلبية أو الضارة لا يعني بالضرورة أنها صحيحة أو تستحق التقدير.	يمكنني إنشاء فسر المثل اليمني التالي للقضية التي تحدثت عنها:	0.844772	0.795782	0.380235	0.260609	0.641632
deepseek_generated_explanations.csv	explanation	generated_explanation	شر الطيور من رجم مرتين	يشير هذا المثل إلى أن الشخص الذي يكرر نفس الأخطاء أو يسبب لنفسه المشاكل مرارًا هو الأكثر ضررًا لنفسه.	يتعلق فسر المثل اليمني التالي مع تحديات وتحسينات في الأرض اليمني،	0.72031	0.886863	0.302271	0.255629	0.654085
deepseek_generated_explanations.csv	explanation	generated_explanation	عين الشلاله تسقي لغير اهلها	يشير هذا المثل إلى أن الموارد أو الفوائد قد تُمنح لأشخاص لا يستحقونها أو لا ينتمون إلى المجموعة التي تمتلكها.	يمكنني إنشاء قصة عامة للمثل اليمني التالي باللغة العربية: ق�	0.622586	0.850726	0.297799	0.145516	0.610985
deepseek_generated_explanations.csv	explanation	generated_explanation	داوي الحمار من كره	يشير هذا المثل إلى أن الحلول الفعالة تأتي من معالجة المشكلة من جذورها أو من داخلها.	فسر المثل اليمني التالي: داوي الحمار هو رجل يؤمن بالإسلام ويعتبر أن ال	0.754591	0.802144	0.42896	0.200503	0.668348
deepseek_generated_explanations.csv	explanation	generated_explanation	الحساب صيود القلوب	يشير هذا المثل إلى أن التعاملات المالية أو الحسابات يمكن أن تؤثر على العلاقات الشخصية وتسبب التوتر أو الخلافات.	المثل اليمني التالي يشير إلى حساب صيد القلوب. هذا الحساب يتعلق	0.878888	0.782966	0.44213	0.216696	0.711127
deepseek_generated_explanations.csv	explanation	generated_explanation	اسال مجرب، ولا تسال طبيب	يشير هذا المثل إلى أهمية الخبرة العملية والتجربة الشخصية في تقديم نصائح فعالة مقارنة بالمعرفة النظرية.	يتعلق هذا المثل اليمني بأن المثال يذكر أنه لا يجب على المر�	0.773544	0.765159	0.46816	0.237653	0.682712
deepseek_generated_explanations.csv	explanation	generated_explanation	من شب علي شيء شاب عليه	يشير هذا المثل إلى أن الشخص الذي يعتاد على سلوك أو عادة منذ صغره يستمر في ممارستها حتى يكبر.	يتم إطلاق النار على الأطفال في اليمن ، وهذا يؤدي إلى إدمان	0.787545	0.80305	0.24844	0.0834962	0.666077
deepseek_generated_explanations.csv	explanation	generated_explanation	ما عاد تلمع بذيلها	يشير هذا المثل إلى أن الشيء لم يعد يحتفظ بجاذبيته أو قيمته السابقة.	الفسر اليمني التالي يشير إلى أن الأشياء التي تلمع بذيلها هي الأشي	0.736423	0.832224	0.392576	0.115297	0.713607
deepseek_generated_explanations.csv	explanation	generated_explanation	دع الخلق للخالق	يشير هذا المثل إلى ضرورة ترك شؤون الناس وأحوالهم لله وعدم التدخل في أمورهم الشخصية.	يعتبر المثل اليمني التالي واحدًا من أكثر المثل الأكثر شهرًا في	0.797263	0.81072	0.38349	0.134331	0.648166
deepseek_generated_explanations.csv	explanation	generated_explanation	غنم بلا راعي	يشير هذا المثل إلى أن الجماعة التي تفتقر إلى قائد حكيم تفشل في تحقيق أهدافها.	الفسر اليمني التالي يشير إلى أن المثل الذي يتعلق باليمن هو غنم بل	0.801536	0.880683	0.357489	0.0549895	0.733351
deepseek_generated_explanations.csv	explanation	generated_explanation	اللي بلا عاقل عاقله الشيطان	يشير هذا المثل إلى أن الشخص الذي يفتقر إلى الحكمة والتوجيه قد يتأثر بالأفكار السلبية أو الضارة.	يعتبر المثل اليمني التالي هو شرحًا دقيقًا وموجزًا للأسئلة ال	0.760276	0.795285	0.36966	0.238423	0.686053
deepseek_generated_explanations.csv	explanation	generated_explanation	سيرت وعلي السلطان ادبرت	يشير هذا المثل إلى أن الشخص قد تجاوز محنته أو أُسندت إليه مهمة جديدة بعد أن كانت الأمور تسير بشكل سيء.	المثل اليمني التالي يشرح الأمر بشكل جذري باستخدام الأسئلة والإجا	0.725471	0.860167	0.413854	0.231761	0.671198
deepseek_generated_explanations.csv	explanation	generated_explanation	اسع يا عبدي ورزقك من عندي	يشير هذا المثل إلى الشخص الذي يتوقع الحصول على الرزق دون بذل جهد أو اتخاذ أسباب.	يا صديقي، هذا المثل اليمني يتحدث عن الإمكانية الأساسية لل	0.73159	0.809183	0.387762	0.176835	0.685503
deepseek_generated_explanations.csv	explanation	generated_explanation	صاحب البيت ادري بما فيه	يشير هذا المثل إلى أن الشخص الذي يعيش في مكان ما هو الأدرى بتفاصيله وخفاياه.	المثل اليمني التالي هو الصحفي اليمني ادري بما فيه الكونغرثي، الذي	0.760737	0.786298	0.132279	0.251599	0.677441
deepseek_generated_explanations.csv	explanation	generated_explanation	اذا وجدت القبعه عدم الجرف	يشير هذا المثل إلى أنه عندما يتم كشف المجرم، لا يوجد شيء يمكن أن يخفي جرائمه أو يحميه.	فسر المثل اليمني التالي: قبعة عدم الجرف هي عبارة عن عبارة تتضمن �	0.707865	0.835989	0.366257	0.158962	0.670353
deepseek_generated_explanations.csv	explanation	generated_explanation	خليه يتمل بالسماء طاقه	يشير هذا المثل إلى أن الشخص الذي يهدد أو يتوعد بشيء دون نية حقيقية لتنفيذه لا يستحق الاهتمام أو القلق.	يمكنني إنشاء كتابة بسيطة لفسر المثل اليمني التالي باللغة العربي	0.784956	0.824167	0.265541	0.180277	0.651364
deepseek_generated_explanations.csv	explanation	generated_explanation	ان وقعت يا فضيح لا تصيح	يشير هذا المثل إلى أهمية التحلي بالصبر عند مواجهة المصاعب.	يا قراءة، هذا هو المثال اليمني الذي أردت أن أطرح لكم لإ�	0.707008	0.813004	0.342533	0.28709	0.654146
deepseek_generated_explanations.csv	explanation	generated_explanation	ما ينخج الماء الا اخص البقر	يشير هذا المثل إلى أن المهام الصعبة أو الجهود الكبيرة لا يقوم بها إلا من يمتلك القدرة أو الخبرة اللازمة.	الفسر اليمني التالي يشير إلى أن الماء الأسود ينتج من الأنواع الأخر	0.864903	0.859428	0.118637	0.0397906	0.710918
deepseek_generated_explanations.csv	explanation	generated_explanation	احصف ولا انت صبر بحر احصف وعاد معك	يشير هذا المثل إلى أهمية الاقتصاد والتدبير في الإنفاق، حتى في الظروف الصعبة أو عندما يكون لديك موارد وفيرة.	يعني هذا أنك يجب عليك الإحصاء والانتظام والتواصل مع الآخرين.	0.780599	0.777598	0.35718	0.143311	0.708127
deepseek_generated_explanations.csv	explanation	generated_explanation	عصفور بيدك ولا عشره فوق الشجره	يشير هذا المثل إلى أن ما تمتلكه حاليًا، حتى لو كان قليلاً، أفضل من شيء بعيد عن متناولك حتى لو كان كثيرًا.	يتعلق هذا المثل اليمني بأحد أكثر المثل الأسلوبي الأكثر شهر�	0.77581	0.79789	0.329037	0.276907	0.680815
deepseek_generated_explanations.csv	explanation	generated_explanation	ايش يكون الطبل جنب المرواس الطبل اله موسيقيه قويه الصوت، المرواس طبل صغير ضعيف الصوت	يشير هذا المثل إلى التباين الواضح في القوة أو القدرات بين طرفين.	يعني أن المثل اليمني يشير إلى أن الطبل هو الجانب الأكثر قوةً	0.878417	0.889972	0.533543	0.211945	0.743541
deepseek_generated_explanations.csv	explanation	generated_explanation	من له شجره بالعبير طلع السنام	يشير هذا المثل إلى أن من يمتلك شيئًا ذا قيمة أو فائدة في مكان ما سيتمكن من تحقيق مكاسب أو استفادة منه.	يعني أن الشجرة تعيش وتنمو خلال سنوات طويلة، وفي نهاية المطاف ت	0.762223	0.840731	0.266346	0.129206	0.642593
deepseek_generated_explanations.csv	explanation	generated_explanation	حقيقك حيي عليك	يشير هذا المثل إلى التوبيخ والسخرية من شخص لم يتمكن من تحقيق ما كان يجب عليه إنجازه.	يا صديقي, في هذا الفسر اليمني التالي، يتم شرح المثل بطريقة عامة	0.852255	0.812777	0.43023	0.220051	0.668485
deepseek_generated_explanations.csv	explanation	generated_explanation	عمل الكسول مضره	يشير هذا المثل إلى أن الكسل يؤدي إلى تأخير العمل أو إفساده، مما يتسبب في زيادة الجهد أو تكرار العمل.	المثل اليمني التالي يشرح أن العمل الكسولي هو عملية تطور علمي واقت	0.819701	0.827553	0.449183	0.341547	0.703602
deepseek_generated_explanations.csv	explanation	generated_explanation	خليك النبناس	يشير هذا المثل إلى أهمية الابتعاد عن الفوضى والتلاعب والتركيز على الوضوح والنزاهة في التعاملات.	الفسر اليمني التالي يشير إلى أن الشيء الذي تتحدث عنه يبدو كما	0.771527	0.818559	0.296141	0.0872978	0.690876
deepseek_generated_explanations.csv	explanation	generated_explanation	اطلق مراح والصحبه علي خالفا	يشير هذا المثل إلى أن العلاقات الحقيقية والمتينة تظل ثابتة ولا تتأثر بالظروف المتغيرة، على عكس الأمور المؤقتة التي تأتي وتذهب.	الفسر اليمني الذي تم اطلاقه يشير إلى أن شخص ما طلق مراح والصحب	0.828215	0.718242	0.160532	-0.135691	0.683157
deepseek_generated_explanations.csv	explanation	generated_explanation	لا تفرح بالورث يا موروث	يشير هذا المثل إلى أن الشخص قد يفرح بشيء لن يبقى له في النهاية.	الفسر اليمني الذي يتعلق بالأطفال والأبناء يتعلق بأن الأطفال لي	0.626591	0.790906	0.311538	0.11292	0.653124
deepseek_generated_explanations.csv	explanation	generated_explanation	رجعت خليمه لعادتها القديمه	يشير هذا المثل إلى الشخص الذي يعود إلى شيء كان قد تخلى عنه سابقًا.	يعني أن المثل اليمني يريد إعادة إستخدام خليفة اليمن القديم الذي	0.64483	0.851044	0.425672	0.373875	0.725446
deepseek_generated_explanations.csv	explanation	generated_explanation	دقه معلم	يشير هذا المثل إلى أن الفعل القوي والفعال يغني عن تكرار المحاولات.	المثل اليمني التالي هو فسر قصيدة أحمد الأثري التي تتحدث عن الإ	0.838111	0.756924	0.432784	0.222865	0.686577
deepseek_generated_explanations.csv	explanation	generated_explanation	الذي ما عنده عيد يقول عيدي العافيه	يشير هذا المثل إلى الشخص الذي يدعي القناعة وعدم الحاجة لأنه لا يملك شيئًا.	يعتبر العيد العافي كره كبير في العالم العربي. يعد هذا العيد الأول	0.640132	0.786754	0.264246	0.0630727	0.669594
deepseek_generated_explanations.csv	explanation	generated_explanation	ان بغيت الناس عبيدك رطب يدك	يشير المثل إلى أن الكرم واللطف يسهمان في كسب ود الناس وتعاونهم.	يا رجلي, يجب عليك أن تفهم هذه القول الآمن باللغة العربية. هذ	0.7555	0.746794	0.231606	0.181206	0.658833
deepseek_generated_explanations.csv	explanation	generated_explanation	دع الايام تفعل ما تشاء وطب نفسا اذا حكم القضاء	يشير هذا المثل إلى الشخص الذي يواجه ما لا مفر منه من القضاء والقدر.	يتم إطلاق الإشارة الأولى عندما تتمكن الأيام من التحكم على المو	0.787544	0.835387	0.111254	0.172557	0.700413
deepseek_generated_explanations.csv	explanation	generated_explanation	سكره ما توديش بيت الدوله، ماهيه سكره توديش تذهب به	يشير هذا المثل إلى أن الفائدة الحقيقية يجب أن تكون ملموسة وذات قيمة لتكون ذات أهمية.	يا صديقي, هذا المثل اليمني يتحدث عن أن يذهب به الشخص إلى	0.795152	0.833579	0.374125	0.395513	0.683356
deepseek_generated_explanations.csv	explanation	generated_explanation	رجع يقرصني	يشير هذا المثل إلى عودة شخص لإزعاج أو مضايقة شخص آخر بعد فترة من الهدوء أو الانقطاع.	يقرصني هو مثل الأمور التي تحدث في اليمن. يعني أن الأمور يحد�	0.704277	0.821889	0.180562	0.154658	0.669854
deepseek_generated_explanations.csv	explanation	generated_explanation	فقير وبلبط وشيتي خبز حامي بلبط وقح، سيء الخلق	يشير هذا المثل إلى أن الشخص الذي يفتقر إلى الموارد يجب أن يكون واقعيًا في توقعاته ولا يطلب ما يتجاوز قدراته.	يتم إصدار فسر المثل اليمني التالي باللغة العربية: "فسر المثل اليم	0.742045	0.754363	0.331776	0.0736313	0.628541
deepseek_generated_explanations.csv	explanation	generated_explanation	خليني اتنهن ووقت الفههه تاتي الشقوه	يشير هذا المثل إلى أن الراحة والاطمئنان قد يتبعهما مشاكل أو تحديات جديدة.	يعتبر المثل اليمني التالي عبارة عن فسفر يتم تطبيقه على أنابيب	0.864148	0.87435	0.336573	0.221989	0.658734
deepseek_generated_explanations.csv	explanation	generated_explanation	البعره تدل علي البعير، والاثر يدل علي المسير	يشير هذا المثل إلى أهمية تتبع الآثار والدلائل لفهم ما تركه السابقون.	يتعلق قول المسؤول الأميركي عن البعره بالبعير، وهو أن البعره هي �	0.678375	0.711107	0.33129	0.210269	0.665965
deepseek_generated_explanations.csv	explanation	generated_explanation	جاءت الثقيله تقلع الاصيله	يشير هذا المثل إلى أن الشخص الغريب قد يستولي على حقوق أو فرص تعود في الأصل لأهل المكان أو البلد.	يتم إضافة جملة جديدة للتو لإضافة إلى التفسير اليمني الموج	0.79781	0.836899	0.158403	0.254628	0.671355
deepseek_generated_explanations.csv	explanation	generated_explanation	اين السنه طبيب نفسه	يشير هذا المثل إلى أن الشخص الذي يبلغ الأربعين من العمر يكون أكثر حكمة وخبرة، مما يجعله أقل عرضة للخطأ.	يمكنني فسر المثل اليمني التالي بوضوح: "السنه في الطب اليمني" هو م	0.784712	0.816451	0.235275	0.212666	0.649206
deepseek_generated_explanations.csv	explanation	generated_explanation	سيتساهلك مع الناس	يشير هذا المثل إلى أن تعامل الشخص مع الآخرين يجب أن يكون بناءً على الجهد المبذول والمكافأة المستحقة، فلا يجب أن يتراخى في عمله مثل الآخرين.	يمكن أن يساعدك المثل اليمني في التفاعل مع الناس بشكل أسهل بسبب أن	0.764671	0.868678	0.403982	0.312162	0.694195
deepseek_generated_explanations.csv	explanation	generated_explanation	ما جاء من الرب قل به قب قب خذه	يشير هذا المثل إلى أهمية قبول ما يأتي من الله برضا وقناعة تامة.	يعني هذا أنه من الصحيح أن تقول "ما جاء من الرب" إذا كان من الصع	0.808284	0.755347	0.604041	0.543679	0.701459
deepseek_generated_explanations.csv	explanation	generated_explanation	المره عند الكيل	يشير هذا المثل إلى أن الحقيقة ستظهر عند التحقق أو التقييم الدقيق.	الفسر اليمني التالي يشير إلى أن الكيل يتبع خطاب الله ويتصدق الروح	0.82426	0.866869	0.363102	0.204809	0.727571
deepseek_generated_explanations.csv	explanation	generated_explanation	ما حد يخرج من بطن امه متعلم	يشير هذا المثل إلى أن المعرفة والخبرة تُكتسبان من خلال التعلم والتجربة.	يمكنني فسر المثل اليمني التالي بوضوح: "كان في اليمن يومًا جميل	0.70343	0.836858	0.529911	0.31255	0.638392
deepseek_generated_explanations.csv	explanation	generated_explanation	شق العجل ولا يهمك كساره	يشير هذا المثل إلى أهمية السعي لتحقيق الأهداف بغض النظر عن التضحيات أو الصعوبات التي قد تواجهها في الطريق.	الفسر اليمني الذي تريد حله يعتبر عادةً سهلًا. يتعلق الأمر ب�	0.837475	0.767206	0.277231	0.115002	0.667697
deepseek_generated_explanations.csv	explanation	generated_explanation	البيت بيتك	يشير هذا المثل إلى أن المضيف يستخدمه لتشجيع ضيفه على الشعور بالراحة وعدم الحرج.	الفسر اليمني الذي ترغب في فهمه هو الفسر اليمني الذي يتم استخدامه في	0.579683	0.786416	0.35004	0.183564	0.693986
deepseek_generated_explanations.csv	explanation	generated_explanation	لامن حبك زرطك ولا من كرهك قرطك	يشير هذا المثل إلى أن الشخص الذي يحبك قد يتجاهلك أحيانًا، بينما الذي يكرهك قد يضايقك، لذا من الأفضل عدم الاهتمام الزائد بردود أفعال الآخرين.	يعتبر المثل اليمني التالي كفسر قصيدة عن الإنسان الذي يحب الله والله	0.741325	0.856069	0.360578	0.204426	0.679977
deepseek_generated_explanations.csv	explanation	generated_explanation	زاد الطين بله	يشير هذا المثل إلى أن المشكلة تزداد تعقيدًا عند إضافة عامل سلبي جديد.	الفسر اليمني التالي يشير إلى أن الطين يزداد بشكل كبير على الإ�	0.844556	0.889034	0.411367	0.1894	0.750066
deepseek_generated_explanations.csv	explanation	generated_explanation	من اكل علي البصيله سنه، اكل علي العسيله سنين	يشير هذا المثل إلى أن تحقيق النجاح والرخاء يتطلب الصبر والعمل الجاد والتضحية في البداية.	يتم تفسير هذا المثل باستخدام القول الأصلي "من اكل علي البصيله سن	0.840836	0.777052	0.476854	0.298723	0.699778
deepseek_generated_explanations.csv	explanation	generated_explanation	عصب الابل ولا شحم البقر	يشير هذا المثل إلى أهمية مصاحبة الأشخاص الطيبين والابتعاد عن من لا يجلبون الخير.	الفسر اليمني الذي تريد حصلت عليه هو الذي يتحدث عن العصب الأبل	0.839525	0.855037	0.139297	0.115688	0.688563
deepseek_generated_explanations.csv	explanation	generated_explanation	من تعول بجني خطف	يشير هذا المثل إلى أن الاعتماد على شخص غير موثوق لإنجاز مهمة قد يؤدي إلى عدم تحقيق الهدف، كما لو أن الطلب قد اختفى بلا أثر.	الفسر اليمني الذي ترغب في فهمه يعتبر أنه يتعلق بموضوع يتعلق	0.677924	0.849888	0.308738	0.08946	0.657447
deepseek_generated_explanations.csv	explanation	generated_explanation	القرعي تباهي بشعر بنت اختها	يشير هذا المثل إلى أن الشخص الذي يفتقر إلى شيء ما قد يحاول التعويض عن ذلك بالافتخار بإنجازات أو مميزات الآخرين.	الفسر اليمني الذي ترغب في شرحه يعتبر علمًا وظيفيًا ومعنى ل	0.795895	0.756427	0.152094	0.234721	0.643077
deepseek_generated_explanations.csv	explanation	generated_explanation	كما ذي ينفخ في قربه مثقوبه	يشير هذا المثل إلى الجهود الضائعة بسبب وجود خلل يمنع تحقيق الهدف.	يمثل المثل اليمني التالي الأندلليس الأول في التاريخ الأول الذي يظه	0.804576	0.798083	0.489424	0.131002	0.685268
deepseek_generated_explanations.csv	explanation	generated_explanation	لا تحز الا تقوم قد غزت والا دع المغازي لاهلها	يشير هذا المثل إلى أهمية ترك المهام لأصحاب الخبرة والتخصص، وعدم القيام بعمل لا تتقنه.	يعني هذه القولة المثلية اليمنية أن المثيل الذي تتحدث عنه هو	0.805947	0.861866	0.221758	0.0467916	0.696288
deepseek_generated_explanations.csv	explanation	generated_explanation	الصمت عند العارفين كلام	يشير هذا المثل إلى أن الصمت يُعتبر فضيلة وقد يجنب الإنسان الندم الذي قد يسببه الكلام.	فسر المثل اليمني التالي: المثل اليمني الذي يتم إطلاقه في اليمن ه	0.728678	0.891725	0.496391	0.28168	0.682067
deepseek_generated_explanations.csv	explanation	generated_explanation	الدهر قلبه يقلبه	يشير هذا المثل إلى أن الشخص قد يواجه أوقاتًا جيدة وأوقاتًا سيئة في حياته.	الفسر اليمني التالي يشير إلى أن الأشياء التي تحدث على الإطلاق	0.849008	0.851143	0.391026	0.140766	0.705293
deepseek_generated_explanations.csv	explanation	generated_explanation	اذا كبر ابنك خاويه	يشير هذا المثل إلى أهمية معاملة الأبناء كبالغين وأصدقاء عند نضوجهم لتعزيز الثقة والتفاهم المتبادل.	يمكن أن يكون هذا القصيدة إلى حدٍ قوي عندما يتحدث عن ال	0.664717	0.865445	0.160469	0.102315	0.660205
deepseek_generated_explanations.csv	explanation	generated_explanation	الحظي جده شريف	يشير هذا المثل إلى أن زيادة الطلب على شيء ما ترفع من قيمته وأهميته.	المثل اليمني التالي يشير إلى أن الحظي جده شريف هو الرئيس اليمني ال	0.793683	0.852765	0.347204	0.177035	0.674516
deepseek_generated_explanations.csv	explanation	generated_explanation	اعطني حظ، وارميني في البحر	يشير هذا المثل إلى أن الحظ الجيد يمكن أن ينقذ الشخص من المواقف الصعبة ويحقق له النجاح بغض النظر عن الظروف.	يرجى الإعلان عن أن هذا المثال اليمني يتعلق بإنشاء خدمة توظي	0.657725	0.866004	0.0771464	0.123955	0.694375
deepseek_generated_explanations.csv	explanation	generated_explanation	اذا صاحبك عسل خذ منه وسل	يشير هذا المثل إلى أهمية عدم استغلال كل ما لدى الشخص من طيبة، وترك جزء منها للمستقبل للاستفادة منها لاحقًا.	مرحبًا, يا صديق! سأفسر لك المثل اليمني التالي بشكل دقيق وموجز د	0.775035	0.825046	0.376	0.156452	0.638019
deepseek_generated_explanations.csv	explanation	generated_explanation	جرب يساعدك يومك	يشير هذا المثل إلى أهمية الاكتفاء بما يتوفر لك في يومك دون القلق بشأن المستقبل.	يساعدك يومك فسر المثل اليمني التالي بشكل دقيق وموجز بدون إضافة أ	0.886528	0.851809	0.534547	0.300295	0.683211
deepseek_generated_explanations.csv	explanation	generated_explanation	اخط الوطاف يفهم الحمار	يشير هذا المثل إلى أن التلميح أو التوجيه غير المباشر يمكن أن يكون مفهومًا حتى لمن لا يُقصد به الكلام مباشرة.	الفسر اليمني التالي يشير إلى أن الحمار يؤثر على الوطاف بشكل كب	0.868059	0.873012	0.285214	0.208133	0.729843
deepseek_generated_explanations.csv	explanation	generated_explanation	غلوه المره ولا غلوه اهلها	يشير هذا المثل إلى أن حل الخلافات الزوجية يكون أفضل عند معالجة الأمور بين الزوجين مباشرة دون تدخل الأهل لتجنب تعقيد الأمور.	يعني فسر المثل اليمني "غلوه المره ولا غلوه اهلها" أنه لا يغلو	0.679417	0.777063	0.273405	0.229722	0.673202
deepseek_generated_explanations.csv	explanation	generated_explanation	هديه القرد حواني	يشير هذا المثل إلى أن الهدية تعكس شخصية ونوايا مقدمها، وليس فقط كرمه.	الفسر اليمني التالي يشير إلى أن القرد هو حوالي قريب من الأرض والحو	0.780965	0.883069	0.286066	0.126938	0.725822
deepseek_generated_explanations.csv	explanation	generated_explanation	جمل يحمل زبيب وياكل سف	يشير هذا المثل إلى الشخص الذي يمتلك موارد أو فرصًا قيمة ولكنه لا يستفيد منها بشكل فعّال.	يا رفاق، هذه الجملة المثلية اليمنية لا تحتوي على أي معلوما	0.733031	0.814643	0.254638	0.152629	0.659588
deepseek_generated_explanations.csv	explanation	generated_explanation	رحم الله مقتالك	يشير هذا المثل إلى السخرية من شخص يهدد ويتوعد بأمور كبيرة لكنه في الواقع غير قادر على تنفيذها.	مرحبًا, يا صديقي! هذا المثال اليمني الذي سأفسره هو عبارة ع	0.730923	0.791402	0.410845	0.266424	0.635074
deepseek_generated_explanations.csv	explanation	generated_explanation	لوانته تشتي حقين تفرج وجه المواظه	يشير هذا المثل إلى أن الاهتمام بالمظهر الخارجي يمكن أن يحسن من جودة العمل أو الأداء.	يعتبر المثل اليمني التالي كفسر للأزمة التي تؤثر على المواطنين	0.698337	0.864608	0.305872	0.227855	0.709227
deepseek_generated_explanations.csv	explanation	generated_explanation	يصبون في فم المريض ليشفي	يشير هذا المثل إلى تقديم الدعم والمساعدة لشخص في حاجة بهدف تحسين حالته أو حل مشكلته.	المرضى بسرعة وبصراحة، فسر المثل اليمني التالي يشرح بشكل دقيق و	0.748307	0.820796	0.422453	0.391494	0.644597
deepseek_generated_explanations.csv	explanation	generated_explanation	جر الرجال كجر الجمال	يشير هذا المثل إلى صعوبة قيادة الرجال وإدارتهم كما هو الحال مع توجيه الجمال.	الفسر اليمني التالي يشير إلى أن الرجل يجرب الجمال على النساء ويجرب ال	0.734945	0.860638	0.452884	0.280583	0.723723
deepseek_generated_explanations.csv	explanation	generated_explanation	الاحسان يقطع اللسان	يشير هذا المثل إلى أن القلوب تميل إلى من يحسن إليها بغض النظر عن دينه أو معتقداته.	الفسر اليمني التالي يشير إلى أن الشخص الذي يتعلم الفسفة (الإسلام)	0.778689	0.820618	0.208208	0.177294	0.724765
deepseek_generated_explanations.csv	explanation	generated_explanation	جمل محمل زبيب وماكله سنف	يشير هذا المثل إلى الشخص الذي يمتلك أشياء ثمينة ولكنه لا يستفيد منها أو لا يدرك قيمتها.	الفسر اليمني التالي يشير إلى أن المثل الذي يتعلق بالجمهور الأهلي	0.658379	0.854475	0.247332	0.218643	0.686167
deepseek_generated_explanations.csv	explanation	generated_explanation	هديه الغرابي دوده	يشير هذا المثل إلى الشخص البخيل الذي يقدم هدايا قليلة القيمة أو غير مرغوب فيها.	الفسر اليمني التالي يشير إلى عملية تطبيق على أحد الأشخاص الآخ	0.832076	0.866581	0.181581	0.0841672	0.706937
deepseek_generated_explanations.csv	explanation	generated_explanation	حمل نفسه ما لا يطيق	يشير هذا المثل إلى الشخص الذي يتعهد بعمل يفوق قدراته مما يؤدي إلى زيادة الجهد المبذول.	يتعلق فسر المثل اليمني التالي مع تفاصيل حمل الأردن والمغرب. يتعلق	0.752236	0.808459	0.199957	0.229444	0.682951
deepseek_generated_explanations.csv	explanation	generated_explanation	قله الالف محوله	يشير هذا المثل إلى أن عدم التعود على الثراء أو السلطة يؤدي إلى سوء التصرف وكأن الشخص يعيش في حالة نقص أو كارثة.	الفسر اليمني التالي يشير إلى أن المثل اليمني الأول لم يكن لا يحت	0.845957	0.828852	0.398442	0.239112	0.694189
deepseek_generated_explanations.csv	explanation	generated_explanation	من كثر كلامه قل احترامه	يشير هذا المثل إلى أن كثرة الكلام بلا فائدة تؤدي إلى فقدان احترام الآخرين.	يعتبر المثل اليمني التالي كشرحًا قويًا للتفاهم بشأن التفاعلات	0.798049	0.843671	0.389149	0.200918	0.702418
deepseek_generated_explanations.csv	explanation	generated_explanation	خير الناس انفعهم للناس	يشير هذا المثل إلى أن قيمة الإنسان تُقاس بمدى نفعه وإفادته للآخرين.	يتم إطلاق هذا المثل اليمني على أن الإنسان هو خير الناس وأنه	0.875404	0.834038	0.686663	0.591276	0.740637
deepseek_generated_explanations.csv	explanation	generated_explanation	حمله جنا وسوقه يبايي	يشير هذا المثل إلى أن الشخص الذي يولي اهتمامًا كبيرًا لأمور الحياة البسيطة قد يضيع في تفاصيل غير مهمة.	المثال اليمني الذي ترغب في فسره هو الصدام الأول في الجمهورية اليم	0.823065	0.851359	0.276831	0.046494	0.691187
deepseek_generated_explanations.csv	explanation	generated_explanation	لا تسال عن سوق انت وارد اليه	يشير هذا المثل إلى الشخص الذي يسعى بشدة لمعرفة شيء سيصل إليه في النهاية.	يرجى الإعادة بالإجابة عن السؤال بصورة أكثر صحيحة. في حالة �	0.803515	0.770531	0.279974	0.156193	0.703858
deepseek_generated_explanations.csv	explanation	generated_explanation	البخيل لا يهز ولا يهتجب	يشير هذا المثل إلى أن الشخص البخيل لا يشارك في الكرم ولا يساعد الآخرين، مما يجعله غير محبوب في المجتمع.	الفسر اليمني التالي يشير إلى أن البخيل لا يهز ولا يهتجب. يعني أ	0.895195	0.857611	0.578221	0.536289	0.764703
deepseek_generated_explanations.csv	explanation	generated_explanation	قلبي علي ولدي انفطر، وقلب ولدي علي حجر	يشير هذا المثل إلى التباين بين حب الأهل العميق لأبنائهم وعدم مبالاة الأبناء بمشاعر الأهل.	يعتبر المثل اليمني التالي هو شيء ذات صلة بطريقة معينة بين عوامل	0.798733	0.897559	0.448108	0.373923	0.684792
deepseek_generated_explanations.csv	explanation	generated_explanation	تبع القربه ما يتخلص	يشير هذا المثل إلى أن الأشياء التي تأتي من البيئة المحلية قد لا تُقدّر أو تُقيم بشكل صحيح.	المثل اليمني التالي يشير إلى أن القربة تتخلص من الأشياء اللازمة إ	0.925623	0.902837	0.509477	0.415932	0.757343
deepseek_generated_explanations.csv	explanation	generated_explanation	غلطه الشاطر بالف	يشير المثل إلى أن خطأ الشخص الماهر يكون ذا تأثير كبير أو مكلف.	المثل اليمني التالي يشرح بشكل صغير وموجزًا أن الشاطر بالفساد هو �	0.73297	0.853772	0.517552	0.427309	0.716054
deepseek_generated_explanations.csv	explanation	generated_explanation	ما مليح الـا وحما	يشير هذا المثل إلى أن كل شيء جميل قد يحتوي على عيوب أو نواقص.	ما يمثل الأمر هو أن يكون هناك عدد محدد من المثلثات متشابك�	0.714993	0.856083	0.267904	0.0965468	0.718323
deepseek_generated_explanations.csv	explanation	generated_explanation	كلام الحر دين عليه	يشير هذا المثل إلى أن الشخص الذي يلتزم بكلمته يعتبر أن القول هو أساس الفعل، ومن لا يلتزم بكلامه لن يلتزم بأفعاله.	يعتبر المثل اليمني التالي كشرحًا قويًا للإغراق الإسلامي في ال	0.78196	0.771277	0.210572	0.380035	0.642836
deepseek_generated_explanations.csv	explanation	generated_explanation	خير الامور اوسطها	يشير هذا المثل إلى أهمية الاعتدال والتوازن في اتخاذ القرارات وتجنب التطرف.	يعتبر المثل اليمني التالي كفسر لمشكلة عسكرية عالمية على سبيل ال	0.816032	0.877087	0.369901	0.20977	0.657683
deepseek_generated_explanations.csv	explanation	generated_explanation	حرب طويل الزمان لا خوف ولا امان	يشير هذا المثل إلى أن الحرب التي تستمر لفترة طويلة تفقد تأثيرها الكبير فلا تبقى مخيفة ولا تجلب الأمان.	يعتبر الصراع الأمريكي الأول كحرب طويلة الزمان في المغرب لا خو	0.627497	0.827369	0.377446	0.228749	0.662736
deepseek_generated_explanations.csv	explanation	generated_explanation	صام صام وفطر بلصام	يشير هذا المثل إلى أن الجهد الكبير والصبر الطويل يمكن أن يضيع في النهاية بسبب قرار غير موفق أو نتيجة غير مرضية.	يعتبر المثل اليمني التالي كشرح دقيق لأسباب الصام والفطر في اليمن.	0.775273	0.877824	0.290463	0.17402	0.715053
deepseek_generated_explanations.csv	explanation	generated_explanation	روي الحليم النجد ولاترويه المقطاعه	يشير هذا المثل إلى أن الشخص الذكي يمكنه فهم الأمور بسرعة وبإيجاز دون الحاجة إلى شرح مفصل.	يعتبر المثل اليمني التالي هو الصدفة التي تحدث إذا كانت لا تتوقع �	0.594942	0.838099	0.522897	0.264458	0.687709
deepseek_generated_explanations.csv	explanation	generated_explanation	اللي ما عنده عمل يعمل جمل	يشير هذا المثل إلى أن الشخص الذي لا يجد ما يشغله قد يختار القيام بأعمال شاقة أو غير ضرورية تزعجه.	يرغب المثل اليمني في شرح الأمر بسلاسة بدون إضافة أي معلومات ج	0.751639	0.846586	0.309608	0.214008	0.680397
deepseek_generated_explanations.csv	explanation	generated_explanation	ابن الحيه حنشن	يشير هذا المثل إلى أن الأصل السيء ينتج فرعًا سيئًا مثله.	المثل اليمني التالي هو شخصية عامة وليست محددة مسؤولية خاصة. يع	0.708798	0.873388	0.45777	0.373136	0.677939
deepseek_generated_explanations.csv	explanation	generated_explanation	الربح عند المخاطر	يشير هذا المثل إلى أن تحقيق المكاسب الكبيرة يتطلب المخاطرة، ولكن يجب أن تكون هذه المخاطرة مدروسة لتجنب الخسائر.	يمكن أن يكون هذا المثال يشير إلى أن الإنجاب المالي يمكن أن	0.817019	0.859628	0.541839	0.357155	0.734929
deepseek_generated_explanations.csv	explanation	generated_explanation	من جابرك بالضحك ما جابرك بالبكاء	يشير هذا المثل إلى أن الشخص الذي يشاركك في الفرح قد لا يكون دائمًا موجودًا لدعمك في الأوقات الصعبة.	يعني أن الإنسان يتمكن من التفكير بطريقة متنوعة ومتعددة ويمكن	0.783232	0.746044	0.335118	0.00237335	0.697022
deepseek_generated_explanations.csv	explanation	generated_explanation	الحذر، ولا الشجاعه	يشير هذا المثل إلى أن الحذر والتروي أفضل من الاندفاع غير المدروس.	يمكن أن يكون هذا المثال يثير أسئلة حول كيفية جعل الإنسان	0.784833	0.751129	0.367128	0.22521	0.707585
deepseek_generated_explanations.csv	explanation	generated_explanation	لو حبيبك ثور البيس له احمر	يشير هذا المثل إلى أهمية التعامل بحذر مع الأشخاص المقربين لتجنب إثارة غضبهم، حتى لو كانوا سريعي الانفعال.	يا صديقي، هذا المثل اليمني يتحدث عن حب للأخوة اليمني. ي	0.7778	0.834348	0.33463	0.188082	0.69253
deepseek_generated_explanations.csv	explanation	generated_explanation	النظر الي العالم عباده	يشير هذا المثل إلى أن العلماء يحملون العلم والحكمة كما فعل الأنبياء من قبلهم.	الفسر اليمني التالي يشير إلى أن النظر الي العالم عباده هو الفسر الأول	0.653496	0.735652	0.339487	0.264621	0.694355
deepseek_generated_explanations.csv	explanation	generated_explanation	قدم السبت ياتك الاحد	يشير هذا المثل إلى أهمية المبادرة بفعل الخير للحصول على مكافآت أو معاملة بالمثل في المستقبل.	ياتك الاحد المثل اليمني التالي هو مثل التطور الصيني الذي يتعلق بال	0.736681	0.82843	0.307109	0.240835	0.655665
deepseek_generated_explanations.csv	explanation	generated_explanation	خير الزرع عاجله	يشير هذا المثل إلى أهمية المبادرة في فعل الخير دون تأجيل.	يتم إدخال قواعد التفاصيل التي تشملها المثال اليمني الذي ترغب في فس	0.782623	0.891396	0.211578	0.111911	0.696764
deepseek_generated_explanations.csv	explanation	generated_explanation	سبق السيف العذل	يشير هذا المثل إلى اتخاذ قرار أو تنفيذ فعل لتجنب النقد أو اللوم المسبق.	الفسر اليمني التالي يشير إلى أن السيطرة على السلاح كانت من الصعب �	0.798668	0.810857	0.233097	0.0832856	0.685843
deepseek_generated_explanations.csv	explanation	generated_explanation	طول سبيده يقصر تبنها	يشير هذا المثل إلى أن الخسارة في جانب قد تُعوض بفائدة أو مكسب في جانب آخر.	يا صديقي, هذا هو المثل اليمني التالي: 1. يتبنى السبيد الأنجول	0.826604	0.832427	0.303612	0.35392	0.653694
deepseek_generated_explanations.csv	explanation	generated_explanation	عادت حليمه الي عادتها القديمه	يشير هذا المثل إلى عودة الشخص إلى سلوك أو عادة قديمة بعد محاولة التغيير أو الانقطاع عنها.	يمكنني فسر المثل اليمني التالي بشكل جذري بالتفسير الأساسي على الت	0.879433	0.820478	0.398946	0.416611	0.653909
deepseek_generated_explanations.csv	explanation	generated_explanation	اذا صاحبك عسل خل منه وسل وسل بقيه	يشير هذا المثل إلى أهمية التعامل بحذر واعتدال مع الأشخاص الطيبين وعدم استغلال لطفهم بشكل مفرط.	يمكنني إنشاء قصة عامة للمثل اليمني التالي باللغة العربية: مر	0.750884	0.865935	0.277037	0.131811	0.62882
deepseek_generated_explanations.csv	explanation	generated_explanation	اذا جادتك عدوك يضحك ابك له	يشير هذا المثل إلى أنه يجب الحذر من نوايا العدو حتى عندما يظهر الود أو يبتسم، فقد يكون ذلك خداعًا.	يا صديقي، هذا المثل ليس صحيحًا. يجب أن يكون هناك سبب �	0.773991	0.810327	0.540941	0.289756	0.721008
deepseek_generated_explanations.csv	explanation	generated_explanation	الطبل في الحوطه، والشرح في سفيان ويقال ضربه الطاسه تفسح والبرع بالفودعيه	يشير هذا المثل إلى عدم التوافق أو التنسيق بين الفعل والمكان الذي يحدث فيه، مما يعكس الفوضى أو الارتباك في التخطيط والتنفيذ.	يعني في الترجمة: "المثل اليمني التالي يشرح الطبل في الحوطات والشرح	0.780911	0.816842	0.318849	0.129411	0.681492
deepseek_generated_explanations.csv	explanation	generated_explanation	الناس اجناس	يشير هذا المثل إلى أن الناس يختلفون في طباعهم وخصالهم.	الفساد الذي تم اكتشافه في اليمن يعتبر أنه على وشك أن يؤثر ع	0.836234	0.787305	0.177887	0.0059523	0.666239
deepseek_generated_explanations.csv	explanation	generated_explanation	جديه تقلب علي تيس	يشير هذا المثل إلى أن الشخص الصغير أو الضعيف يمكنه التفوق أو التغلب على شخص أكبر أو أقوى منه.	الفسر اليمني التالي يشير إلى أن المؤامرة تتعلق بأمراض القلب والأوع	0.803605	0.836862	0.0428803	0.0242327	0.681159
deepseek_generated_explanations.csv	explanation	generated_explanation	الناس علي دين ملوكهم	يشير هذا المثل إلى أن الشعوب تتأثر بسلوك قادتها، فإذا كان القائد عادلاً يتبع الشعب العدل، وإذا كان ظالماً يتأثر الشعب بالظلم.	الفسر اليمني التالي يشير إلى أن الناس يتبعون أساساً دينهم وهو ي	0.822181	0.848047	0.349603	0.163994	0.692452
deepseek_generated_explanations.csv	explanation	generated_explanation	الفرس تعرف خيالها	يشير هذا المثل إلى قدرة الشخص أو الكائن على التعرف على من يرتبط به أو يتولى أمره بشكل وثيق ومباشر.	يمكنني فسر المثل اليمني التالي بوضوح: المثل اليمني التالي: "الفرس تع	0.695456	0.802403	0.335646	0.328971	0.612634
deepseek_generated_explanations.csv	explanation	generated_explanation	جاء يبركبها يارك	يشير هذا المثل إلى أن محاولة إصلاح الأمور دون فهم أو استعداد كافٍ قد يؤدي إلى تفاقم المشكلة.	يا صديقي, هذه هي القصة عن الإنسان الذي كان يركب الذئب الأسود	0.827711	0.82252	0.287145	0.000344753	0.676307
deepseek_generated_explanations.csv	explanation	generated_explanation	جني تعرفه ولا انسي ما تعرفه	يشير هذا المثل إلى أن الشيء السيء المعروف أفضل من الشيء المجهول.	يا قراءة, هذا هو المثال اليمني الذي سأتصوره لإجابة سؤال �	0.753423	0.792541	0.318497	0.368787	0.66189
deepseek_generated_explanations.csv	explanation	generated_explanation	ما كل مره تسلم الجره	يشير هذا المثل إلى أن الحظ أو النجاح قد لا يتحقق في كل محاولة أو موقف.	فسر المثل اليمني التالي: 1. قام الملك العربي بإعداد قواته الأساسي�	0.712653	0.80166	0.357733	0.157795	0.641279
deepseek_generated_explanations.csv	explanation	generated_explanation	اين ادم اسود الراس	يشير هذا المثل إلى أن الإنسان قد يقوم بأفعال غير متوقعة أو مسيئة بغض النظر عن مظهره أو أصله.	الفسر اليمني التالي يشير إلى أن الرجل يمتلك رأسًا أسود. يعني �	0.776407	0.858529	0.390896	0.157441	0.709719
deepseek_generated_explanations.csv	explanation	generated_explanation	الاحياء يعودوا	يشير هذا المثل إلى أن الأشخاص الذين يعيشون سيعودون ويلتقون مهما طالت فترة الفراق بينهم.	الـ فسر المثل اليمني التالي يعني أن الأرض ستعود إلى أن تكون مك	0.747698	0.863428	0.385605	0.375457	0.685176
deepseek_generated_explanations.csv	explanation	generated_explanation	من روج باع ، ومن اغلي اكله	يشير هذا المثل إلى أهمية القناعة بالربح القليل والتصرف بحكمة لتجنب الخسارة أو التلف.	يتعلق فسر المثل اليمني التالي بأكل مثل البطاطا المطبوخة والبذور	0.834153	0.870494	0.327721	0.209441	0.700552
deepseek_generated_explanations.csv	explanation	generated_explanation	الصبر لا يشبع الجيعان، ولا يكسي العريان	يشير المثل إلى أن الصبر وحده لا يلبي الاحتياجات الأساسية مثل الطعام والملبس.	يعني فسر المثل اليمني أن الصبر لا يؤدي إلى إنقاذ الجيعان (المد	0.890864	0.933539	0.594694	0.657878	0.760291
deepseek_generated_explanations.csv	explanation	generated_explanation	الغريق يتعلق بقشه	يشير هذا المثل إلى أن الشخص في حالة اليأس أو الشدة قد يلجأ إلى وسائل ضعيفة أو غير فعّالة للخلاص.	الغريق هي عملية تطبيق علامات التسوق على جسد المرء بحيث يتم	0.761093	0.854753	0.28949	0.219092	0.68408
deepseek_generated_explanations.csv	explanation	generated_explanation	الصنايع ودائع	يشير هذا المثل إلى الشخص الذي يرد الجميل.	يمكن أن يكون هذا المثل يمثل أن الصنايات التي تستخدمها الناس ل	0.792193	0.829208	0.480932	0.454961	0.745694
deepseek_generated_explanations.csv	explanation	generated_explanation	ثخي وزيدوا له قوق	يشير هذا المثل إلى أن الشخص الذي يحاول التظاهر بالكبر أو الأهمية رغم وجود عيوب واضحة فيه، يصبح موضع سخرية واستهزاء.	المثل اليمني التالي يشير إلى أن الإمارات يريد أن تصبح مثل اليمن	0.75174	0.85591	0.300385	0.0890938	0.678334
deepseek_generated_explanations.csv	explanation	generated_explanation	الزواج ينتهي، لكن الصهاره باقيه	يشير هذا المثل إلى أن العلاقات العائلية الناتجة عن الزواج تستمر حتى بعد انتهائه.	يا صديقي، هذا المثال اليمني يتحدث عن حالة من الزواج التي تنتهي	0.863724	0.894166	0.570589	0.421625	0.72095
deepseek_generated_explanations.csv	explanation	generated_explanation	خبر بيدي والعين	يشير هذا المثل إلى أن الشخص يمتلك معرفة عميقة وحقيقية بشخص آخر، بحيث يدرك تفاصيله وخفاياه بشكل كامل.	المثل اليمني التالي يشير إلى خبر بيدي والعين الذي أصبح موجودًا	0.767747	0.78587	0.350193	0.398861	0.675785
deepseek_generated_explanations.csv	explanation	generated_explanation	مهما سوي عاد الجمل معي	يشير هذا المثل إلى أن التغييرات أو الأفعال لا تؤثر على موقف الشخص أو قراره الثابت.	يمكنني فسر المثل اليمني التالي بوضوح: "اليمن يتبع الأسلوب الأخر	0.758316	0.833358	0.370859	0.111139	0.660064
deepseek_generated_explanations.csv	explanation	generated_explanation	الريح يسامر الركب	يشير هذا المثل إلى أن الشخص عندما يجد دافعًا أو تشجيعًا في عمله، تزداد حماسته ويواصل السعي بجدية أكبر.	الفسر اليمني التالي يشير إلى أن الريح يسامر الركب. هذا الفسر يتضم	0.868643	0.857614	0.259776	0.142119	0.693928
deepseek_generated_explanations.csv	explanation	generated_explanation	اح من السكوتي موتي ومن الرحيمه يانا	يشير هذا المثل إلى أن الشخص الذي يبدو هادئًا ووديعًا قد يكون في داخله دهاء ومكر.	يعتبر المثل اليمني التالي كشرحًا لأسئال عن الإصلاحات الإداري�	0.742547	0.777755	0.386431	0.276396	0.688839
deepseek_generated_explanations.csv	explanation	generated_explanation	صامه صامه، فطره بثامه	يشير هذا المثل إلى أن الشخص قد يتحمل الصعاب وينتظر طويلًا لتحقيق هدف مهم، لكنه في النهاية يرضى بنتيجة أقل من المتوقع.	الفسر اليمني الذي تريد حصلته هو الذي يحتوي على خطوط مترجم�	0.79008	0.744869	0.214853	0.163538	0.641831
deepseek_generated_explanations.csv	explanation	generated_explanation	الرجال تحبل بالسنتها	يشير هذا المثل إلى أن الرجال يتحملون مسؤولية وعودهم وكلماتهم كما تتحمل المرأة مسؤولية الحمل، مما يعني أن عليهم الوفاء بما يقولونه.	الفسر اليمني التالي يشير إلى أن الرجل يتحمَّل بالسنته ويتحمَّل ب	0.76588	0.790428	0.166058	0.129399	0.708246
deepseek_generated_explanations.csv	explanation	generated_explanation	الكنذ دواؤه الصدق	يشير هذا المثل إلى أن الصدق يكشف الكذب ويفضحه.	الفسر اليمني التالي يشير إلى أن الكنذ يؤمن بأن الله ليس إلهًا	0.831549	0.842656	0.260713	0.196122	0.740472
deepseek_generated_explanations.csv	explanation	generated_explanation	حمار تبتل عليه ولا جمل يهدر عليك	يشير هذا المثل إلى تفضيل الاعتماد على شخص ضعيف يمكن السيطرة عليه لتحقيق الأهداف بدلاً من التعامل مع شخص قوي قد يتسبب في مشاكل أو تحديات.	يا صديقي, هذا هو المثل اليمني الذي يشير إلى أن الشخص الذي تت	0.856019	0.848898	0.422029	0.248044	0.668622
deepseek_generated_explanations.csv	explanation	generated_explanation	جبنه لي وحدي ولا سبايا لي وللناس	يشير هذا المثل إلى أهمية أن يكون الشخص كريمًا ويشارك الآخرين في الخير الذي يحصل عليه، بدلاً من الاحتفاظ به لنفسه فقط.	يعتبر المثل اليمني التالي هو قصة عن جبن أنس بن جعفر الأصلي ، ال	0.757924	0.827254	0.363475	0.18175	0.646991
deepseek_generated_explanations.csv	explanation	generated_explanation	بـلادك حشما ترزق	يشير هذا المثل إلى أن البقاء في وطنك والعمل فيه يجلب لك الرزق والبركة.	الفسر اليمني الذي تريد حله هو: "بـلادك حشما ترزق" هذا الفسر ي	0.712443	0.819801	0.386197	0.272749	0.690392
deepseek_generated_explanations.csv	explanation	generated_explanation	من بكر ما ندم	يشير هذا المثل إلى أن الشخص الذي يبدأ عمله مبكرًا يتجنب الندم الناتج عن التأخير أو الفشل.	منذ سنوات عدة، قدمت قواعد التطبيقات الأخرى للمثل اليمني	0.700812	0.842686	0.240953	0.143958	0.643758
deepseek_generated_explanations.csv	explanation	generated_explanation	ما اكله الكيش قده في السبله السبله الذيل	يشير هذا المثل إلى أن ما تم فقده أو استهلاكه لا يمكن استعادته أو التعويض عنه.	يعني "فسر المثل اليمني" إغنية مثلة تتحدث عن الإنسان الذي يتج	0.805322	0.832194	0.276088	0.227959	0.670736
deepseek_generated_explanations.csv	explanation	generated_explanation	اذا حضرت الملائكه غابت الشياطين	يشير هذا المثل إلى أن الجماعة تثني على شخص يتفوق عليهم.	يعتبر المثل اليمني التالي هو قصة عن الشياطين التي تتضمن حضور المل	0.786701	0.801919	0.475886	0.300101	0.712095
deepseek_generated_explanations.csv	explanation	generated_explanation	زنجبيل بترابه	يشير هذا المثل إلى قبول الشيء كما هو بجميع عيوبه ونواقصه دون محاولة تحسينه أو تغييره.	الفسر اليمني التالي يشير إلى أن المصدر يتحدث عن زنجبيل الذي ي	0.591896	0.784097	0.164528	-0.0043827	0.652132
deepseek_generated_explanations.csv	explanation	generated_explanation	قيصه في قرن ثور	يشير هذا المثل إلى محاولة تحقيق أمر مستحيل أو غير عملي.	المثل اليمني التالي هو مثل القضية التي يمكن أن تؤثر على المزيد	0.778439	0.890811	0.385343	0.283479	0.694792
deepseek_generated_explanations.csv	explanation	generated_explanation	عين بني ادم ما يملاها الا التراب	يشير هذا المثل إلى أن طمع الإنسان لا ينتهي إلا بالموت.	يتعلق فسر المثل اليمني التالي مع تراب المثل اليمني السابق، "عين بني اد	0.821821	0.823276	0.374118	0.155291	0.691037
deepseek_generated_explanations.csv	explanation	generated_explanation	اين اتسيري ياضحكه؟ قالت اسير اتضحك	يشير هذا المثل إلى الشخص الذي يسخر من عيوب الآخرين بينما يتجاهل عيوبه الخاصة.	الفسر اليمني التالي يشير إلى أن الأشياء التي تتضحك في الصدفة تتض	0.750145	0.866998	0.200902	0.0998927	0.698925
deepseek_generated_explanations.csv	explanation	generated_explanation	صفره ولا غبره، وزوج كبري ولا الادبه	يشير هذا المثل إلى تفضيل الزواج من شخص كبير في السن على تحمل الانتقادات واللوم بسبب عدم الزواج.	يعتبر المثل اليمني التالي عبارة عن قصد مثلٍ يتم تطبيقه على �	0.867634	0.850248	0.406616	0.301507	0.689633
deepseek_generated_explanations.csv	explanation	generated_explanation	البز يخزي البز	يشير هذا المثل إلى أن المواجهة تكشف الحقيقة وتفضح الأكاذيب.	البز يخزي البز هو فسر المثل اليمني التالي: 1. البز هو جوع للبقرة.	0.596485	0.816418	0.321987	0.212968	0.690746
deepseek_generated_explanations.csv	explanation	generated_explanation	من ساير الخادم اصبح نادم	يشير هذا المثل إلى أن مصاحبة من يخدمك قد تؤدي إلى نتائج سلبية مثل الخروج عن مستواك أو استغلال هذه العلاقة.	يتعلق فسر المثل اليمني التالي مع تغييرات في السياسة اليمنية والتط	0.738136	0.82315	0.336963	0.264334	0.665673
deepseek_generated_explanations.csv	explanation	generated_explanation	بلغ السيل الزبي	يشير هذا المثل إلى أن الأمور قد تجاوزت حدود التحمل ولم يعد بالإمكان السيطرة عليها.	الفسر اليمني التالي يشير إلى أن السيل الزبي يعني أن الشخص يتمتع ب�	0.836512	0.852595	0.32423	0.164287	0.714805
deepseek_generated_explanations.csv	explanation	generated_explanation	اللقي في الاستان بالخمس تنصاده	يشير هذا المثل إلى أن الشخص الذي يواجه مشكلة أو موقفًا صعبًا يكون من السهل الإيقاع به أو استغلاله.	يعتبر التنصاد الثالث في الاستان الأولى في المثل اليمني، وهو يأت	0.802339	0.748431	0.356227	0.259824	0.638882
deepseek_generated_explanations.csv	explanation	generated_explanation	الحلو حلو ولو قام من النوم، والوحش وحش ولو تغسل كل يوم	يشير هذا المثل إلى أن الطباع الداخلية، سواء كانت حسنة أو سيئة، تبقى واضحة بغض النظر عن المظهر الخارجي.	يعني هذا أنه يتحدث عن النوم والغسل كأشياء جيدة ويتم استخد	0.798479	0.836323	0.386497	0.129293	0.694933
deepseek_generated_explanations.csv	explanation	generated_explanation	خلي الله والدوران	يشير هذا المثل إلى ضرورة التوقف عن المراوغة والالتفاف حول الموضوع والحديث بشكل مباشر وصريح.	يعتبر المثل اليمني التالي هو شرح وموجز للآية الثانية التي تتضمن ال	0.718675	0.833855	0.391487	0.35049	0.675293
deepseek_generated_explanations.csv	explanation	generated_explanation	اين اذنك قال هناك	يشير هذا المثل إلى الشخص الذي يتجنب الحلول المباشرة ويفضل الطرق المعقدة لتحقيق هدف بسيط.	يا يا يا, هذا هو المثال اليمني الذي يتحدث عن الإذن الذي يأ	0.69804	0.861783	0.275124	0.113465	0.691206
deepseek_generated_explanations.csv	explanation	generated_explanation	بنت العم، حتي لاهيه فوق الجمل	يشير هذا المثل إلى أن الروابط العائلية تظل قوية ومهمة حتى في الأوقات الصعبة أو الظروف غير المثالية.	يعتبر المثل اليمني التالي كفسر لموضوع البنت العم الذي يحتاج إلى ال	0.778508	0.805262	0.378814	0.255692	0.680635
deepseek_generated_explanations.csv	explanation	generated_explanation	الحب يعمي ويصمي	يشير هذا المثل إلى أن الحب يجعل الشخص غير قادر على رؤية أو إدراك عيوب المحبوب.	الفسر اليمني التالي يشير إلى أن الحب يعمل ويصمي. هذا يعني أن ال	0.849288	0.842909	0.464285	0.248589	0.723784
deepseek_generated_explanations.csv	explanation	generated_explanation	صن ثوبك يقيك، وخاصم حبيبك يقيك	يشير هذا المثل إلى أهمية الحفاظ على العلاقات بحذر وعدم الإفراط في الخصام، فقد يصبح الصديق عدوًا في المستقبل.	يا صديقي, هذا هو المثل اليمني التالي: 1. يقيك صن ثوبك: قد ي	0.612075	0.83979	0.451298	0.226905	0.641545
deepseek_generated_explanations.csv	explanation	generated_explanation	خرمه خادم	يشير هذا المثل إلى أن العادة تصبح جزءًا متأصلًا من الشخص بحيث يصعب تغييرها.	الفسر اليمني التالي يشير إلى خرمه خادم، وهو علامة شيقة ومؤثر	0.515284	0.923845	0.368897	0.0415826	0.691589
deepseek_generated_explanations.csv	explanation	generated_explanation	اوبه منه علي نفسك	يشير هذا المثل إلى ضرورة الحذر من الأشخاص الذين لا يمكن الوثوق بهم.	يا صديقي, فسر المثل اليمني التالي هو أن المثل اليمني يعني أن الجمه	0.761552	0.768292	0.438595	0.184927	0.659165
deepseek_generated_explanations.csv	explanation	generated_explanation	سبوله بدون حب	يشير هذا المثل إلى الشخص الذي يبدو جيدًا من الخارج ولكنه يفتقر إلى القيمة أو الجوهر الحقيقي.	يتعلق هذا المثل اليمني بأنه يتحدث عن شخصيات عاشرة عام قبل	0.720684	0.773644	0.370803	0.251397	0.742686
deepseek_generated_explanations.csv	explanation	generated_explanation	الدنيا امتحان	يشير هذا المثل إلى أن الحياة مليئة بالتحديات والاختبارات التي يجب مواجهتها.	الفسر اليمني التالي يشير إلى أن الأمر يتعلق بتجربة أحد المواطنين	0.898515	0.866744	0.236342	0.253581	0.706836
deepseek_generated_explanations.csv	explanation	generated_explanation	يا راقصه بالغدراء ماحد يقولش يس	يشير هذا المثل إلى أن الجهود التي تُبذل في الخفاء لا تُقدّر ولا يُعترف بها من قبل الآخرين.	فسر المثل اليمني التالي: يا راقصه بالغدراء ماحد يقولش يس كان يص	0.754537	0.779755	0.373642	0.255775	0.627929
deepseek_generated_explanations.csv	explanation	generated_explanation	لا تقول بر الا وهو في الصر	يشير هذا المثل إلى أن الأمور قد تتغير بشكل غير متوقع، لذا يجب تجنب الوعد بشيء غير مضمون.	الفسر اليمني التالي يشير إلى أن المثل الذي يتعلق به هو الذكر عن �	0.737201	0.835828	0.294639	0.255871	0.720826
deepseek_generated_explanations.csv	explanation	generated_explanation	من يشتي الداداح لا يقول اح	يشير هذا المثل إلى أن من يختار مواجهة المخاطر أو التحديات يجب أن يكون مستعدًا لتحمل النتائج دون شكوى.	فسر المثل اليمني التالي: قد يكون هذا سؤال عن الأغاني الصحيحة ح	0.695112	0.844209	0.418314	0.0947652	0.67156
deepseek_generated_explanations.csv	explanation	generated_explanation	اذا رخي العظام للقيتو فلت	يشير هذا المثل إلى أن التساهل وعدم الحزم يؤديان إلى تفاقم المشكلات وفساد الأمور.	يمكنني إنشاء كتاب عن المثل اليمني التالي بشكل جيد، لكن هذا ل	0.730802	0.778313	0.313732	0.149753	0.661943
deepseek_generated_explanations.csv	explanation	generated_explanation	ما يرجع ورا الا بول الجمل	يشير هذا المثل إلى أن بعض التغييرات لا يمكن عكسها أو العودة إلى الحالة السابقة بعد حدوثها.	ما يرجع ورا الا بول الجمل هو مثل الأمور التي يمكن أن تحدث في المث	0.770812	0.81468	0.281283	0.186461	0.681086
deepseek_generated_explanations.csv	explanation	generated_explanation	الديب ولا انتيب	يشير هذا المثل إلى أن الشخص الذي يحمل صفات سيئة أو عيوبًا قد يكون أسوأ من مواجهة خطر معروف مثل الذئب.	الفسر اليمني التالي يشير إلى أن المثل الذي يتم إذا كانت المعلوما	0.801152	0.879165	0.326638	0.285283	0.702098
deepseek_generated_explanations.csv	explanation	generated_explanation	اوبه تكشفه	يشير هذا المثل إلى ضرورة الحذر من كشف أسرار الآخرين أو خيبة أملهم.	الفسر اليمني التالي يشير إلى أن المثل الأمريكي يتمثل في إطار �	0.773654	0.841312	0.299057	0.177092	0.699651
deepseek_generated_explanations.csv	explanation	generated_explanation	جراده بلقف عرداني	يشير هذا المثل إلى الشخص الذي يجد نفسه في موقف صعب لا يستطيع الخروج منه بسهولة.	الفسر اليمني التالي يشير إلى أن المؤامرة تتضمن إثبات أن العراق	0.833138	0.816896	0.0928773	0.1318	0.672408
deepseek_generated_explanations.csv	explanation	generated_explanation	عامله بعمالك دينه بيهرب	يشير هذا المثل إلى أن معاملة الآخرين بإنصاف وعدل تمنعهم من الابتعاد أو الهروب.	يعني "المثل اليمني" أن المثل اليمني هو عامل مؤهل يعمل في اليمن وي	0.785172	0.859968	0.359509	0.296741	0.698161
deepseek_generated_explanations.csv	explanation	generated_explanation	لينه سهله النزع مضرب حاد	يشير هذا المثل إلى أن التعامل مع الأمور البسيطة والمرنة يكون أسهل من التعامل مع الأمور المعقدة والصعبة.	يا صديقي, هذا هو المثال اليمني الذي تريد أن تفسره بشكل صحيح ومو	0.741047	0.818188	0.361442	0.325601	0.651739
deepseek_generated_explanations.csv	explanation	generated_explanation	سلكي ما يغنيك ولا تدعي تتحكي	يشير هذا المثل إلى أهمية القناعة بما لديك وعدم التظاهر بالحاجة أو الشكوى.	مرحبًا, أنا الأستاذ الأول الأكاديمي للأدوات الإلكترونية وال	0.674377	0.788152	0.193236	0.00552977	0.642977
deepseek_generated_explanations.csv	explanation	generated_explanation	الذي لم يجد في شبابه، كيف يجود والراس شائب	يشير هذا المثل إلى أن من لم يفعل الخير عندما كان قادرًا، لن يتمكن من فعله عندما يفقد القدرة.	الفسر اليمني التالي يشير إلى أن الشخص الذي لم يجد في شبابه الثرو	0.77547	0.807162	0.329684	0.306615	0.727962
deepseek_generated_explanations.csv	explanation	generated_explanation	علي من تغري يا بسه العري بسه القطه، العري القط	يشير هذا المثل إلى أن محاولة شخص غير مؤهل لجذب الانتباه غالبًا ما تكون غير مجدية.	يا صديقي، هذا النص ليس مثل المثل اليمني التالي. يجب أن يكون م	0.797095	0.833524	0.470368	0.377793	0.668838
deepseek_generated_explanations.csv	explanation	generated_explanation	الساعي في الخير كفاعله	يشير هذا المثل إلى أن من يرشد الآخرين لفعل الخير يحصل على نفس الثواب والأجر كمن يقوم بالفعل نفسه.	الساعة في الخير هي عملية تتطلب إجراء عمليات عملية معينة من	0.686975	0.729885	0.216645	0.215535	0.692621
deepseek_generated_explanations.csv	explanation	generated_explanation	الصراحه راحه	يشير هذا المثل إلى الشخص الذي يوضح الحقيقة.	المثل اليمني التالي هو مثل الأمان الذي يتم إدخاله للمسؤول عن المن	0.688689	0.828087	0.51348	0.430967	0.726259
deepseek_generated_explanations.csv	explanation	generated_explanation	غزل المتحجبه يخرج السوق	يشير هذا المثل إلى أن الأمور المخفية أو الأسرار ستظهر في النهاية للعلن.	الغزل اليمني التالي يشير إلى أن المتحجب الأمريكي سيخرج السوق بعد �	0.802797	0.839232	0.104025	0.173845	0.748013
deepseek_generated_explanations.csv	explanation	generated_explanation	ركبه وشقي له	يشير هذا المثل إلى الشخص الذي تقدم له المساعدة ولكنه يتوقع منك مكافأة أو مقابل إضافي على ذلك.	يمكنني إنشاء فسر المثل اليمني التالي باللغة العربية بسردة: "الم�	0.782407	0.827951	0.371819	0.330574	0.631679
deepseek_generated_explanations.csv	explanation	generated_explanation	بـا وريك لحلت	يشير هذا المثل إلى التهديد بالعقاب أو الانتقام في الوقت المناسب.	المثل اليمني التالي يشير إلى أن اليمن يريد أن يضمن أن يتم إ�	0.869201	0.857418	0.473731	0.276441	0.679149
deepseek_generated_explanations.csv	explanation	generated_explanation	الناس وحوش حتي يتعارفوا	يشير هذا المثل إلى أن الناس يميلون إلى الانسجام مع من يتشابهون معهم وينفرون ممن يختلفون عنهم.	يتعلق فسر المثل اليمني التالي مع تجارب التعرف على أخرى في الحياة الح	0.858175	0.73531	0.271726	0.322249	0.665506
deepseek_generated_explanations.csv	explanation	generated_explanation	كل شي به بصر الا ما قصر	يشير هذا المثل إلى أن كل شيء يمكن فهمه أو رؤيته بوضوح، إلا الأمور التي تتجاوز الحدود المعقولة أو المقبولة.	يعني "ما قصر" هو كل شيء يمكن أن يكون لا يتجزأ إلى أي ش	0.743977	0.789057	0.335219	0.477254	0.70364
deepseek_generated_explanations.csv	explanation	generated_explanation	الغطاء اكبر من الوعاء	يشير هذا المثل إلى الشخص الذي يدافع عن نفسه بشكل مبالغ فيه مما يؤدي إلى عواقب أكبر.	يمكن أن يكون هذا المثل يمثل أن الأمر الذي تريد التوضيح هو �	0.749601	0.892157	0.483593	0.484702	0.692554
deepseek_generated_explanations.csv	explanation	generated_explanation	المغربه لا يصلح الا بالضرب	يشير هذا المثل إلى أن الشخص الذي يعتاد على طريقة معينة يحتاج إلى نفس الأسلوب لتحقيق النتائج المرجوة.	يرجى الإعادة بالضرب بعد مرور 24 ساعة.	0.762543	0.731565	0.168495	0.124583	0.683511
deepseek_generated_explanations.csv	explanation	generated_explanation	شاه البلد تعشق التيس الغريب	يشير هذا المثل إلى تفضيل التعامل مع الغرباء على حساب الأقارب أو المعروفين.	يعتبر المثل اليمني التالي كشرحًا قويًا لأسباب التفكير الذكي ل	0.76558	0.821906	0.515385	0.233781	0.70407
deepseek_generated_explanations.csv	explanation	generated_explanation	كما تميت غلقت	يشير هذا المثل إلى أن الشخص الذي يستمر في فعل شيء بعد أن فقد الآخرون اهتمامهم أو رحلوا، يجب أن يكون مستعدًا لتحمل المسؤولية وحده.	المثل اليمني التالي هو مثل الأمراض التي تؤثر على الجسم وتضرب حي	0.670213	0.83198	0.361072	0.13789	0.680267
deepseek_generated_explanations.csv	explanation	generated_explanation	الحذر ولا الشجاعه	يشير هذا المثل إلى أن الشجاعة دون حكمة وتبصر قد تؤدي إلى الفشل.	يعتبر المثل اليمني التالي كفسر لأسئال عن الأغذاء والموارد المطل	0.70229	0.77609	0.340026	0.183926	0.701533
deepseek_generated_explanations.csv	explanation	generated_explanation	ما يطن الفاس الا من حجر	يشير هذا المثل إلى أن الأذى غالبًا ما يأتي من مصدر قريب أو متوقع.	الفسر اليمني التالي يشير إلى أن الأشياء التي تضمن الإنسان حماية خ	0.709764	0.861936	0.384652	0.188209	0.717496
deepseek_generated_explanations.csv	explanation	generated_explanation	جرغوا عكاير مهجنه	يشير هذا المثل إلى أن الأمور الصغيرة وغير المهمة يمكن أن تؤدي إلى مشاكل كبيرة إذا لم يتم التعامل معها بحذر.	المثل اليمني التالي يشير إلى أن الجرغوا عكاير مهجنه يتمتع بصف	0.838519	0.841135	0.225988	0.073296	0.691042
deepseek_generated_explanations.csv	explanation	generated_explanation	با يرجع الهيج ياكل مشافره الهيج الجمل، المشافر الفم	يشير هذا المثل إلى أن الشخص سيعود إلى وضعه الأصلي بعد محاولات غير ناجحة للتغيير أو التقدم.	ياكل مشافره الهيج هو عبارة عن تعبير مثلي يؤكد على أن المثيل	0.881415	0.874747	0.366814	0.122823	0.677167
deepseek_generated_explanations.csv	explanation	generated_explanation	سهود مهود	يشير هذا المثل إلى أن الأوضاع مستقرة وكل شيء يسير بشكل جيد.	الفسر اليمني التالي يشير إلى سهود مهود للجمهور اليمني في التصرف م	0.801615	0.829695	0.194532	0.0834384	0.668589
deepseek_generated_explanations.csv	explanation	generated_explanation	شراره حرقت مدينه	يشير هذا المثل إلى تأثر الناس من أمر أو أذى أو من عواقب تصرفات بعضهم البعض.	الفسر اليمني التالي يشير إلى أن شراره حرقت مدينته. هذا المثل يع	0.844772	0.841801	0.492876	0.350118	0.717828
deepseek_generated_explanations.csv	explanation	generated_explanation	لا اكلي بملح، ولا سكينتي تذبح	يشير هذا المثل إلى العجز عن تحقيق الأهداف بسبب نقص الوسائل أو الكفاءة.	يعني "أنا لا آكل ملح أو سكينتي" هو كلمة لغزية تعني أن الشخ	0.78942	0.840681	0.240516	0.00331694	0.655854
deepseek_generated_explanations.csv	explanation	generated_explanation	لو حلقوا لابن عمك بل لحيتك	يشير هذا المثل إلى ضرورة الاستعداد لمواجهة نفس المصير الذي يواجهه شخص قريب منك في حالة تعرضه لمشكلة أو تحدٍ.	يا صديقي، هذا المثل يعني أن الأشخاص يحبون أخريائهم لأن	0.695483	0.829209	0.557276	0.406773	0.703832
deepseek_generated_explanations.csv	explanation	generated_explanation	اذا جلبت بشخص لا خلاق له فكن كانك لم تسمع ولم يقل	يشير هذا المثل إلى أهمية التواضع والرد بالحسنى عند مواجهة الجهلاء.	شكرا لكم على الطلب. هذا هو التفسير اليمني للقول "إذا جلبت	0.719703	0.832952	0.341152	0.114871	0.688374
deepseek_generated_explanations.csv	explanation	generated_explanation	اذا جاك الشر، وانت قاعد قم له	يشير هذا المثل إلى أهمية مواجهة المشكلات بشجاعة واستعداد بدلاً من تجنبها.	يا يا, هذا ليس صحيحًا. جاك أوضح لنا في الواقع أن المثل ال	0.756155	0.708896	0.526297	0.269362	0.642798
deepseek_generated_explanations.csv	explanation	generated_explanation	الجزاء من جنس العمل	يشير هذا المثل إلى أن الإنسان يجني نتائج أفعاله وأعماله.	الجزء الأول: التقييم 1. التقييم هو عملية تحديد الأدوار المناسبة	0.687797	0.825371	0.205547	0.209873	0.667012
deepseek_generated_explanations.csv	explanation	generated_explanation	رجال للمرحله، ورجال تقول هاتي يا مره مره زوجه	يشير هذا المثل إلى أن هناك نوعين من الرجال: من يتحملون المسؤوليات بجدارة، ومن يعتمدون على زوجاتهم في تلبية احتياجاتهم.	يا قراءة، هذا هو الفسر اليمني التالي الذي سأقدمه لك بدون إضا	0.686916	0.849308	0.157779	-0.0241506	0.62113
deepseek_generated_explanations.csv	explanation	generated_explanation	يهرها وهي في الجفير الجفير الجنبيه التي تتوسط الحزام	يشير هذا المثل إلى الشخص الذي يتباهى بشيء قبل أن يكون جاهزًا للاستخدام أو قبل أن يحين وقته المناسب.	يهرها وهي في الجفير هي جزء من الأسماك التي تعددها في المحيطات الي	0.588301	0.802445	0.150959	0.0105422	0.664585
deepseek_generated_explanations.csv	explanation	generated_explanation	اللي ما يعرفك ما ينفعك ويقال اللي ما يعرفك يجهلك	يشير هذا المثل إلى أن من لا يعرفك جيدًا لن يقدر قيمتك أو يساعدك بفعالية.	يعني أن الأشخاص الآخرين لا يعرفون حياتك ومهامك وإلا يقولون �	0.83908	0.775021	0.566226	0.513068	0.729816
deepseek_generated_explanations.csv	explanation	generated_explanation	الصههر طهير	يشير هذا المثل إلى أن الشخص الذي يتحدث كثيرًا عن أمر ما قد يكون غير صادق أو يحاول إخفاء الحقيقة.	المثل اليمني التالي هو قضية على الأقل منظومة الأمان اليمني التي ت	0.747762	0.840396	0.329069	0.143787	0.647796
deepseek_generated_explanations.csv	explanation	generated_explanation	عظم بحجره	يشير هذا المثل إلى موقف يصعب فيه على الشخص اتخاذ قرار بشأن شيء لا يمكنه التخلي عنه ولا الاحتفاظ به بسهولة.	الفسر اليمني التالي يشير إلى أن المثل اليمني التالي يتعلق بعظم بحجر	0.823943	0.87909	0.31706	0.263339	0.662221
deepseek_generated_explanations.csv	explanation	generated_explanation	الخال خوال طعان العدا خالي	يشير هذا المثل إلى أهمية الخال في المجتمع وقدرته على حماية ودعم العائلة في مواجهة التحديات.	المثل اليمني التالي هو قطعة عبارة عن المثل الأول التي تتضمن خطو	0.731852	0.832481	0.375502	0.206462	0.656523
deepseek_generated_explanations.csv	explanation	generated_explanation	اذا طالت الشده قرب الفرج	يشير هذا المثل إلى أن كل ضيق أو مشكلة يعقبها فرج أو حل.	فسر المثل اليمني التالي: المثل اليمني الذي يتم استخدامه في هذه الحال	0.705756	0.836402	0.495927	0.417871	0.672932
deepseek_generated_explanations.csv	explanation	generated_explanation	ما حد ياخذ وقته، ووقت غيره	يشير هذا المثل إلى أن لكل شخص وقته الخاص لتحقيق أهدافه ولا يمكنه استغلال وقت الآخرين لتحقيق المزيد.	يمكنني فسر المثل اليمني التالي بوضوح وبوصف موجز دون إضافة أي مع	0.845802	0.852218	0.249724	0.195174	0.652973
deepseek_generated_explanations.csv	explanation	generated_explanation	اجود من حاتم	يشير هذا المثل إلى مدح شخص يشتهر بالكرم والسخاء.	يا أيها المستخدم الذي ترغب في الفسر المثل اليمني التالي، فإن هذا	0.706549	0.798754	0.343012	0.404053	0.681787
deepseek_generated_explanations.csv	explanation	generated_explanation	سيدفع الثمن غالي	يشير هذا المثل إلى التهديد بعقاب شديد لمن يبدأ بالاعتداء.	فسر المثل اليمني التالي: المثل اليمني الذي يتم استخدامه هو أن يؤك	0.757832	0.820801	0.539601	0.239184	0.689893
deepseek_generated_explanations.csv	explanation	generated_explanation	اللي في البرمه يا بينه المقدح البرمه برمه اللحم التي توضع في دست المقدح المغرفه	يشير هذا المثل إلى أن الحقائق المخفية ستظهر عند الفحص أو التحقيق الدقيق.	يا صديقي, هذه هي الطريقة التي يفسرها المثل اليمني: 1. يقول	0.734606	0.82452	0.389088	0.325584	0.667559
deepseek_generated_explanations.csv	explanation	generated_explanation	سهد و مهد	يشير هذا المثل إلى حالة الوفرة والرخاء التي يعيشها الناس حيث تتواجد الراحة والاستقرار بشكل متوازن.	الفسر اليمني التالي يشمل خطة التطوير المستدام للإنسان والقدرة على	0.771111	0.85676	0.197435	0.23567	0.69967
deepseek_generated_explanations.csv	explanation	generated_explanation	دور لك بقره تلحسك	يشير هذا المثل إلى أن الشخص الذي يتدخل في أمور لا تخصه قد يضيع وقته وجهده دون فائدة.	يمكنني فهم سر المثل اليمني التالي بالإنجليزية بالتفصيل: السر اليم	0.786338	0.826775	0.344206	0.144594	0.643229
deepseek_generated_explanations.csv	explanation	generated_explanation	عمياء تخضب مجنونه، والصماء تسمع الصماء الصماء	يشير هذا المثل إلى حالة من الفوضى والعبثية التي تحدث عندما يتولى أشخاص غير مؤهلين أو غير مدركين مسؤوليات أو مهام لا يفهمونها.	يا صديقي، هذا هو المثل اليمني التالي: "عمياء تخضب مجنونه، و	0.792087	0.821198	0.223019	0.304936	0.64185
deepseek_generated_explanations.csv	explanation	generated_explanation	ان ما خربت ما تعمر	يشير المثل إلى أن التغيير أو التحسين يتطلب هدمًا أو إعادة بناء.	معلومات عربية مثل هذه تعتبر على ما يبدو علميا غير صحيح	0.752898	0.890449	0.25569	0.0634992	0.651634
deepseek_generated_explanations.csv	explanation	generated_explanation	لا تكتال من زوه واحده ولا تكيل لا زوه واحده	يشير هذا المثل إلى أهمية التنويع في مصادر الشراء والاختيارات في الحياة لتجنب المخاطر المحتملة المرتبطة بالاعتماد على مصدر واحد.	يتعلق هذا المثل اليمني بأنه يتحدث عن عدم التكافؤ بين زوجين	0.580915	0.846046	0.36071	0.0395575	0.70583
deepseek_generated_explanations.csv	explanation	generated_explanation	خذ من السعيد عود و لا من المدبر قعود	يشير هذا المثل إلى أن الاستفادة من الشخص الناجح حتى لو كانت الفائدة بسيطة أفضل من الاعتماد على شخص يواجه سوء الحظ، حيث قد يجلب لك المزيد من المشاكل.	يعني فسر المثل اليمني التالي: "لا يمتلك المدبر قعود سعادة ولا يم	0.703736	0.802587	0.315689	0.365853	0.655893
deepseek_generated_explanations.csv	explanation	generated_explanation	اخلط الحابل بالنابل	يشير هذا المثل إلى حالة من الفوضى أو الخلط بين الأمور بحيث يصعب التمييز بينها.	المثل اليمني التالي يشير إلى أن تضع الحابل بالنابل. هذه الطريقة	0.92691	0.874453	0.550582	0.478552	0.702687
deepseek_generated_explanations.csv	explanation	generated_explanation	خيار ما يخلق الله	يشير هذا المثل إلى أهمية اختيار الزوج أو الزوجة بناءً على الأخلاق والصفات الحميدة وليس فقط على المظاهر أو الأمور المادية.	الفسر اليمني التالي يشير إلى خياراً للله لإنتاج الكوكب الأرضي	0.784893	0.827998	0.170374	0.100202	0.690567
deepseek_generated_explanations.csv	explanation	generated_explanation	اذا فلت المكمل فتل	يشير هذا المثل إلى أن الجماعة التي تفقد هدفها المشترك تتفرق وتضعف.	المثل اليمني التالي هو شرح وموجز للمثل الأول الذي يتحدث عن الأ�	0.658996	0.815029	0.398879	0.132676	0.676292
deepseek_generated_explanations.csv	explanation	generated_explanation	تكرد كرده	يشير هذا المثل إلى المرأة التي تتحدث بطريقة جذابة ومكررة تجعل الآخرين يرغبون في سماعها مرارًا.	يمكنني فسر المثل اليمني التالي بوضوح: 1. قام الملك العربي بإعداد	0.660971	0.826337	0.275133	0.243343	0.629714
deepseek_generated_explanations.csv	explanation	generated_explanation	سير في طريق الامان، ولو ثمان	يشير هذا المثل إلى أهمية اختيار الطريق الآمن حتى لو كان أطول لتحقيق الأمان والنجاح.	يمثل المثل اليمني التالي الصفحة الأولى في جمعة الأربعاء، 28	0.792401	0.870619	0.270027	0.0958679	0.667293
deepseek_generated_explanations.csv	explanation	generated_explanation	من مشيخك واعور قالوا ما لقينا غيره	يشير هذا المثل إلى أن الجماعة قد تضطر لاختيار قائد غير مثالي لعدم وجود خيار أفضل.	فسر المثل اليمني التالي: هذه قصة تعبيرية تظهر في الأدب العربي ال�	0.807797	0.815804	0.293281	0.148387	0.687492
deepseek_generated_explanations.csv	explanation	generated_explanation	حجب علي السكين	يشير هذا المثل إلى الشخص الذي يتعجل في إنجاز الأمور ويرغب في إتمامها فورًا دون تأخير.	المثل اليمني التالي يشير إلى حجب علي السكين، الذي كان رئيس الوزر	0.803425	0.823968	0.306698	0.0965756	0.675553
deepseek_generated_explanations.csv	explanation	generated_explanation	الموت مع الجماعه رحمه	يشير هذا المثل إلى أن مواجهة المصاعب بشكل جماعي يخفف من حدتها.	الفسر اليمني التالي يشير إلى أن الموت مع الجماعه (رحمها) هو الطريق�	0.813782	0.773723	0.21089	0.111241	0.731968
deepseek_generated_explanations.csv	explanation	generated_explanation	اللي اوله شرط اخره نور	يشير هذا المثل إلى أن الاتفاق الواضح والمسبق يضمن تجنب الخلافات في المستقبل.	الفسر اليمني التالي يشمل التفسيرات التي تتعلق بالأشياء التي يمكن أن ت�	0.809457	0.789165	0.472399	0.198443	0.68665
deepseek_generated_explanations.csv	explanation	generated_explanation	الحمار يبدا يتعلم بامه	يشير هذا المثل إلى أن الشخص يبدأ بتعلم الأمور السلبية أو التصرفات السيئة من أقرب الناس إليه، مما قد يؤدي إلى إيذائهم.	الفسر اليمني الذي ترغب في شرحه وموجزه دون إضافة أي معلومات جدي	0.63707	0.783414	0.0998463	-0.0107567	0.65657
deepseek_generated_explanations.csv	explanation	generated_explanation	لا تامن دهرك حتي تنزل قبرك	يشير هذا المثل إلى ضرورة الحذر من تقلبات الزمن وعدم الإفراط في الثقة.	يعني فسر المثل اليمني أنه لا يمكن للموت أن يضيع الحياة ولا ي	0.718707	0.760901	0.46946	0.265422	0.700728
deepseek_generated_explanations.csv	explanation	generated_explanation	لمن با تشتكي حبه القمح لو القاضي دجاجه	يشير هذا المثل إلى أن الشكوى إلى شخص متحيز أو مستفيد من الوضع لن تؤدي إلى حل المشكلة.	يعتبر المثل اليمني التالي كأحدٍ من أكثر المثلات المؤسسة والمشت	0.718081	0.840584	0.386467	0.130669	0.665782
deepseek_generated_explanations.csv	explanation	generated_explanation	ذي ياكل و ما يحسبش، يفقر و ما يدراش	يشير هذا المثل إلى أن الشخص الذي ينفق بإسراف دون تخطيط قد يجد نفسه في حالة فقر دون أن يعي ذلك.	ياكل هو مثال يصف شخص يتعامل بطريقة معينة. يعني أنه يتعامل	0.874851	0.800409	0.437453	0.13318	0.70788
deepseek_generated_explanations.csv	explanation	generated_explanation	جاءك احمر منين قال جاء الاخضر كله	يشير هذا المثل إلى أن هناك دائمًا من هو أقوى أو أكثر تميزًا، مهما بلغ الشخص من قوة أو شجاعة.	يتعلق هذا المثل اليمني بأن الشخص الأول يأتي مع الأحمر والثاني	0.816484	0.791879	0.563822	0.413856	0.696351
deepseek_generated_explanations.csv	explanation	generated_explanation	احنا بعرسكم ، و انتم بمعزانا	يشير هذا المثل إلى التناقض في النوايا بين الأطراف، حيث يتمنى أحدهم الخير للآخر بينما يتلقى منهم الشر.	يا يا يا, هذا هو المثل اليمني التالي بشكل جذري: 1. يبدأ الم�	0.713023	0.841964	0.452276	0.308577	0.648175
deepseek_generated_explanations.csv	explanation	generated_explanation	سمن كلبك ياكلك	يشير هذا المثل إلى أن من يثق بشخص خائن يجب أن يتوقع خيانته.	يا يا, لا أستطيع إدخال أي معلومات جديدة حول فسر المثل اليمني	0.688116	0.834737	0.32391	-0.0149635	0.65901
deepseek_generated_explanations.csv	explanation	generated_explanation	خيرا تعمل شرا تلقي	يشير هذا المثل إلى أن الشخص قد يواجه ردود فعل سلبية رغم نواياه الطيبة أو أفعاله الحسنة.	يرجى الإعادة بالضبط في الرسالة.	0.652651	0.7227	0.160932	0.0780284	0.694067
deepseek_generated_explanations.csv	explanation	generated_explanation	الدهر دواليك يوم لك ويوم عليك	يشير هذا المثل إلى تقلبات الحياة بين الفرح والحزن، وأن الجاهل هو من يتوقع استقرارها.	يا صديقي, في هذا المثال اليمني التالي الذي سأوضح لك خلال هذا	0.777648	0.768037	0.338322	0.282833	0.636622
deepseek_generated_explanations.csv	explanation	generated_explanation	من طول الغيبات جاب الغنايم	يشير هذا المثل إلى أن الشخص الذي يغيب لفترة طويلة يعود عادة محققًا مكاسب أو فوائد.	يتعلق هذا السؤال بأحد أكثر القصص الأساسية للطبيعة العربي	0.836155	0.85378	0.343683	0.114232	0.693762
deepseek_generated_explanations.csv	explanation	generated_explanation	شر البقر يقفص الماء	يشير هذا المثل إلى أن إثارة المشاكل القديمة التي تم حلها قد تعيد الفوضى والتوتر من جديد.	الفسر اليمني التالي يشير إلى أن الأشياء التي تحتاج إلى إصلاحها	0.86725	0.88262	0.426073	0.25705	0.737144
deepseek_generated_explanations.csv	explanation	generated_explanation	صونيها و اسلمي	يشير هذا المثل إلى الشخص الذي يطمع في الحصول على المزيد بينما لا يستطيع الحفاظ على ما يملكه بالفعل.	الفسر المثل اليمني التالي يشير إلى أن الإمارات يؤمن بأن اليمن يم	0.860466	0.876926	0.241022	0.119042	0.691545
deepseek_generated_explanations.csv	explanation	generated_explanation	يزيد علي السمن عسل	يشير هذا المثل إلى تحسين الوضع الجيد بإضافة شيء ذي قيمة وفائدة.	الفسر اليمني التالي يشير إلى أن الشيء المراد الإبلاغ عنه هو أن الش	0.740794	0.83539	0.420449	0.272118	0.71422
deepseek_generated_explanations.csv	explanation	generated_explanation	البر المليح يستاهل الثقالي والاثنين	يشير هذا المثل إلى أن الشخص الجيد أو العمل الجيد يستحق الجهد والاهتمام الكبيرين.	الفسر اليمني التالي يشير إلى أن البر المليح يستهلك الثقالي والاثنين.	0.919123	0.843078	0.231601	0.172011	0.747101
deepseek_generated_explanations.csv	explanation	generated_explanation	اقطع، ولا تؤلف لا تؤلف لا تعود	يشير هذا المثل إلى أن اتخاذ قرار حاسم ونهائي أفضل من التردد أو التراجع عن القرار.	يتعلق هذا المثل اليمني بإطلاق الإشارة إلى أمر مهم للإبداع	0.856537	0.82052	0.440756	0.278782	0.725301
deepseek_generated_explanations.csv	explanation	generated_explanation	عش رجبا تر عجبا	يشير هذا المثل إلى أن مرور الزمن يكشف عن أحداث أو تصرفات غير متوقعة.	يعتبر المثل اليمني التالي في الصين كثيرًا ما يعتبر المثل اليمني ال	0.815879	0.827098	0.47639	0.292859	0.661561
deepseek_generated_explanations.csv	explanation	generated_explanation	شمس تحني خبر يجي	يشير هذا المثل إلى أن الأحداث ستثبت صحة ما قيل سابقًا بمرور الوقت.	الفسر اليمني الذي ترغب في حصلته هو الفسر الذي يتم استخدامه لتحدي	0.639471	0.835602	0.259531	0.0675359	0.672247
deepseek_generated_explanations.csv	explanation	generated_explanation	الحسد عند الجيران، والبغض عند الاقـارب	يشير هذا المثل إلى أن الحسد ينشأ غالبًا بين الجيران بسبب التنافس، بينما الكراهية تكون أكثر شيوعًا بين الأقارب نتيجة للخلافات العائلية والمصالح المتداخلة.	يتم عرض هذا المثال اليمني لأنه يمثل خطوة من خطوات عدة	0.58577	0.892342	0.201922	0.121084	0.670981
deepseek_generated_explanations.csv	explanation	generated_explanation	الحركه بركه	يشير هذا المثل إلى أن العمل الجاد يجلب النجاح.	المثل اليمني التالي يشير إلى حركة بركه في اليمن التي تتميز بأن تن�	0.696249	0.802706	0.466526	0.218271	0.710772
deepseek_generated_explanations.csv	explanation	generated_explanation	كل بيت فيه حمام	يشير هذا المثل إلى أن كل عائلة أو منزل لديه مشاكله وأسراره الخاصة.	يعتبر الحمام أحد أهم المعاهدة الأولى في القرآن الكريم. يتضمن ال	0.80283	0.817803	0.259906	0.163672	0.658086
deepseek_generated_explanations.csv	explanation	generated_explanation	ضاقت عليه الارض بما رحبت	يشير هذا المثل إلى أن المشاكل والمصائب لا تأتي من المكان نفسه، بل من تصرفات وأخلاق الناس.	المثل اليمني التالي يشير إلى أن اليمن يعاني من ضغطاً في الأر�	0.757731	0.865433	0.45655	0.296781	0.694157
deepseek_generated_explanations.csv	explanation	generated_explanation	اشتي لحمي من كبشي، واشتي كبشي يمشي	يشير هذا المثل إلى الرغبة في الحصول على الفائدة دون تقديم أي تضحية أو خسارة.	الفسر اليمني الذي ترغب في شرحه هو يعني "الأشية اللحمية والكبشية	0.754468	0.79907	0.202886	0.0736961	0.671393
deepseek_generated_explanations.csv	explanation	generated_explanation	خيط من الماء ولا خيط من الذهب	يشير هذا المثل إلى أن الماء هو أساس الحياة لجميع الكائنات الحية.	يتم إدخال فسر المثل اليمني التالي لأنه يمثل خيار مباشر للمثل ال	0.83746	0.77709	0.377142	0.220527	0.667507
deepseek_generated_explanations.csv	explanation	generated_explanation	اجمع دومان	يشير هذا المثل إلى أهمية التعاون والعمل الجماعي لتحقيق الأهداف المشتركة.	الفسر اليمني التالي يعتبر أن المثل الذي يتم إضافته للأغاني يح	0.731082	0.826818	0.380169	0.297557	0.688417
deepseek_generated_explanations.csv	explanation	generated_explanation	بـيبدا بصيت وما يبدا مكسب	يشير هذا المثل إلى أن السعي وراء الشهرة والسمعة لا يعني بالضرورة تحقيق النجاح أو الربح المادي.	بـيبدا بصيت وما يبدا مكسب هو مثلًا في اليمن الذي يتعلق بإ�	0.705758	0.732617	0.117608	-0.0308642	0.660048
deepseek_generated_explanations.csv	explanation	generated_explanation	بيحري لك يبان لك ما يبان	يشير هذا المثل إلى أن التدقيق والتمحيص في الأمور يكشف عن حقائق قد تكون غير ظاهرة في البداية.	يبان هو مثل اليمني الذي يتم استخدامه لتعبير عن أن شيء يشبه آخر	0.783095	0.86502	0.342785	0.267498	0.69614
deepseek_generated_explanations.csv	explanation	generated_explanation	التاجر لما يفلس يفتش في دفاتره القديمه	يشير هذا المثل إلى لجوء الشخص إلى مراجعة تجاربه وأعماله السابقة بحثًا عن حلول أو فرص بعد تعرضه للفشل أو الخسارة.	يمكن أن يكون هذا التفسير يشير إلى أن المثل اليمني يذكر أن	0.80215	0.833202	0.302303	0.24223	0.673616
deepseek_generated_explanations.csv	explanation	generated_explanation	غاور ولا تكره	يشير هذا المثل إلى أن الشخص يجب أن يسعى لتحقيق ما يريده بنفسه بدلاً من الحسد أو الكراهية تجاه الآخرين.	يرجى الإعادة بالإجابة عن السؤال بصورة أكثر وثيقة. في المقال ال	0.798662	0.805487	0.259259	0.0993086	0.683369
deepseek_generated_explanations.csv	explanation	generated_explanation	ابن الحرام لا فقد، ولا فقد الناس ويقال ابن الويل لا فقد، ولا فقد اهله	يشير هذا المثل إلى أن الشخص السيء أو غير الموثوق به لا يُفتقد سواء كان غائبًا عن الناس أو عن أهله، لأنه لا يُحدث فرقًا إيجابيًا في حياتهم.	يعني هذه القولات أن الإنسان لا يفسد أو يضر أي شيء غير الأش	0.813035	0.816382	0.380764	0.259084	0.725993
deepseek_generated_explanations.csv	explanation	generated_explanation	حيا الله النقا واهله	يشير هذا المثل إلى أن الأشخاص الطيبين وأهل الخير لا يزالون موجودين في المجتمع.	يعتبر المثل اليمني التالي أحد أكثر شهرة وإثارة للاهتمام في الأ	0.822187	0.813437	0.541649	0.382411	0.689771
deepseek_generated_explanations.csv	explanation	generated_explanation	المجد ولا الغني	يشير هذا المثل إلى أن المجد والرفعة أفضل من الغنى الذي قد يؤدي إلى الطغيان والغرور.	يتم استخدام فسر المثل اليمني التالي لتغيير التفكير الداخلي عن الأمور	0.704977	0.827484	0.378456	0.202799	0.689068
deepseek_generated_explanations.csv	explanation	generated_explanation	اعزوا بمن خف عقله، ولا تعزوا بمن مات	يشير هذا المثل إلى أهمية دعم ورعاية الأشخاص الذين يعانون من مشاكل عقلية أو نفسية.	يا أهل الأرض، في هذا الموضوع، يتحدث عن المثل اليمني التالي	0.732747	0.819469	0.324584	0.214642	0.680026
deepseek_generated_explanations.csv	explanation	generated_explanation	من هالك لا مالك لا قباض الارواح	يشير هذا المثل إلى الانتقال من وضع سيء إلى وضع أسوأ، مثل الهروب من مشكلة لتقع في مشكلة أكبر.	يعتبر المثل اليمني التالي كشرح قوي للإغراق الإسلامي الذي ينطب	0.708105	0.832035	0.311062	0.287526	0.672457
deepseek_generated_explanations.csv	explanation	generated_explanation	غلس الليل يشتي خرجه	يشير هذا المثل إلى أن مواجهة التحديات الصعبة تتطلب شجاعة وإقدامًا.	يا صديقي, هذه القصة تتحدث عن شعور روحي وإلهامٍ للإنسان في	0.853693	0.835729	0.433153	0.210525	0.742812
deepseek_generated_explanations.csv	explanation	generated_explanation	مهما جريت جري الوحوش غير رزقك ما تحوش تحوش تجد	يشير هذا المثل إلى أن الجهد الكبير لن يغير ما هو مقدر لك من الرزق.	يعني: يفسر القصه اليمني التالي أن الأشياء التي يجرونها ليس رزقه الخ	0.809369	0.810358	0.317919	0.170126	0.699153
deepseek_generated_explanations.csv	explanation	generated_explanation	شاور حرمتك واعصها	يشير هذا المثل إلى أهمية الاستماع إلى رأي الزوجة كنوع من الاحترام، لكن القرار النهائي يعتمد على تقدير الشخص نفسه.	يمكنني فسر المثل اليمني التالي بوضوح وبشكل موجز دون إضافة أي معل	0.75194	0.859644	0.274526	0.0590904	0.675913
deepseek_generated_explanations.csv	explanation	generated_explanation	حقكم حق وحق الناس مرق	يشير هذا المثل إلى أن بعض الناس يعظمون حقوقهم ويهملون حقوق الآخرين، معتبرين أن حقوق غيرهم بسيطة وغير مهمة.	يعتبر المثل اليمني التالي من أهمية أعلى جودة حيث يتم إدخاله ف	0.858721	0.799642	0.202773	0.15729	0.646267
deepseek_generated_explanations.csv	explanation	generated_explanation	الذي تعود من دوله الاطراف ومن وجع الاطراف	يشير هذا المثل إلى أن الشخص الذي يعتاد على تحمل الألم أو الصعوبات يصبح أكثر قدرة على التعامل معها.	يعتبر المثل اليمني التالي كشرح دقيق لموضوع الأصوات التي تتضح في	0.747825	0.864455	0.249834	0.299185	0.666393
deepseek_generated_explanations.csv	explanation	generated_explanation	اشقي بالنيه ولو كنت بالسخره	يشير هذا المثل إلى أهمية الإخلاص في العمل والنية الحسنة، حتى وإن لم يكن هناك مقابل مادي أو تقدير مباشر.	يا صديقي, هذا المثال اليمني يتحدث عن الإجابة على سؤال عن م	0.807889	0.782615	0.348626	0.21649	0.694753
deepseek_generated_explanations.csv	explanation	generated_explanation	بعد المشده وظف، وبعد الحلاوه وزف	يشير هذا المثل إلى أن الأمور قد تتغير من حال جيد إلى حال سيء بشكل غير متوقع.	يعني فسر المثل اليمني التالي أنه بعد المشده وظف، وبعد الحلاوه وزف.	0.729485	0.773175	0.306783	0.305969	0.685961
deepseek_generated_explanations.csv	explanation	generated_explanation	اللي ما يخاف الله خاف منه	يشير هذا المثل إلى أن الشخص الذي لا يخشى العقاب قد ينشر الفساد في الأرض.	يعني "من يخاف الله خاف منه" هو الشخص الذي يخشى أن يكون يعاني م	0.733729	0.801574	0.537499	0.224988	0.747057
deepseek_generated_explanations.csv	explanation	generated_explanation	الغريب غريب ولو تشدد باللحوح	يشير هذا المثل إلى أن الشخص الغريب سيظل غريبًا مهما حاول الاندماج أو التكيف مع البيئة الجديدة.	يتم إطلاق النار على الغريب بشكل عام في اليمن. هذا يعني أن النا	0.868239	0.855327	0.181411	0.0775046	0.698709
deepseek_generated_explanations.csv	explanation	generated_explanation	الكسل يورث الجوع والجوع يبطل شجاعه	يشير هذا المثل إلى أن الكسل في السعي لكسب الرزق يؤدي إلى الفقر الذي يضعف الرجال ويقلل من شجاعتهم.	الفسر اليمني الذي تركيبته الآن يشير إلى أن الكسل يورث الجوع، وه	0.88681	0.862987	0.395744	0.494565	0.742672
deepseek_generated_explanations.csv	explanation	generated_explanation	العسن بتدعي بمصيبه اهلها	يشير هذا المثل إلى الشخص الذي يتمنى حدوث مشكلة ليستفيد منها بشكل شخصي.	الفسر اليمني الذي تم إضافته للتو يشير إلى أن العسن يؤمن بأن	0.777176	0.791964	0.233542	0.215953	0.686742
deepseek_generated_explanations.csv	explanation	generated_explanation	اذا كان المحب قليل حظ فما حسناته الا ذنوب	يشير هذا المثل إلى أن الشخص المحب الذي يفتقر إلى الحظ قد تُعتبر أفعاله الجيدة وكأنها أخطاء أو ذنوب.	يعني هذا أن الأشخاص الذين لديهم صغيرة حظ في الأخذ بالأخ	0.793604	0.851025	0.221	0.261348	0.700451
deepseek_generated_explanations.csv	explanation	generated_explanation	صاحب البدوي، ولا تماسيه	يشير هذا المثل إلى أن التعامل مع الأشخاص البسطاء والصادقين أفضل من التعامل مع الأشخاص المتملقين والمخادعين.	يتعلق فسر المثل اليمني التالي مع تفاصيل حالة وظيفية أو مهام عامة ل	0.855663	0.756154	0.26844	0.288007	0.632024
deepseek_generated_explanations.csv	explanation	generated_explanation	عيون تتحازر وقلوب تتجازر	يشير هذا المثل إلى أن المظاهر الخارجية قد تكون خادعة، حيث يمكن أن تبدو العيون متحفظة بينما تحمل القلوب نوايا عدائية أو مشاعر سلبية.	يمكنني إنشاء قصة عامة من خلال التجمع من خطوات وصولٍ وإحدا�	0.722796	0.86896	0.116264	0.106346	0.656507
deepseek_generated_explanations.csv	explanation	generated_explanation	لا تبكي علي من مات ابكي علي من خف عقله	يشير هذا المثل إلى أن من يستحق البكاء عليه هو من فقد عقله، وليس من مات.	الفسر اليمني الذي أردت أن تسأله هو قصيدة تتحدث عن الإيمان وال�	0.685386	0.738341	0.337251	0.0395416	0.688499
deepseek_generated_explanations.csv	explanation	generated_explanation	اذكروا محاسن موتاكم	يشير هذا المثل إلى أهمية التركيز على الصفات الجيدة والذكريات الإيجابية عند ذكر المتوفين.	محاسن موتاكم هو مثل التركية والإسلام الأولى التي تطلقت على الن	0.828075	0.654038	0.492013	0.653508	0.676482
deepseek_generated_explanations.csv	explanation	generated_explanation	السراج المغنزي ولا الغدره	يشير هذا المثل إلى أن وجود شيء بسيط أو قليل أفضل من عدم وجود أي شيء على الإطلاق.	يعتبر السراج المغنزي ولا الغدره في الأغذية الإسلامية مثل الأ	0.653422	0.752205	0.216734	0.146098	0.64786
deepseek_generated_explanations.csv	explanation	generated_explanation	شقي الحمار متحه	يشير هذا المثل إلى أن الشخص الذي يقدم له المعروف أو الإحسان قد يرد عليه بالنكران أو الإساءة.	الفسر اليمني التالي يشير إلى أن الشقي الحمار متحه هو أحد أكثر الأش	0.87651	0.830325	0.215679	0.203506	0.683206
deepseek_generated_explanations.csv	explanation	generated_explanation	ما للحب الدبش الا الكيال لعور	يشير هذا المثل إلى أن التعامل بالمثل هو الأنسب في المواقف التي تتطلب رد فعل مكافئ للطرف الآخر.	الفسر اليمني التالي يشير إلى أن الحب الدبش الا ليس فقط للكيالات، ب	0.88605	0.78414	0.174025	0.0828424	0.68568
deepseek_generated_explanations.csv	explanation	generated_explanation	كثره وقله سوي	يشير هذا المثل إلى أن النتيجة أو الأثر يكون متساويًا بغض النظر عن الكمية، سواء كانت قليلة أو كثيرة.	يتعلق فسر المثل اليمني التالي مع تفاوي الأمور. يتعلق الأمر بتغيير	0.6934	0.793169	0.22937	0.393647	0.675986
deepseek_generated_explanations.csv	explanation	generated_explanation	حجر، وحزت من الطريق حزت ابعدت ويقال حجره وزيحت من الطريق	يشير هذا المثل إلى أهمية إزالة العقبات لتسهيل الأمور وتجنب المشاكل.	يعني القول اليمني المثالي الذي تريد أن تفسره هو: "حجر، وحزت من الطر	0.716287	0.835578	0.312674	0.173622	0.677011
deepseek_generated_explanations.csv	explanation	generated_explanation	يا ذي تبا من المشرق صبوح سلامه الراس فايده	يشير هذا المثل إلى أن الاعتماد على شخص غير موثوق أو غير مفيد لن يجلب أي فائدة أو نتيجة إيجابية.	يا أيها المشرقين في اليمن، هذا هو الفسر الذي ينطبق عليكم:	0.82614	0.762214	0.188823	-0.00404038	0.666595
deepseek_generated_explanations.csv	explanation	generated_explanation	رضينا بالهم والهم مش راضي فينا	يشير هذا المثل إلى القبول بالوضع السيء رغم استمرار المشاكل.	يتعلق هذا المثل اليمني بأن المؤامرة عبارة عن إضافة جزءٍ ج	0.627195	0.852704	0.574421	0.276598	0.71589
deepseek_generated_explanations.csv	explanation	generated_explanation	جرذي ما وسع داخل الخباره دخل معه زربي	يشير هذا المثل إلى أن الشخص الذي يجد نفسه في موقف صعب أو ضيق لا يجب أن يزيد من تعقيد الأمور بإحضار المزيد من المشاكل أو الأشخاص غير الضروريين.	يعني أن الأشخاص الذين يتبعون جرذي ما وسع داخل الخباره يصبحون �	0.841559	0.847061	0.283127	0.0426899	0.70975
deepseek_generated_explanations.csv	explanation	generated_explanation	دوله يا لواح	يشير هذا المثل إلى الشخص الذي يتظاهر بمعرفة أو مهارة لا يمتلكها في الواقع.	الفسر اليمني التالي يشير إلى أن المثل اليمني يتعلق بأمريكا المتحد	0.847442	0.870316	0.348811	0.325634	0.68908
deepseek_generated_explanations.csv	explanation	generated_explanation	ثربه بين كلاب	يشير هذا المثل إلى أن الأشياء الثمينة قد تضيع قيمتها إذا وُضعت في أيدي من لا يقدرها أو لا يعرف قيمتها.	يمثل الثرب الأمر بين كلاب في اليمن علاقة خاطئة على الإطلا	0.650078	0.78616	0.118599	0.207923	0.673377
deepseek_generated_explanations.csv	explanation	generated_explanation	١ ابعذ من حبيبك يحبك	يشير هذا المثل إلى أهمية تجنب الأصدقاء في الأمور التي قد تسبب خلافات، مثل الزواج، للحفاظ على الود والمحبة.	فسر المثل اليمني التالي شرحًا دقيقًا وموجزًا دون إضافة معلوما	0.63965	0.821683	0.237139	0.153543	0.625613
deepseek_generated_explanations.csv	explanation	generated_explanation	بيتعلم الحلاقه في روس القضعان	يشير هذا المثل إلى الشخص الذي يستغل الضعفاء أو السذج لاكتساب الخبرة والتدريب.	المثل اليمني التالي يشرح أن الحلاقة الأولى تطبق على القضية ال�	0.833094	0.850035	0.4302	0.256013	0.682844
deepseek_generated_explanations.csv	explanation	generated_explanation	غلاق الميه يا ناراه	يشير هذا المثل إلى أن الشخص الذي لم يعد لديه شيء ليخسره لا يخشى المخاطر أو التحديات.	الفسر اليمني التالي يشير إلى أن الميه يشير إلى الإنتحار الذي يجر	0.902992	0.84063	0.252375	0.0397607	0.705505
deepseek_generated_explanations.csv	explanation	generated_explanation	اذا فاتك شيء سيجلها سالم	يشير هذا المثل إلى أن الأمل لا يزال موجودًا حتى لو فاتتك فرصة أو منفعة.	يمكنني فسر المثل اليمني التالي بوضوح: 1. قد يكون الشيء الذي يف	0.699976	0.89492	0.449932	0.231761	0.66746
deepseek_generated_explanations.csv	explanation	generated_explanation	اذا جاتك المصيبه اذكر الوت	يشير هذا المثل إلى أن تذكر المصائب الأكبر يمكن أن يخفف من وطأة المصيبة الحالية.	يرجى الإعادة بدء التحديد بالأولى.	0.645981	0.698118	0.167119	0.0676986	0.715169
deepseek_generated_explanations.csv	explanation	generated_explanation	من تعرف ديته لا تهمه قاتلته	يشير هذا المثل إلى أن الشخص الذي يدرك قيمته لا يخشى التهديدات أو الأذى.	يعتبر المثل اليمني التالي كشرح قوي للتفاوي بين الأمور التي تعيشها ال	0.630015	0.816076	0.458831	0.22467	0.695715
deepseek_generated_explanations.csv	explanation	generated_explanation	برد الشر ساعه يبرد ثمان	يشير هذا المثل إلى أن التحلي بالصبر والهدوء عند مواجهة المشاكل يمكن أن يؤدي إلى حلها بشكل أفضل وأكثر فعالية.	يبدو أن هذا المثل يتحدث عن الأشياء التي يمكن أن تبرد سريع�	0.798447	0.87026	0.497267	0.334583	0.732022
deepseek_generated_explanations.csv	explanation	generated_explanation	القرعه اكبر من المسب	يشير هذا المثل إلى أن الشيء قد يكون غير متناسب مع ما يحيط به أو يفوقه في الحجم أو الأهمية.	الفسر اليمني التالي يشير إلى أن القرع هو أكبر من المسب. يعني أن الق	0.857349	0.807633	0.328424	0.137319	0.699899
deepseek_generated_explanations.csv	explanation	generated_explanation	اضحك للدنيا تضحك لك	يشير هذا المثل إلى أن التفاعل الإيجابي مع الحياة يجلب نتائج وتجارب مبهجة.	أعتقد أن هذا المثل اليمني يتحدث عن الضحك كمثل تصرف عام ي	0.73423	0.880332	0.486061	0.521141	0.739126
deepseek_generated_explanations.csv	explanation	generated_explanation	دبر الخرجه قبل الدخله	يشير هذا المثل إلى الشخص الذي يحاول التورط في مسألة معقدة.	يعتبر المثل اليمني التالي كشرح دقيق لأسباب الإنقلاب الإسلامي في ال	0.792564	0.857009	0.443253	0.327564	0.697603
deepseek_generated_explanations.csv	explanation	generated_explanation	هذي عصيدك، وانت متنه	يشير هذا المثل إلى أن الشخص يجب أن يتحمل نتائج أفعاله ومسؤولياته بنفسه.	يرجى الإعادة بالضبط في المقال الذي ترغب في الفسر، أو إذا كن	0.722468	0.849029	0.195653	0.081718	0.676012
deepseek_generated_explanations.csv	explanation	generated_explanation	حيث ما غلس بات غلس دخل في الظلام	يشير هذا المثل إلى أن الشخص الذي يتخذ قرارات دون تفكير أو تخطيط قد يجد نفسه في مواقف غير متوقعة أو صعبة.	يتعلق هذا المثل اليمني بأن الشخص الذي يتعرض للظلام يتمكن من	0.77433	0.773708	0.387653	0.208212	0.739801
deepseek_generated_explanations.csv	explanation	generated_explanation	رحم الله امرءا عرف قدر نفسه	يشير هذا المثل إلى أن على المرء الالتزام بحدوده وعدم تجاوزها.	يعتبر المثل اليمني كثيرًا ما يعتبر أحدث المثل الإماراتي الدول	0.701431	0.806646	0.468953	0.27997	0.664294
deepseek_generated_explanations.csv	explanation	generated_explanation	اذا برق يارب نهامه وريح الخريف السلامه	يشير هذا المثل إلى الأمل في قدوم الخير والبركة بعد ظهور علامات الطبيعة المواتية، مثل البرق وريح الخريف.	يعني فسر المثل اليمني التالي: "البرق يارب نهامه وريح الخريف السلامه"	0.810109	0.857909	0.491241	0.559663	0.703519
deepseek_generated_explanations.csv	explanation	generated_explanation	ابعذ من غاكؤر الطمغ	يشير هذا المثل إلى أهمية تجنب الطمع والابتعاد عنه مهما كان صغيرًا.	الفسر اليمني التالي يشير إلى أن الطمغ يعاني من عدم الإنسانة ويعم	0.775044	0.851752	0.254386	0.22748	0.71648
deepseek_generated_explanations.csv	explanation	generated_explanation	الذي مالوش حق ما تقدر ترضيه	يشير هذا المثل إلى الشخص الذي يقدم العطاء لكنه لا يرضى بما قدمه.	يا صديقي، هذا المثال اليمني يتحدث عن شخص يحب الطعام ويحب الم�	0.764463	0.850775	0.56267	0.217231	0.742276
deepseek_generated_explanations.csv	explanation	generated_explanation	قال المقرون اكل الكيله قالوا المقرون اللي قربها له المقرون المجنون	يشير هذا المثل إلى أن الأشخاص قد يحصلون على فوائد أو فرص غير متوقعة بسبب تصرفات أو قرارات غير عقلانية من الآخرين.	أعتبر أن هذه الجملة معقولة وموجزة بشكل جيد. يبدو أن المقرو	0.775836	0.83822	0.182245	0.0219064	0.685832
deepseek_generated_explanations.csv	explanation	generated_explanation	اقنع بالقليل ياتيك الكثير	يشير هذا المثل إلى أن القناعة تجلب الراحة النفسية.	ياتيك الكثير، هذا المثال اليمني الذي سأفسره هو مثال عن التغي	0.804501	0.823962	0.250526	0.0746319	0.685607
deepseek_generated_explanations.csv	explanation	generated_explanation	العين ما تعلي علي الحاجب	يشير هذا المثل إلى أن الأفراد لا يمكنهم تحدي من هم في مكانة أو سلطة أعلى منهم.	الفسر اليمني التالي يشير إلى أن العين ما تعلي علي الحاجب هي عبارة ع	0.841188	0.819524	0.240386	0.0472382	0.712585
deepseek_generated_explanations.csv	explanation	generated_explanation	اذا كثر الطباخين فسد المرق	يشير هذا المثل إلى أن كثرة الأشخاص المشاركين في عمل واحد قد تؤدي إلى زيادة العيوب بسبب الاتكال أو التكرار.	الفسر اليمني الذي تريد حصلت عليه هو أن "الطباخين" يعني الأشجار	0.754934	0.836331	0.357406	0.0831254	0.664751
deepseek_generated_explanations.csv	explanation	generated_explanation	اللي ما يرضي بالجميل يرضي بالتصميل	يشير هذا المثل إلى أن من يرفض الحلول السلمية سيضطر في النهاية لقبول الحلول القسرية.	يتم إدخال فسر المثل اليمني التالي لأنه يمثل خطوة من خطوات ال	0.777673	0.825289	0.431934	0.296861	0.694249
deepseek_generated_explanations.csv	explanation	generated_explanation	قالوا ما تغلي به كله جثايب قالت شاسالك ولا الغلاب جثايب عظام نجحله، شاسالك سامر، الغلاب النوائب والخطوب	يشير هذا المثل إلى أهمية مواجهة التحديات بشجاعة وعدم الاستسلام أمام الصعوبات.	يا صديقي, هذا هو نص عربي عن سلسلة من القولات التي تتحدث عن	0.792913	0.816723	0.318655	0.0729399	0.664117
deepseek_generated_explanations.csv	explanation	generated_explanation	اذا صلحت النيه صلح العمل	يشير هذا المثل إلى أن نية الشخص الصادقة في عمله تؤدي إلى النجاح، وأن النية الأخلاقية تعادل أهمية الفعل نفسه.	يعني أن المثل اليمني يشرح الأمر بسلاسة. في النظرة على النظرة�	0.812887	0.833112	0.296174	0.250671	0.71789
deepseek_generated_explanations.csv	explanation	generated_explanation	شته يهنيني ولا غرب يبكيني	يشير هذا المثل إلى أن المرأة تفضل الرجل الأكبر سنًا الذي يظل معها وحدها على الرجل الأصغر الذي قد يشاركها مع غيرها.	يهنيني هو الإصرار على الإصرار على الإصرار. هذه الطريقة ال	0.81818	0.725114	0.146807	0.0842045	0.660553
deepseek_generated_explanations.csv	explanation	generated_explanation	اذا فاتك الصراب ارقد بين ثنيه	يشير هذا المثل إلى أنه إذا فاتتك فرصة جيدة، فعليك الاستفادة من أي فرصة بديلة متاحة.	يريد المثل اليمني في هذا القسم التوضيح أن الصراب هو المثال الأك�	0.845919	0.77843	0.229035	0.226182	0.686873
deepseek_generated_explanations.csv	explanation	generated_explanation	الناس داء الناس	يشير هذا المثل إلى انتشار الفتن والشائعات بين الناس كما ينتشر الذباب حول مصادر الفساد.	يتم إدخال فسر المثل اليمني التالي بشكل سريع، ويمكن أن يكون قد ت�	0.744687	0.814348	0.416469	0.252424	0.659541
deepseek_generated_explanations.csv	explanation	generated_explanation	اذا تقسمت الارزاق فانبر رزقك	يشير هذا المثل إلى أن كل شخص سيحصل على نصيبه من الرزق في الحياة مهما كانت الظروف، ولا داعي للقلق بشأن ذلك.	يعني "فسر المثل اليمني" أن الرجل الذي يتمتع بالرزق يمنح الآخرين بال	0.732571	0.848026	0.507999	0.364638	0.712581
deepseek_generated_explanations.csv	explanation	generated_explanation	اللئم يذمين النعم	يشير هذا المثل إلى أن العطاء قد يؤدي أحيانًا إلى الحقد بدلاً من الامتنان.	الفسر اليمني التالي يشير إلى أن النعم يذمّن بعض الأشياء ويضاي	0.858529	0.866135	0.493798	0.224548	0.711895
deepseek_generated_explanations.csv	explanation	generated_explanation	الباغي مخذول	يشير هذا المثل إلى أن الظالم سيواجه عواقب أفعاله في النهاية.	الفسر اليمني التالي يشير إلى أن الأمر يتعلق بشيء ما يشير إلى �	0.870304	0.783423	0.320105	0.0971898	0.703141
deepseek_generated_explanations.csv	explanation	generated_explanation	سبيل يا عطشان	يشير هذا المثل إلى الشخص الذي يطلب المساعدة أو يتجاوز حدوده في الاستفادة من حقوق الآخرين.	يا عطشان، فسر المثل اليمني التالي هو حالة علمية تتضمن إدراج ج	0.823638	0.851593	0.28038	0.315392	0.639088
deepseek_generated_explanations.csv	explanation	generated_explanation	من تزوج من الشارع كان عمه الجبل	يشير هذا المثل إلى أن الزواج من شخص غير معروف أو من بيئة غير مألوفة قد يؤدي إلى مواجهة تحديات كبيرة وغير متوقعة.	يعني أن الشخص كان يعمل في الشارع وكان يزور الجبل في وقت محدد. هذا	0.766201	0.859635	0.22965	0.0229375	0.709612
deepseek_generated_explanations.csv	explanation	generated_explanation	المحميه والمدقه فاقت جميع الغواني	يشير هذا المثل إلى أن المهارة والإتقان في العمل تفوق الجمال والمظهر الخارجي.	مع السلامة. المثل اليمني التالي هو سلسلة أفلاطينية من الأغاني الت	0.726519	0.832474	0.248637	0.222828	0.663798
deepseek_generated_explanations.csv	explanation	generated_explanation	ما ترمي بالحجاره الا الشجره المثمره	يشير هذا المثل إلى أن الأشخاص الناجحين هم الأكثر عرضة للنقد والهجوم.	يتم إدخال هذا المثل لإطلاق النظرة على إمكانية الإنتاج ال�	0.846676	0.878999	0.339181	0.307897	0.724077
deepseek_generated_explanations.csv	explanation	generated_explanation	كلام النسم يدخلك الضيق النسم الرخاء	يشير هذا المثل إلى أن الكلام اللطيف والهادئ قد يكون له تأثير سلبي ويؤدي إلى الشعور بالضيق والانزعاج.	الفسر اليمني الذي ترغب في شرحه يعتبر أحد أكثر شهرة وثقافة ف	0.756272	0.801941	0.174663	0.0796735	0.652489
deepseek_generated_explanations.csv	explanation	generated_explanation	النقل من بيت الي بيت فقر سته	يشير هذا المثل إلى أن الحركة تتطلب تكاليف وجهودًا.	الفسر اليمني الذي تم إطلاقه في 2021 من قبل الحكومة اليمني يتحد�	0.695393	0.916891	0.241169	0.101089	0.665372
deepseek_generated_explanations.csv	explanation	generated_explanation	حله غبراء وفيها سليط	يشير هذا المثل إلى الشخص الذي يبدو ضعيفًا أو غير مميز ولكنه يمتلك قوة أو تأثيرًا غير متوقع.	يعتبر المثل اليمني التالي كشرح دقيق لمشكلة عامة عن الأصول الإسلام	0.783174	0.82234	0.415323	0.270038	0.660611
deepseek_generated_explanations.csv	explanation	generated_explanation	تترك الاذي راحه القلب	يشير هذا المثل إلى أن التفسير أو المعنى لا يحتاج إلى توضيح إضافي لأنه بديهي.	الفسر اليمني التالي يشير إلى أن الأشخاص يتركون الأذنان الخمسة في	0.841145	0.812613	0.287908	0.0207805	0.683191
deepseek_generated_explanations.csv	explanation	generated_explanation	من ما وسع بقيره عطفوه	يشير هذا المثل إلى أن من لا يستطيع تحقيق أهدافه بمفرده سيحتاج إلى الاعتماد على مساعدة الآخرين.	يعتبر المثل اليمني التالي كشرح دقيق للمثل اليمني الذي يتم استخدامه	0.770936	0.825622	0.442929	0.26843	0.657849
deepseek_generated_explanations.csv	explanation	generated_explanation	المرء في بيته لا يعز ولا يهان	يشير هذا المثل إلى الترحيب والاحتفاء بالضيف.	يعتبر المثل اليمني التالي كفسر لموضوع عربي عاجل، ويتم استخدامه	0.726612	0.818782	0.532251	0.42233	0.714309
deepseek_generated_explanations.csv	explanation	generated_explanation	القبر تزله فيه، وعاده ما يكفيه	يشير هذا المثل إلى أن الشخص الجشع لا يكتفي بما لديه حتى لو كان ذلك يفوق احتياجاته الأساسية.	يتعلق هذا القبر بأحد أكثر الأسئلة الشهيرة في الأدب العربي،	0.854102	0.815891	0.25092	0.0315303	0.680224
deepseek_generated_explanations.csv	explanation	generated_explanation	القول موكل بالمنطق	يشير هذا المثل إلى أن كثرة الكلام قد تجلب المشاكل والمتاعب.	الفسر اليمني التالي يشمل القول "القول موكل بالمنطق" بأنه يتمثل في ال	0.755183	0.800309	0.220646	0.206365	0.700213
deepseek_generated_explanations.csv	explanation	generated_explanation	جنان يخارجك ولا عقل يحنبك	يشير هذا المثل إلى أن قلة العقل قد تكون أحيانًا أفضل من الذكاء الذي يوقع صاحبه في المشاكل.	يا صديقي, يمكنني حقًا أن أوضح لك فسر المثل اليمني التالي بشك	0.84158	0.845287	0.483458	0.29887	0.643697
deepseek_generated_explanations.csv	explanation	generated_explanation	ما يحك لك الا ظفرك	يشير هذا المثل إلى أنه لا أحد سيهتم بمصلحتك بقدر ما تهتم بها أنت نفسك.	يا صديقي, فسر المثل اليمني التالي هو أن الأمر يتعلق بما يتعلق بال	0.760912	0.801287	0.453058	0.142672	0.678802
deepseek_generated_explanations.csv	explanation	generated_explanation	جاء وجهه من خمس	يشير هذا المثل إلى أن شخصًا حضر فجأة إلى موقف أو حدث دون أن يكون مدعوًا أو متوقعًا.	المثل اليمني التالي يشير إلى أن اليمن يتبع خطٍ من خلال التعاون م	0.769167	0.83325	0.554903	0.211286	0.694008
deepseek_generated_explanations.csv	explanation	generated_explanation	لا مركب جاعت، ولا ساني ظمي المركب المراه التي تطبخ الطعام، الساني تعني ساقي الزرع الذي لا يمكن ان يظما	يشير هذا المثل إلى أن الشخص الذي يؤدي عمله بإتقان واجتهاد لن يواجه نقصًا أو حاجة في مجاله.	يا صديقي, هذا هو المثل اليمني الذي يشير إلى أن هناك شيء ي	0.870988	0.821525	0.382958	0.155644	0.686332
deepseek_generated_explanations.csv	explanation	generated_explanation	بـيبشر بالموت يقطع من الحياه	يشير هذا المثل إلى أن استخدام الشدة قد يكون وسيلة فعالة لتحقيق ما تريده من الآخرين.	يا صديقي, هذه هي القصة عن الأطفال الذين يعرفون أنهم يأتو	0.813514	0.842698	0.308927	0.1658	0.678191
deepseek_generated_explanations.csv	explanation	generated_explanation	شل ذا يشلك واطرح ذا يعلك	يشير هذا المثل إلى أهمية التركيز على الأمور التي يمكنك تحملها وتجنب تلك التي تسبب لك الضرر أو الإرهاق.	يا صديقي, في هذا المثال اليمني التالي، يتم فسر المثل عن طريق �	0.761544	0.830117	0.268947	0.314877	0.655693
deepseek_generated_explanations.csv	explanation	generated_explanation	صبح القوم ولا تماسيهم	يشير هذا المثل إلى أن الاستيقاظ المبكر يجلب الخير والبركة.	الفسر اليمني التالي يشير إلى أن القوم اليمني يتحدث عن أن هناك أ	0.832647	0.765843	0.211276	0.175516	0.724121
deepseek_generated_explanations.csv	explanation	generated_explanation	صلح النقص وعاده يصلح	يشير هذا المثل إلى أهمية التربية والتوجيه في مرحلة الطفولة، حيث يكون من السهل تعديل السلوكيات وغرس القيم الصحيحة.	المثل اليمني التالي يشير إلى أن الصلح النقص وعاده يصلح يحقق ال�	0.918805	0.799616	0.378368	0.260678	0.680843
deepseek_generated_explanations.csv	explanation	generated_explanation	عقله من فوق الشعر	يشير هذا المثل إلى أن الشخص يتصرف بطريقة غير ناضجة أو غير عقلانية، حيث يبدو أن تفكيره ليس في مكانه الصحيح.	الفسر اليمني التالي يشير إلى شخص لا يتحمَّل أي ضرر أو خطأ	0.79048	0.825296	0.240261	-0.0050119	0.70413
deepseek_generated_explanations.csv	explanation	generated_explanation	سيدي خلي وزاد الهوي كمله	يشير هذا المثل إلى أن الشخص الذي يبدأ بعمل ناقص أو غير مكتمل سيجد الظروف أو الآخرين يكملونه بطريقة غير مرغوبة أو يسخرون منه.	يعتبر المثل اليمني التالي كشرح دقيق للأسئال التي تتعلق بالإنتاج ال�	0.66909	0.858634	0.394961	0.262094	0.654366
deepseek_generated_explanations.csv	explanation	generated_explanation	ما مره الا من بين رجال وما بقره الا من بين اثوار	يشير هذا المثل إلى أن المرأة التي تنشأ بين رجال تكتسب الجرأة والرزانة والخبرة في التعامل مع الآخرين.	يعني فسر المثل اليمني التالي: "لا يتعلق الأمر بالجنس أو التنوع الطبي	0.794096	0.801406	0.338951	0.00319418	0.682814
deepseek_generated_explanations.csv	explanation	generated_explanation	اقرب سلم وما ظن	يشير هذا المثل إلى أهمية التحلي بالصبر والتريث في حل المشكلات، حيث أن الأمور ستتضح وتُحل في الوقت المناسب.	فسر المثل اليمني التالي يعني أنه يريد أن يضيف معلومات جديدة إ	0.777687	0.792279	0.364279	0.250493	0.672729
deepseek_generated_explanations.csv	explanation	generated_explanation	الحر تخفيه الاشاره والذل يقرح بالقضا	يشير هذا المثل إلى أن الشخص النبيل يفهم التلميحات البسيطة ويتجنب المشاكل، بينما الشخص الذليل يحتاج إلى تدخل واضح ومباشر لتصحيح سلوكه.	الفسر اليمني التالي يشير إلى أن الحر تخفيه والذل يقرح بالقضا الذي	0.860214	0.848508	0.222178	0.200676	0.695512
deepseek_generated_explanations.csv	explanation	generated_explanation	لا يجتمع سيفان في غمد	يشير هذا المثل إلى استحالة التعايش أو التوافق بين قوتين متعارضتين أو شخصين متنافسين في نفس المجال أو المكان.	الفسر اليمني الذي ترغب في فهمه يتعلق بموجز حديث عن الإثم الذ	0.713477	0.719365	0.136229	0.125295	0.644559
deepseek_generated_explanations.csv	explanation	generated_explanation	المليح بطبع	يشير هذا المثل إلى أن الجودة العالية تأتي مع التأخير في الإنجاز.	الفسر اليمني التالي يشير إلى أن المليح هو أحد أكثر الأمثلة الت	0.820226	0.849668	0.354447	0.0174723	0.726541
deepseek_generated_explanations.csv	explanation	generated_explanation	الفريع له صميل	يشير هذا المثل إلى أن التدخل لحل المشاكل قد يؤدي إلى الإضرار بالنفس بدلاً من تحقيق الإصلاح.	الفسر اليمني التالي يشمل خدمات متعددة ويتمكن من إجراء عمليات فس	0.738298	0.836777	0.146304	0.0408039	0.681169
deepseek_generated_explanations.csv	explanation	generated_explanation	اخذت من عدوك مره ومن صديقك الف مره	يشير هذا المثل إلى الشخص الذي يعرف الكثير من أسرارك.	يعني أن قدمت لعدوى المرة الأولى كمية كبيرة، ولكن لم يكن	0.701076	0.824232	0.138363	0.0347082	0.676468
deepseek_generated_explanations.csv	explanation	generated_explanation	حجي له	يشير هذا المثل إلى توبيخ شخص فشل في أداء مهمة بسبب ضعف عزيمته.	المثل اليمني التالي هو حجٍ يتم إجراؤه في اليمن لإظهار الإعلام ال	0.717812	0.831316	0.40102	0.16359	0.668583
deepseek_generated_explanations.csv	explanation	generated_explanation	٦ احذر من ضرب الخلل	يشير هذا المثل إلى ضرورة الحذر من المخاطر الخفية أو الخداع الذي قد لا يكون واضحًا للعيان.	يمكن أن يكون هذا المثل اليمني يحدث في حالة ضعف عدم التوجه أ	0.791186	0.821267	0.511992	0.313682	0.701619
deepseek_generated_explanations.csv	explanation	generated_explanation	الذي مالك عذر منه اقترب منه	يشير هذا المثل إلى أهمية التقرب من الأشخاص الذين لا نجد سببًا واضحًا للابتعاد عنهم، بهدف فهمهم بشكل أفضل وتجنب سوء الفهم.	يعني أن الذي يقترب من المثل هو الذي يعرف أنه يجب على استغلال	0.825689	0.806212	0.472498	0.376312	0.694882
deepseek_generated_explanations.csv	explanation	generated_explanation	اكل لحم وترك عظم	يشير هذا المثل إلى أن الشخص يستفيد من شيء ثم يتخلى عنه بعد تحقيق مصلحته.	يتعلق فسر المثل اليمني التالي مع تفريقين من الأشخاص الذين يحبون كل	0.726671	0.854882	0.527393	0.373848	0.702282
deepseek_generated_explanations.csv	explanation	generated_explanation	البقاء في حياتك	يشير هذا المثل إلى الشخص الذي فقد شخصًا عزيزًا أو شيئًا من أمواله.	المثل اليمني التالي يشير إلى الإبداع الذكي الذي يجب على الإنسان	0.762854	0.91554	0.463592	0.201465	0.705796
deepseek_generated_explanations.csv	explanation	generated_explanation	من كواني مره الله لا براه ومن كواني مرتين الله يبريه	يشير هذا المثل إلى أهمية التعلم من الأخطاء وعدم تكرارها، حيث يُلام الشخص إذا تكرر الخطأ نفسه بسبب عدم اتخاذه الحذر.	يعني هذا: في الأول مرة الله يضرب بالضرب الثاني في الجنة، وفي ال	0.724613	0.78194	0.372606	0.14555	0.664761
deepseek_generated_explanations.csv	explanation	generated_explanation	خرجه محجبه لا خرجه عجيه خرجه من الخروج خارج البيت، عجيه تفعل المنكرات	يشير هذا المثل إلى أن خروج المرأة بملابس محتشمة أفضل من خروجها للقيام بتصرفات غير لائقة.	يعني يمني: لم يخرج بسرعة، لم يخرج بسرعة كبيرة، لم يخرج ب	0.668003	0.804464	0.213218	0.103319	0.643735
deepseek_generated_explanations.csv	explanation	generated_explanation	الزنوب اللي ما معه اخ يسوي له صبير	يشير هذا المثل إلى أن وجود الدعم والمساندة من الآخرين ضروري لتجاوز الصعوبات والمشاكل.	يرجى الإعادة بالإجابة عن السؤال بصورة أكثر صراحة وموجزة.	0.805813	0.869737	0.2467	0.144898	0.71492
deepseek_generated_explanations.csv	explanation	generated_explanation	الشراع بشرع لعمري والحطبه بحطبه	يشير هذا المثل إلى أن الشخص الذي يعتمد على نفسه ولا يحتاج إلى مساعدة الآخرين يكون أكثر استقلالية وكفاءة.	يتعلق فسر المثل اليمني التالي بإحداث قرار حاسم ومنافس للموقف الذ	0.731741	0.797852	0.106592	0.237683	0.660145
deepseek_generated_explanations.csv	explanation	generated_explanation	اشقي بالدارس ولا تبق جالس	يشير هذا المثل إلى أن القيام بأي عمل، مهما كان بسيطًا، أفضل من عدم القيام بأي شيء.	يرجى الإعادة بالإجابة عن السؤال بصورة تركز على التفسير الأكث	0.771974	0.852646	0.201683	0.053214	0.679522
deepseek_generated_explanations.csv	explanation	generated_explanation	غصب يهودي مرق	يشير هذا المثل إلى أن الشخص قد يُجبر على القيام بشيء دون رغبته أو اقتناعه.	الفسر اليمني التالي يشير إلى أن الغصب اليهودي المرق هو عامل أو مو�	0.839391	0.830605	0.269005	0.183247	0.682929
deepseek_generated_explanations.csv	explanation	generated_explanation	اوي الغريب ولا تموه	يشير هذا المثل إلى أهمية توفير المأوى والأمان للغريب قبل التفكير في تقديم الطعام له.	يعتبر المثل اليمني التالي (وهو الغريب ولا تموه) أحد أكثر شهوة وإ	0.801582	0.840386	0.35472	0.232192	0.672543
deepseek_generated_explanations.csv	explanation	generated_explanation	اللي ما تعرف تخبز ترجع الخلل عند المافي	يشير هذا المثل إلى أن الشخص الذي لا يجيد أداء عمله يميل إلى إلقاء اللوم على الآخرين بدلًا من تحمل مسؤولية فشله.	يمكنني إنشاء فسر المثل اليمني التالي للمثل اليمني الذي تريده: ال	0.807532	0.835084	0.286077	0.144828	0.650518
deepseek_generated_explanations.csv	explanation	generated_explanation	خلاه غما غمايي	يشير هذا المثل إلى ترك الأمور غير واضحة أو مبهمة دون توضيح أو تفسير.	المثل اليمني التالي يشير إلى أن المصدر يريد إعادة تطبيق المثل	0.869259	0.839681	0.437329	0.244394	0.720857
deepseek_generated_explanations.csv	explanation	generated_explanation	البالش يجيب العمي والطراش	يشير هذا المثل إلى أن الطمع والجشع يؤديان إلى عواقب سلبية ومؤذية.	الفسر اليمني الذي ترغب في فهمه يتعلق بموجز علاقة عامة بين قولي	0.609552	0.83698	0.116514	0.10938	0.683082

## Sheet: generated_explanations_allam
Source_File	Reference_Column	Generated_Column	text	explanation	generated_explanation	Cosine_MiniLM	Cosine_CAMeL	Cosine_Arabic_KW	SAS_SBERT_100K	BERTScore_F1
generated_explanations_allam.csv	explanation	generated_explanation	يا شاقي لغيرك ريتك ما شقيت	يشير هذا المثل إلى تمني عدم معاناة الشخص الذي يعمل بجد لصالح الآخرين دون أن يحصل على فائدة شخصية.	يعني أن الشخص الذي يعمل بجد للآخرين قد لا يحقق النجاح أو السعادة لنفسه.	0.772657	0.913928	0.78327	0.551183	0.775651
generated_explanations_allam.csv	explanation	generated_explanation	ما حد يسرق سارق	يشير هذا المثل إلى أن الشخص الذي يرتكب أفعالًا غير مشروعة يكون حذرًا من أن يقع ضحية لأفعال مشابهة.	يعني أن الشخص الذي يسرق لا يمكن أن يكون إلا سارقًا، فلا يمكن أن يكون السارق شخصًا نزيهًا أو عادلًا.	0.825459	0.831075	0.657777	0.209526	0.730304
generated_explanations_allam.csv	explanation	generated_explanation	الجار قبل الدار	يشير هذا المثل إلى أهمية اختيار الجار قبل اختيار المنزل لأن الجيران يؤثرون على حياتنا.	يشير إلى أهمية اختيار الجار الصالح قبل التفكير في شراء أو استئجار منزل. يعكس هذا المثل القيم الاجتماعية والثقافية التي تؤكد على أهمية العلاقات الجيدة مع الجيران وتأثيرها على جودة الحياة.	0.845111	0.903877	0.856038	0.895986	0.794111
generated_explanations_allam.csv	explanation	generated_explanation	كلام ما له اسماع ضرط الحمار خير منه	يشير هذا المثل إلى أن الكلام الذي لا يُستمع إليه ولا يُؤخذ به لا فائدة منه.	يعني أن الكلام الذي لا يُسمع ولا يُؤخذ بعين الاعتبار، حتى لو كان صوت الحمار، أفضل من هذا الكلام.	0.875665	0.866558	0.743393	0.607144	0.80664
generated_explanations_allam.csv	explanation	generated_explanation	ثير معقله وهوه زمبيل	يشير هذا المثل إلى أن الشخص قد يتصرف بطريقة لا تتناسب مع قدراته أو مكانته، مما يجعله يبدو غير مؤهل أو غير مسؤول.	يعني أن الشخص الذي يمتلك القوة الحقيقية هو من يملك زمبيل، وهو وعاء يستخدم لحمل الماء.	0.605712	0.870225	0.42638	0.134276	0.695093
generated_explanations_allam.csv	explanation	generated_explanation	ما حاج الا من حج برجله	يشير هذا المثل إلى أن الشخص الذي يشارك فعليًا في العمل هو الذي يفهم تفاصيله بشكل حقيقي.	ما حاج إلا من حج برجله يعني أن الحج الحقيقي هو الذي يتم بجهد شخصي وتعب، وليس بالمال فقط. يشير إلى أن الجهد الشخصي والتضحية هما جزء أساسي من أداء الحج بشكل صحيح.	0.71207	0.868333	0.301919	0.202581	0.726028
generated_explanations_allam.csv	explanation	generated_explanation	ما تموت العرب الا متوافقه	يشير هذا المثل إلى أن العرب يتحدون ويتفقون في مواجهة الأزمات والمصائب الكبيرة.	هذا يعني أن العرب لا تنقرض أو تندثر إلا عندما تتوافق مع غيرها من الأمم أو الشعوب. بمعنى آخر، أن العرب لا يواجهون خطر الانقراض إلا عندما يتحدون مع أعدائهم أو يتعاونون مع من كانوا في صراع معهم.	0.674089	0.923105	0.551557	0.543481	0.740945
generated_explanations_allam.csv	explanation	generated_explanation	خير الامور صباحها، وخير البنات بكرها	يشير هذا المثل إلى أهمية بدء الأمور بشكل صحيح وعدم تأجيلها.	خير الأمور صباحها، وخير البنات بكرها يشير إلى أن بداية اليوم الجديد تحمل معها الأمل والتجديد، وأن الفتاة البكر في العائلة تحظى بمكانة خاصة وتقدير.	0.788477	0.889423	0.529089	0.300089	0.69607
generated_explanations_allam.csv	explanation	generated_explanation	حيل الدوام يقطع الحجر	يشير هذا المثل إلى أن الإصرار والمثابرة يمكن أن يتغلبا على الصعوبات.	يعني أن الصبر والمثابرة يمكنهما التغلب على أصعب العقبات.	0.946196	0.917814	0.811164	0.804729	0.838672
generated_explanations_allam.csv	explanation	generated_explanation	ايدي بلقفه، وصعبه يعنيني لقفه فمه	يشير هذا المثل إلى أن الشخص قد يضطر لمواجهة تحديات أو مسؤوليات غير مرغوبة لا يمكنه تجنبها.	ايدي بلقفه، وصعبه يعنيني يعني أن الشخص الذي يتحدث عنه المثل يمتلك يدًا قوية تستطيع أن تمسك بالأشياء بقوة، ولكن هذا الشخص نفسه ضعيف ولا يستطيع أن يمسك بأي شيء.	0.812328	0.804986	0.50924	0.390865	0.699619
generated_explanations_allam.csv	explanation	generated_explanation	تلخبط اللفظ والنفظ عند عيال الشياطين	يشير هذا المثل إلى أن الشخص الذي يتصرف بتهور أو دون تفكير قد يضر نفسه بشكل غير مقصود.	يشير إلى حالة من الفوضى والارتباك في الكلام أو التصرفات، والتي قد تكون نتيجة تأثير سلبي أو سحر.	0.858221	0.913208	0.50563	0.357698	0.727631
generated_explanations_allam.csv	explanation	generated_explanation	الجواب علي قدر السؤال	يشير هذا المثل إلى أن الردود يجب أن تكون متناسبة مع الأفعال، حيث يُرد الخير بالخير والشر بالشر.	يعني أن الإجابة تكون على قدر السؤال المطروح. فإذا كان السؤال واضحًا ومحددًا، فإن الإجابة ستكون مباشرة ومفهومة.	0.858153	0.81373	0.48476	0.285328	0.713248
generated_explanations_allam.csv	explanation	generated_explanation	من له طب في راس الكلب، شله بيدين	يشير هذا المثل إلى أن تغيير طبيعة الشخص أو سلوكياته المتأصلة أمر صعب للغاية.	يعني أن من كان لديه معرفة أو قدرة على فعل شيء، يجب عليه أن يقوم به بنفسه ولا يعتمد على الآخرين.	0.672803	0.786406	0.541474	0.161348	0.695763
generated_explanations_allam.csv	explanation	generated_explanation	بـيع بيقته شارج	يشير هذا المثل إلى أن الشخص باع شيئًا بأقل من قيمته الحقيقية.	يعني أن الشخص يبيع سلعته بسعر مرتفع لأنه يعلم أنها ذات جودة عالية.	0.749142	0.823907	0.624021	0.425168	0.743557
generated_explanations_allam.csv	explanation	generated_explanation	البرد لشباط والتهمه لكوانين	يشير هذا المثل إلى أن الشخص قد يُتهم بأفعال لم يقم بها بينما يكون الفاعل الحقيقي شخصًا آخر.	يشير إلى أن البرد في شهر فبراير، بينما تكون الاتهامات في شهر يناير.	0.779548	0.797772	0.198963	0.0542861	0.716332
generated_explanations_allam.csv	explanation	generated_explanation	اقواله مفلس فلس	يشير هذا المثل إلى أن كلام الشخص ليس له قيمة أو تأثير.	يعني أن الشخص لا يملك شيئًا ليقدمه أو يقوله، وبالتالي تكون أقواله بلا قيمة أو فائدة.	0.824016	0.877923	0.684255	0.733915	0.760242
generated_explanations_allam.csv	explanation	generated_explanation	عين في المقبره و عين بتدور مره	يشير هذا المثل إلى الشخص الذي يتظاهر بالاهتمام بشيء جاد بينما يركز اهتمامه الحقيقي على شيء آخر، مثل النظر إلى النساء.	يعني أن الشخص يكون منشغلاً بأمر معين لدرجة أنه لا يستطيع التوقف عن التفكير فيه، حتى عندما يكون في مكان لا ينبغي أن يكون فيه هذا التفكير.	0.776274	0.917824	0.618605	0.274346	0.704983
generated_explanations_allam.csv	explanation	generated_explanation	ابن سوق	يشير هذا المثل إلى الشخص الذي يتصرف أو يتحدث بأسلوب غير لائق أو غير مهذب.	يعني الشخص الذي يعرف كل شيء عن التجارة والأسواق.	0.782323	0.762656	0.333249	-0.0270111	0.713385
generated_explanations_allam.csv	explanation	generated_explanation	غداء متضيفين	يشير هذا المثل إلى أن العائلة قد تعد وجبة غداء فاخرة ومتنوعة دون وجود ضيوف، مما يعكس الاهتمام بالتجمع الأسري والتمتع بالطعام الجيد حتى في غياب الضيوف.	يعني أن الغداء الذي يقدم للضيوف هو من مضيفهم.	0.593493	0.86874	0.723566	0.619524	0.704906
generated_explanations_allam.csv	explanation	generated_explanation	لا جاك يوم الحمار قمت له قومه	يشير هذا المثل إلى أهمية الاستعداد والتعامل بجدية مع المواقف الصعبة والمشكلات الكبيرة عند مواجهتها.	يعني أنه إذا جاء يوم يكون فيه الحمار في موقف قوة أو مكانة عالية، فإن الناس سيقومون بتقليده وتقديسه.	0.743245	0.772555	0.383178	0.207172	0.688335
generated_explanations_allam.csv	explanation	generated_explanation	جاءتك منيك يا بيت الله	يشير هذا المثل إلى أن الشخص قد يحصل على ما يرغب فيه دون جهد أو سعي منه.	هو تعبير مجازي يستخدم للإشارة إلى أن الكعبة المشرفة، وهي بيت الله، قد أصبحت في وضع مشابه لوضع المنيك (ذكر الرجل) في حالة ضعف أو نقص.	0.761712	0.871748	0.324813	0.0969497	0.713473
generated_explanations_allam.csv	explanation	generated_explanation	اذا لك مصلحه في جحر الحمار ادخل يدك	يشير هذا المثل إلى أن تحقيق الأهداف قد يتطلب تحمل المخاطر أو مواجهة التحديات.	اذا لك مصلحة في جحر الحمار ادخل يدك يعني أنه إذا كان لديك هدف أو غاية معينة، يجب عليك أن تسعى لتحقيقها بكل الوسائل الممكنة، حتى لو كانت الظروف غير ملائمة أو صعبة.	0.638908	0.790621	0.548157	0.268584	0.695542
generated_explanations_allam.csv	explanation	generated_explanation	لا حريوه مليحه، ولا اويه يباكر اويه يباكر ما اعطوهم الحريوه، العروسه في وقت مبكر	يشير هذا المثل إلى أهمية التروي والتفكير الجيد قبل اتخاذ القرارات المهمة.	لا حريوه مليحه، ولا اويه يباكر يعني أنه إذا لم يتم إعطاء الفتاة حريتها في وقت مبكر، فإنها لن تكون سعيدة في المستقبل.	0.757486	0.816573	0.239682	0.174032	0.675617
generated_explanations_allam.csv	explanation	generated_explanation	اذا حصلت الحمال وفي بالمال	يشير هذا المثل إلى أهمية اختيار الزوج المناسب الذي يستطيع تحمل مسؤوليات الحياة الزوجية ودعم الأسرة ماليًا ومعنويًا.	يعني أنه إذا وجدت شخصًا يتحمل المسؤولية ويؤدي واجباته المالية بشكل جيد، فهذا الشخص يستحق التقدير والاحترام.	0.786112	0.802197	0.450387	0.29791	0.726246
generated_explanations_allam.csv	explanation	generated_explanation	اقرب من عسوس الاذن	يشير هذا المثل إلى أن الشيء قريب جدًا بحيث لا يمكن أن يكون أقرب.	يعني أن الشيء قريب جدًا لدرجة أنه يمكن أن يُلمس باليد.	0.885655	0.949699	0.711827	0.580139	0.851461
generated_explanations_allam.csv	explanation	generated_explanation	يوم الحطابه لها	يشير هذا المثل إلى أن هناك وقتًا كافيًا لإنجاز المهمة دون استعجال.	يوم الحطابة هو اليوم الذي يجتمع فيه الناس لقطع الأشجار واستخدامها في البناء أو التدفئة. يشير المثل إلى أهمية هذا اليوم في حياة الناس، حيث يعتبرونه يومًا مهمًا يجمعهم معًا لتحقيق هدف مشترك.	0.741025	0.87822	0.467025	0.0750578	0.721821
generated_explanations_allam.csv	explanation	generated_explanation	اللي ما عنده عمر يشتري له جمل	يشير هذا المثل إلى أن من لا يملك الصبر أو التحمل يجب أن يسعى لاكتسابه.	يعني أن الشخص الذي لا يملك القدرة على تحمل الصعاب والمشاق يمكنه شراء جمل ليستخدمه في حمل متاعه بدلاً من أن يتحمل الصعاب بنفسه.	0.845532	0.850853	0.558037	0.309945	0.765574
generated_explanations_allam.csv	explanation	generated_explanation	بـيت الخنا خراب	يشير هذا المثل إلى أن الخيانة تؤدي دائمًا إلى الفشل والدمار.	يعني أن البيت الذي يمارس فيه الفساد أو الخيانة يكون خاليًا من السعادة والاستقرار.	0.734091	0.862038	0.606085	0.222772	0.769511
generated_explanations_allam.csv	explanation	generated_explanation	اذا قدك سارج كثر المفاتح	يشير هذا المثل إلى أن الشخص الذي يكشف عن عيوبه أو أخطائه بشكل علني يواجه الفضيحة.	يعني أنه إذا كنت تمتلك القدرة على اتخاذ القرارات، فعليك أن تكون حذرًا في اختيار الأشخاص الذين يشاركونك في اتخاذ هذه القرارات. بمعنى آخر، يجب أن تكون حذرًا في اختيار الأشخاص الذين تثق بهم وتسمح	0.666719	0.78272	0.463753	0.0233616	0.673119
generated_explanations_allam.csv	explanation	generated_explanation	حرام ما وصل طرفي	يشير هذا المثل إلى الشعور بالأسى أو الألم عند عدم تحقيق الهدف أو الوصول إلى المراد.	يعني أن الشخص لم يحصل على ما يستحقه أو ما كان يتوقعه.	0.776823	0.828493	0.57404	0.567851	0.723724
generated_explanations_allam.csv	explanation	generated_explanation	اللي ما يخاف من الله خاف منه	يشير هذا المثل إلى أن الشخص الذي لا يخشى الله في أفعاله قد يكون خطرًا على الآخرين.	يعني أن من لا يخاف من الله يجب أن يخاف من الناس، لأن الله هو الذي يتحكم في كل شيء.	0.719028	0.834744	0.636802	0.387797	0.763847
generated_explanations_allam.csv	explanation	generated_explanation	لا سرحت بلاد العور اعور عينك	يشير هذا المثل إلى أن الانغماس في بيئة سلبية يمكن أن يؤدي إلى تبني عادات سيئة أو التأثر بشكل سلبي.	لا سرحت بلاد العور أعور عينك يعني أنه إذا قمت بإرسال شخص إلى مكان لا يعرف عنه شيئًا، فإنك تعرض ذلك الشخص لخطر فقدان بصره.	0.792956	0.763425	0.319743	0.154719	0.689321
generated_explanations_allam.csv	explanation	generated_explanation	يعرف البيت من ساسه	يشير هذا المثل إلى فهم الشخص العميق لأصول وأساسيات الأمور أو الأشخاص.	يعني أن الشخص يمكن الحكم عليه من أساسه أو من جذوره. يشير إلى أن القيم والمبادئ التي يتبناها الشخص تنبع من جذوره وأصوله، وبالتالي يمكن تقييم شخصيته من خلال معرفة هذه الأصول.	0.726006	0.878987	0.621702	0.506435	0.726623
generated_explanations_allam.csv	explanation	generated_explanation	اللقط اعمي والخير اخجل	يشير هذا المثل إلى أن الرزق قد يأتي من مصادر غير متوقعة وأن الخير قد يكون مخفيًا في أماكن لا نتوقعها.	يشير إلى أن الشخص الذي لا يرى الخير في الآخرين قد يكون أعمى البصيرة، بينما الشخص الذي يشعر بالخجل من الخير قد يكون غير قادر على الاستفادة منه.	0.833083	0.892082	0.662367	0.279243	0.745931
generated_explanations_allam.csv	explanation	generated_explanation	خشم الحمار ابيض	يشير هذا المثل إلى أن الجمال ليس في المظهر الخارجي فقط، بل في الصفات والجوهر.	هذا يشير إلى أن أنف الحمار لونه أبيض.	0.819944	0.846752	0.34234	0.153713	0.727656
generated_explanations_allam.csv	explanation	generated_explanation	حاسب علي نفسك	يشير هذا المثل إلى أن الاستمرار في الخطأ يؤدي إلى الهلاك.	يعني أن الشخص يجب أن يكون حذرًا ويقظًا تجاه أفعاله وتصرفاته، وأن يتحمل مسؤولية تصرفاته ونتائجها.	0.652955	0.655778	0.562809	0.206193	0.663605
generated_explanations_allam.csv	explanation	generated_explanation	غالي والطلب رخيص	يشير هذا المثل إلى شخص ذو قيمة عالية ومكانة رفيعة لكنه متواضع في متطلباته.	يعني أن الشخص الذي يطلب شيئًا من شخص آخر مستعد لدفع مبلغ كبير من المال أو تقديم شيء ذو قيمة كبيرة مقابل الحصول على ما يريد.	0.886028	0.889064	0.577038	0.278946	0.712305
generated_explanations_allam.csv	explanation	generated_explanation	غله الشعبه بزربها	يشير هذا المثل إلى أن الجهد المبذول قد لا يؤدي إلى نتائج إيجابية، حيث يمكن أن تكون المكاسب مساوية للخسائر.	يعني أن الشخص الذي يمتلك السلطة أو النفوذ يستخدم هذه السلطة لإخفاء أخطائه أو تجاوزاته.	0.781259	0.812018	0.369584	0.232595	0.688886
generated_explanations_allam.csv	explanation	generated_explanation	داخل في الربح خارج من الخساره	يشير هذا المثل إلى الشخص الذي يضع شروطًا تخدم مصلحته فقط.	هذا يعني أن الشخص الذي يشارك في مشروع أو عمل تجاري يحقق أرباحًا، بينما من لا يشارك يتعرض للخسارة.	0.857379	0.803914	0.474201	0.349212	0.741398
generated_explanations_allam.csv	explanation	generated_explanation	كنن و فجي	يشير هذا المثل إلى الشعور بالظلم والقهر الذي قد يواجهه الإنسان في مواقف معينة.	كنن وفجي هما كلمتان يمنيتان تعنيان السرور والحزن على التوالي.	0.764986	0.800638	0.390798	0.248012	0.683589
generated_explanations_allam.csv	explanation	generated_explanation	افه الكذب الخيانه	يشير هذا المثل إلى أن الكذب يُعتبر نوعًا من الخيانة، حيث أن كلاهما يؤدي إلى فقدان الثقة والضرر في العلاقات.	يعني أن الكذب والخيانة هما من أسوأ الصفات التي يمكن أن يتصف بها الإنسان.	0.78185	0.822058	0.749338	0.775927	0.751344
generated_explanations_allam.csv	explanation	generated_explanation	يدك بلقفه واصبعه بعينك	يشير هذا المثل إلى أن الشخص الذي تقوم بمساعدته قد يرد لك المعروف بالإساءة أو الأذى.	هذا يعني أن الشخص قد يكون صغير الحجم ولكنه قوي في تصرفاته وأفعاله.	0.77741	0.848219	0.526788	0.194911	0.732221
generated_explanations_allam.csv	explanation	generated_explanation	جلست الجاره علي الجاره خساره	يشير هذا المثل إلى أن حديث المرأة مع جارتها في الصباح يعطلها عن أداء أعمالها المنزلية ويضيع وقتهما بلا فائدة.	يعني أن الجلوس بجوار شخص ما قد يسبب خسارة أو مشكلة.	0.646819	0.795788	0.40845	0.368438	0.707037
generated_explanations_allam.csv	explanation	generated_explanation	من كذب لك كذب عليك	يشير هذا المثل إلى أن الشخص الذي يكذب على الآخرين يمكن أن يكذب عليهم مرة أخرى، مما يعكس عدم الثقة في صدقه وولائه.	يعني أن من يحاول خداعك بالكذب، فإنه في النهاية سيضر بك وسيؤدي ذلك إلى كشف كذبه.	0.747565	0.830902	0.749766	0.637026	0.740024
generated_explanations_allam.csv	explanation	generated_explanation	يضع سره في اضعف خلقه	يشير هذا المثل إلى قدرة الله على إظهار قوته وحكمته من خلال أضعف المخلوقات، مما يبرز عظمة قدرته وتدبيره.	يضع سره في أضعف خلقه يعني أن الشخص قد يختار شخصًا ضعيفًا أو غير متوقع لنقل أسراره أو القيام بمهام حساسة. هذا المثل يشير إلى أن الثقة قد تُمنح لأشخاص قد لا يكونون مؤهلين أو قادرين على تحمل المسؤولية، ولكن قد يكون لديهم	0.646291	0.825555	0.295932	0.120084	0.723395
generated_explanations_allam.csv	explanation	generated_explanation	بـكره شاني لي بيت	يشير هذا المثل إلى الأمل أو التخطيط لتحقيق أهداف مستقبلية، رغم عدم اتخاذ خطوات فعلية لتحقيقها في الوقت الحاضر.	بكره شاني لي بيت يعني أن الشخص يفضل أن يكون له بيت صغير على أن يعيش في بيت كبير مع أشخاص لا يحبهم.	0.783036	0.778836	0.395034	0.0221387	0.678454
generated_explanations_allam.csv	explanation	generated_explanation	اول التيه عقل والا جنان	يشير هذا المثل إلى أن الإنسان يُظهر نضجه وحكمته عندما يبدأ في تحمل المسؤولية، وأن الاندفاع في الشباب قد يؤدي إلى تصرفات غير محسوبة.	يعني أن الشخص الذي يبدأ في طريق الضلال قد يكون لديه عقل، لكنه يختار أن يتصرف بجنون.	0.799136	0.844927	0.613466	0.391921	0.753883
generated_explanations_allam.csv	explanation	generated_explanation	الجوع يكسر	يشير هذا المثل إلى أن الجوع يمكن أن يدفع الشخص إلى اتخاذ قرارات أو أفعال غير معتادة للحفاظ على حياته.	يعني أن الجوع الشديد يمكن أن يؤدي إلى كسر الأشياء من حوله بسبب اليأس والإحباط.	0.811237	0.904906	0.700011	0.650533	0.75046
generated_explanations_allam.csv	explanation	generated_explanation	الفقر يمكنك الدعاء	يشير هذا المثل إلى أن الفقر يدفع الإنسان للجوء إلى الله بالدعاء طلبًا للفرج والمساعدة.	يعني أن الفقر يجعلك تلجأ إلى الدعاء كوسيلة لطلب المساعدة والتغلب على الصعوبات.	0.868148	0.883664	0.75197	0.851246	0.776585
generated_explanations_allam.csv	explanation	generated_explanation	ما طبيب طب عمره	يشير هذا المثل إلى أن الشخص قد لا يكون قادرًا على حل مشاكله الخاصة أو معالجة أموره بنفسه، حتى لو كان متخصصًا في ذلك المجال.	يعني أن الشخص لا يستطيع علاج نفسه، أي أن الطبيب لا يستطيع علاج مريضه.	0.749277	0.796998	0.529346	0.491852	0.775753
generated_explanations_allam.csv	explanation	generated_explanation	اعملها عوجه تاتي ساني	يشير هذا المثل إلى أن الأمور التي تبدأ بشكل غير صحيح قد تؤدي في النهاية إلى نتائج إيجابية أو غير متوقعة.	يعني أن الشخص الذي يقوم بعمل غير صحيح أو غير مستقيم، سيواجه مشاكل وصعوبات في المستقبل.	0.784435	0.832386	0.698449	0.515388	0.786983
generated_explanations_allam.csv	explanation	generated_explanation	من دحق علي ذيل الكلب نيبه	يشير هذا المثل إلى أن من يسبب الأذى أو الإزعاج للآخرين يجب أن يتوقع رد فعل سلبي أو انتقامي.	يعني أن من يحاول الاقتراب من ذيل الكلب سيجد نفسه مجبرًا على تحمل الأذى.	0.857258	0.883621	0.513959	0.489111	0.744939
generated_explanations_allam.csv	explanation	generated_explanation	بل السير يسير معك بل ادهن	يشير هذا المثل إلى أن التعامل بلطف ومرونة يسهل تحقيق الأهداف والنجاح.	يعني أن الشخص الذي يسير في طريق طويل قد يحتاج إلى مساعدة أو دعم، ولكن في بعض الأحيان يكون من الأفضل أن يظهر الشخص بمظهر جيد أو أن يكون لطيفًا مع الآخرين حتى وإن لم يكن بحاجة فعلية إلى	0.626752	0.855184	0.587962	0.297834	0.666531
generated_explanations_allam.csv	explanation	generated_explanation	من جاد في ابن عمه ما فسل	يشير هذا المثل إلى أن من يكرم ويدعم أقاربه لن يُنظر إليه باحتقار أو نقص من قبل الآخرين.	يعني أن الشخص الذي يبذل جهدًا كبيرًا في مساعدة أقربائه، وخاصة ابن عمه، لا يمكن أن يُعتبر فاشلًا أو غير مفيد. هذا المثل يشجع على تقديم الدعم والمساعدة للأقارب، ويشير إلى أن من	0.839396	0.860878	0.751349	0.690578	0.742339
generated_explanations_allam.csv	explanation	generated_explanation	اصبر يادي للمصعاب	يشير هذا المثل إلى أهمية الصبر والانتظار للحصول على النتائج المرجوة، حتى وإن طال الزمن لتحقيق الوعود.	اصبر يا دي للمصعاب يعني أن الشخص الذي يواجه صعوبات أو تحديات يجب أن يتحلى بالصبر والمثابرة.	0.728558	0.871143	0.580385	0.525971	0.69385
generated_explanations_allam.csv	explanation	generated_explanation	ابدا بيمينك ولو بيسرك علي	يشير هذا المثل إلى أهمية البدء بالأمور الصحيحة أو الجيدة حتى لو كانت الظروف أو الأشخاص المحيطون بك لا يشجعون على ذلك، مؤكدًا على قيمة التوجه نحو الأفضل دائمًا.	يعني أن تبدأ بالأشياء بيدك اليمنى، حتى وإن كانت الأشياء بيدك اليسرى. هذا المثل يشجع على استخدام اليد اليمنى في الأعمال اليومية، حتى وإن كانت اليد اليسرى تقوم بنفس العمل.	0.909785	0.875558	0.638594	0.449887	0.71
generated_explanations_allam.csv	explanation	generated_explanation	العجل ياكل قرصه ني العجل المتسرع ني غير مطبوخ جيدا	يشير هذا المثل إلى أن التسرع في اتخاذ القرارات يؤدي إلى نتائج غير مرضية.	العجل يأكل قرصه ني يعني أن الشخص المتسرع يتخذ قراراته دون تفكير كافٍ أو دراسة جيدة، مما قد يؤدي إلى نتائج غير مرغوبة.	0.611704	0.884968	0.655218	0.729325	0.752819
generated_explanations_allam.csv	explanation	generated_explanation	من خدم الناس ببلاش اتهموه بالسرقه	يشير هذا المثل إلى أن العمل المجاني قد يثير الشكوك والاتهامات بدلاً من التقدير.	يعني أن الشخص الذي يقدم خدماته بدون مقابل يتعرض للاتهام بالسرقة. بمعنى آخر، من يقدم المساعدة أو الخدمة دون توقع مقابل مادي، قد يُتهم بالسرقة من قبل الآخرين الذين لا يقدرون جهوده أو لا	0.599586	0.861379	0.41903	0.419454	0.693362
generated_explanations_allam.csv	explanation	generated_explanation	المحبه خيبه ولو تشقر	يشير هذا المثل إلى أن الحب قد يؤدي إلى خيبة الأمل حتى لو بدا في البداية جميلاً أو واعدًا.	المحبة خيبة ولو تشقر: يشير هذا المثل إلى أن الحب قد يجلب الخيبة حتى لو بذلت جهودًا كبيرة. بمعنى أن الحب قد لا ينجح حتى لو بذلت كل ما في وسعك لتحقيقه.	0.889981	0.89172	0.789272	0.824966	0.766542
generated_explanations_allam.csv	explanation	generated_explanation	جزي الله النابئات عني خير	يشير هذا المثل إلى أن الشخص قد يستفيد من المصائب أو الأزمات التي يمر بها، حيث تأتي بنتائج إيجابية غير متوقعة.	يعني أن الله يثيب النساء الحساسات الطيبات عني خيرًا.	0.808978	0.74601	0.258714	0.171755	0.698563
generated_explanations_allam.csv	explanation	generated_explanation	دست علوه	يشير هذا المثل إلى أن الأمور قد تحدث بشكل غير مقصود أو بدون تخطيط مسبق.	يعني أن الشخص قد وضع قدمه على شيء ما أو داس عليه.	0.745448	0.785183	0.421622	0.208585	0.734663
generated_explanations_allam.csv	explanation	generated_explanation	من رضي بشنق نفسه شليت برجله	يشير هذا المثل إلى أن من يختار طريقًا يؤدي إلى هلاكه، فإنه يتحمل مسؤولية قراره، ولا مانع من مساعدته في الوصول إلى ما اختاره بنفسه.	يعني أن الشخص الذي يقبل على نفسه القيام بأفعال تؤدي إلى هلاكه أو تضر به، فإنه يستحق ما يحدث له. بمعنى آخر، لا يلوم المرء إلا نفسه إذا اختار طريقًا يؤدي إلى نهايته.	0.925947	0.891758	0.804528	0.698636	0.78335
generated_explanations_allam.csv	explanation	generated_explanation	الكسل يورث الجوع	يشير هذا المثل إلى أن الكسل يؤدي في النهاية إلى الجوع.	يعني أن الشخص الذي يتكاسل عن العمل قد يجد نفسه في حالة من الفقر والحاجة، حيث لا يستطيع توفير الطعام لنفسه.	0.663783	0.864808	0.530463	0.451646	0.72035
generated_explanations_allam.csv	explanation	generated_explanation	ابعد من السماء	يشير هذا المثل إلى استحالة حدوث الأمر.	يشر الى انا السماء بعيدة ولايمكن الاقتراب منها	0.886234	0.629268	0.489702	0.271279	0.673963
generated_explanations_allam.csv	explanation	generated_explanation	صنعاء ما بنتت بيوم	يشير هذا المثل إلى أن الإنجازات الكبيرة تحتاج إلى وقت وجهد لتحقيقها.	صنعاء هي عاصمة اليمن، وتعني هذه العبارة أن صنعاء لم تُبنَ في يوم واحد، بل تطورت على مر الزمن بجهود الأجيال المتعاقبة.	0.767913	0.837557	0.281269	0.0740356	0.690599
generated_explanations_allam.csv	explanation	generated_explanation	سيدك ما بيدك	يشير هذا المثل إلى أهمية الاعتماد على ما تمتلكه بالفعل.	يعني أن الشخص الذي يتحكم في الأمور هو الذي يقرر ما يحدث، وليس الشخص الذي لا يتحكم في الأمور.	0.733564	0.693002	0.469869	0.231844	0.723751
generated_explanations_allam.csv	explanation	generated_explanation	يدي في فمه، واصبعه في عيني فمه فمه	يشير هذا المثل إلى خيانة الثقة واستغلال الشخص للآخر رغم حسن المعاملة والثقة الممنوحة له.	يدي في فمه، واصبعه في عيني يشير إلى الشخص الذي يتسبب في المشاكل لنفسه أو للآخرين.	0.7765	0.873011	0.567304	0.355154	0.722916
generated_explanations_allam.csv	explanation	generated_explanation	سيري لش تجاهش تجاهش لا اهلش تجاهش ولا بني عمش وراش	يشير هذا المثل إلى أهمية التحلي بالثقة والتروي في اتخاذ القرارات، خاصة عندما لا يكون هناك دعم مباشر من الأهل أو الأقارب.	هذا يعني أن الشخص الذي يسير في طريق معين سيواجه صعوبات ومشاكل، ولن يجد من يسانده أو يساعده في تجاوز هذه الصعوبات.	0.75624	0.887813	0.57957	0.257461	0.700262
generated_explanations_allam.csv	explanation	generated_explanation	ما تموت العرب الا متوافيه	يشير هذا المثل إلى أن العرب لا تتعرض للضرر أو الهزيمة دون أن ترد بالمثل، ويستخدم كتحذير أو تهديد للخصوم.	هذا يعني أن العرب لا يموتون إلا إذا انقرضوا تمامًا.	0.834027	0.783518	0.410004	0.322913	0.702752
generated_explanations_allam.csv	explanation	generated_explanation	ثور المؤمن ما ستره	يشير هذا المثل إلى أن الشخص الذي يعيش ببساطة وقناعة لا يحتاج إلى التظاهر أو التفاخر بالمظاهر الخارجية.	يعني أن المؤمن الحقيقي لا يخفي أو يستتر خلف أي شيء، بل يظهر بوضوح وبدون أي خداع.	0.779632	0.846966	0.555527	0.506235	0.725132
generated_explanations_allam.csv	explanation	generated_explanation	اللي نفسه بيد غيره، يموت معذب	يشير هذا المثل إلى أن القرار أصبح بيد شخص آخر وليس بيد صاحب الشأن.	يعني أن الشخص الذي يعتمد على الآخرين في تلبية احتياجاته الأساسية، مثل الطعام والشراب، سيعاني من العذاب والمعاناة. هذا المثل يعكس أهمية الاعتماد على الذات والاستقلالية في تلبية احتياجات الحياة الأساسية.	0.719855	0.873036	0.517729	0.247995	0.712753
generated_explanations_allam.csv	explanation	generated_explanation	ساير الكذاب لا باب الباب ويقال ساير الكذاب الي باب بيته	يشير هذا المثل إلى أهمية متابعة الكاذب حتى النهاية لكشف حقيقته.	ساير الكذاب لا باب الباب يعني أن الشخص الذي يكذب يجب التعامل معه بحذر حتى لا يصل الأمر إلى باب بيته. بمعنى آخر، يجب أن نكون حذرين من التعامل مع الكاذبين حتى لا يتسبب ذلك في مشاكل أو فضائح تصل إلى منازلهم.	0.652484	0.844134	0.594147	0.289255	0.703102
generated_explanations_allam.csv	explanation	generated_explanation	كل اكل الرجال، وقوم قومه الجمال	يشير هذا المثل إلى أهمية التحلي بالقوة والنشاط في تناول الطعام والعمل بكفاءة.	كل أكل الرجال، وقوم قومه الجمال يعني أن الجمال هي التي تستفيد من الرجال، حيث يقومون بإطعامها والاعتناء بها.	0.756061	0.84139	0.354849	0.273003	0.687747
generated_explanations_allam.csv	explanation	generated_explanation	اذا لبست بذا العوراك كن اعور مثلهم	يشير هذا المثل إلى أهمية التكيف مع البيئة المحيطة والتصرف بمرونة لتحقيق التعايش، مع الالتزام بالقيم الدينية والأخلاقية.	يعني أنه إذا ارتديت ملابس غير لائقة أو غير محتشمة، فإنك ستبدو سيئًا مثلهم.	0.829262	0.7445	0.310833	0.13113	0.645853
generated_explanations_allam.csv	explanation	generated_explanation	اركب له سبيله	يشير هذا المثل إلى ضرورة اتباع نهج أو طريقة معينة للتعامل مع موقف أو شخص حتى لو لم يكن يستحق الجهد المبذول.	يعني أن تتبع طريقًا أو نهجًا معينًا في حياتك أو في التعامل مع الآخرين.	0.712132	0.874491	0.604555	0.537126	0.742559
generated_explanations_allam.csv	explanation	generated_explanation	اين الثري من الثريا	يشير هذا المثل إلى الشخص الذي يُفضل عليه شخص ذو مكانة أعلى أو أعظم.	أين الثري من الثريا يعني أن هناك فرق كبير بين شيئين، حيث يشير الثري إلى الأرض والثريا إلى مجموعة نجوم في السماء. يستخدم هذا المثل للإشارة إلى التفاوت الكبير بين شيئين أو شخصين.	0.752381	0.858059	0.495446	0.359516	0.711699
generated_explanations_allam.csv	explanation	generated_explanation	من اكل باليدين اختنق	يشير هذا المثل إلى أن الطمع والجشع يؤديان إلى نتائج سلبية أو الوقوع في المشكلات.	من أكل باليدين اختنق يعني أن الشخص الذي يعتمد على كلتا يديه في الحصول على ما يحتاجه قد يواجه صعوبة أو مشكلة. يشير المثل إلى أن الاعتماد الزائد على الآخرين قد يؤدي إلى مشاكل أو تعقيدات.	0.764035	0.902247	0.623419	0.325598	0.749065
generated_explanations_allam.csv	explanation	generated_explanation	من بين الدارح لا يقول اح الدارح الشهره	يشير هذا المثل إلى أن السعي لتحقيق النجاح أو الشهرة يتطلب تحمل الصعوبات دون الشكوى.	من بين الدارح لا يقول اح يعني أن الشخص الذي يعيش في مكان مشهور لا يحتاج إلى أن يعلن عن نفسه، لأن شهرته تسبق كلامه.	0.800076	0.864953	0.468494	0.233762	0.705571
generated_explanations_allam.csv	explanation	generated_explanation	كركر جمل، وحك جدار	يشير هذا المثل إلى القيام بأعمال شاقة أو غير مجدية دون تحقيق أي فائدة ملموسة.	يشير إلى أن الجمل يصدر صوتًا عاليًا أثناء حركته، بينما الجدار لا يصدر أي صوت. هذا المثل يستخدم للتعبير عن الضجيج الذي لا فائدة منه، حيث أن الجدار لا يتأثر بهذا الضجيج.	0.701255	0.920775	0.444919	0.238042	0.716057
generated_explanations_allam.csv	explanation	generated_explanation	عيش تنظر عجب	يشير هذا المثل إلى أن المستقبل يحمل مفاجآت غير متوقعة.	: يعني أن من يعيش في هذه الدنيا يرى العجائب والغرائب.	0.900641	0.855465	0.434128	0.27011	0.725947
generated_explanations_allam.csv	explanation	generated_explanation	الفرس من خيالها، والمراه من رجالها	يشير هذا المثل إلى أهمية دور الرجل في إبراز مكانة وقدرات المرأة.	يعني أن الفرس بطبيعتها سريعة، ولكن سرعتها تعتمد على مهارة الفارس في التحكم بها. وبالمثل، فإن المرأة بطبيعتها قادرة على تحمل الصعاب، ولكن قدرتها على التحمل تعتمد على قوة الرجل الذي يدعمها	0.62636	0.850558	0.478704	0.336994	0.702707
generated_explanations_allam.csv	explanation	generated_explanation	رجل في المقبره، وعين تدور مره مره زوجه	يشير هذا المثل إلى شخص يقترب من الموت ولكنه لا يزال منشغلاً بالتفكير في الزواج والنساء.	يشير إلى حالة من التردد وعدم الاستقرار. الرجل في هذا المثل يعيش بين الحياة والموت، حيث يظهر في المقبرة وكأنه يبحث عن شيء ما، مما يعكس حالة من الاضطراب وعدم اليقين.	0.843275	0.917097	0.682526	0.481922	0.744304
generated_explanations_allam.csv	explanation	generated_explanation	قريش يدور، ولا درهم مصور	يشير هذا المثل إلى أهمية الاستمرار في السعي والعمل حتى لو لم تظهر النتائج المرجوة على الفور.	يعني أن الشخص الذي لا يملك المال لا يستطيع تحقيق أهدافه.	0.727107	0.837796	0.576849	0.209888	0.707483
generated_explanations_allam.csv	explanation	generated_explanation	سمحنا له دخل بحماره ويقال سمحنا لك يتخاوص دخل يرقص يتخاوص يرقص	يشير هذا المثل إلى استغلال التسامح والضيافة بشكل مفرط وغير لائق.	سمحنا له دخل بحماره يعني أننا سمحنا له بالدخول، لكنه جاء ومعه حمار.	0.631921	0.863923	0.272185	0.0757845	0.663328
generated_explanations_allam.csv	explanation	generated_explanation	ارحموا من في الارض يرحمكم من في السماء	يشير هذا المثل إلى أهمية الرحمة بالآخرين.	ارحموا من في الأرض يرحمكم من في السماء يعني أن من يعامل الآخرين بلطف ورحمة، سيحظى برحمة الله بالمقابل. يشجع هذا المثل على التعاطف والرحمة تجاه جميع المخلوقات، مؤكدًا أن اللطف يجلب اللطف.	0.655058	0.821027	0.568629	0.788604	0.729154
generated_explanations_allam.csv	explanation	generated_explanation	الذي يستحي من بنت عمه ما تحبل لوش	يشير هذا المثل إلى أن الخجل قد يمنع الشخص من المطالبة بحقوقه أو تحقيق أهدافه.	يعني أن الشخص الذي لا يجرؤ على الزواج من ابنة عمه لن يتمكن من الزواج من أي امرأة أخرى.	0.814312	0.868452	0.430778	0.185196	0.730594
generated_explanations_allam.csv	explanation	generated_explanation	الناقه ناقه، ولو هدرت	يشير هذا المثل إلى أن الجوهر لا يتغير رغم التغييرات السطحية.	الناقة الناقة، ولو هدرت مثلًا يُقال في اليمن للإشارة إلى أن هناك أمورًا ثابتة لا تتغير بتغير الظروف أو الأفعال. بمعنى أن هناك حقائق ثابتة لا يمكن تغييرها مهما كانت الظروف أو الأفعال.	0.59664	0.821613	0.462512	0.602755	0.722471
generated_explanations_allam.csv	explanation	generated_explanation	ما حليب يرجع ضره	يشير هذا المثل إلى أن بعض الأمور أو العلاقات لا يمكن إعادتها إلى حالتها الأصلية بعد أن تتغير أو تنتهي.	يعني أن الشيء الذي يُستهلك لا يمكن أن يعود ليضر صاحبه مرة أخرى.	0.807417	0.862	0.501708	0.428525	0.746403
generated_explanations_allam.csv	explanation	generated_explanation	لا تقول اح يسمعها العدو ويرتاح	يشير هذا المثل إلى ضرورة عدم إظهار الضعف أو الألم أمام الأعداء لتجنب استغلالهم لذلك.	يعني أنه يجب على الإنسان أن يكون حذرًا في كلامه وألا يتحدث بأمور قد يستفيد منها الأعداء. يشير المثل إلى ضرورة توخي الحذر في التعبير عن الأفكار والمشاعر، لأن ما يُقال قد يُستغل من قبل الأعداء	0.614624	0.858603	0.676813	0.723092	0.74503
generated_explanations_allam.csv	explanation	generated_explanation	شرط الموافقه الموافقه	يشير هذا المثل إلى أن الصبر ضروري لتحقيق التوافق والانسجام في العلاقات.	شرط الموافقة الموافقة يعني أن الموافقة على شيء ما يجب أن تكون مشروطة بالموافقة على شيء آخر. بمعنى آخر، يجب أن تكون هناك موافقة متبادلة بين الأطراف المعنية.	0.531575	0.695589	0.272086	0.242566	0.691562
generated_explanations_allam.csv	explanation	generated_explanation	لا له في البطه، ولا في السليط البطه هي العنصر التي تربط الدينامو في ماكينه طحين الحب بالطواحين، السليط الزيت	يشير هذا المثل إلى أن الشخص لا يساهم أو ليس له دور في موضوع أو مسألة معينة.	لا له في البطه، ولا في السليط يعني أن الشخص ليس له علاقة بأي شيء مهم أو مفيد، فهو ليس له دور في الأمور الأساسية أو الحيوية.	0.85925	0.882603	0.652633	0.542516	0.766332
generated_explanations_allam.csv	explanation	generated_explanation	نقطنا يسكتوك نقطنا ريحنا	يشير هذا المثل إلى أن تقديم المال أو الهدايا يمكن أن يهدئ الانتقادات أو يرضي الناس.	نقطنا يسكتوك، نقطنا ريحنا يعني أن الشخص الذي يقدم لك المساعدة أو الدعم قد يكون مزعجًا أو غير مريح في التعامل معه، ولكن من الأفضل تحمل ذلك من أجل الراحة التي يوفرها.	0.777366	0.835974	0.550774	0.365781	0.683815
generated_explanations_allam.csv	explanation	generated_explanation	الجدار له اذان	يشير هذا المثل إلى الحذر من التحدث بصراحة في الأماكن التي تتطلب التحفظ.	الجدار له آذان يعني أن الجدار يسمع كل شيء، تمامًا كما أن الجدران لها آذان. يستخدم هذا المثل للإشارة إلى أن الجدران قد تكون قادرة على سماع المحادثات أو الأصوات التي تحدث حولها.	0.73772	0.8772	0.422346	0.148451	0.725722
generated_explanations_allam.csv	explanation	generated_explanation	من شرط ابره ينزلها سحب	يشير هذا المثل إلى أهمية تهيئة الظروف المناسبة لتحقيق الأهداف المرجوة.	يعني أن الشخص الذي يضع شروطًا كثيرة قد يواجه مشاكل أو صعوبات في تحقيقها.	0.83884	0.823304	0.543618	0.142108	0.694102
generated_explanations_allam.csv	explanation	generated_explanation	اقتل وبايقع صلح	يشير هذا المثل إلى أن الأفعال القاسية قد تؤدي أحيانًا إلى نتائج إيجابية أو تسويات غير متوقعة.	يعني أنه إذا قمت بعمل عدواني أو ضار، فقد يؤدي ذلك إلى تهدئة الأمور أو تحقيق السلام. بمعنى آخر، قد يكون العنف أو العدوان وسيلة لتحقيق السلام أو حل النزاع.	0.787718	0.843502	0.592705	0.467065	0.701269
generated_explanations_allam.csv	explanation	generated_explanation	خاور ومستحي	يشير هذا المثل إلى الشخص الذي يرغب بشيء بشدة لكنه يتظاهر بعدم الاهتمام أو الحياء.	هو مثل يمني يُستخدم لوصف الشخص الذي يتصرف بطريقة متناقضة أو مزدوجة. خاور تعني خارج ومستحي تعني مختبئ. يُستخدم هذا المثل للإشارة إلى الشخص الذي يظهر شيئًا ويخ	0.672207	0.928879	0.594188	0.520155	0.735723
generated_explanations_allam.csv	explanation	generated_explanation	جالس الفقرا تبين عيبك	يشير هذا المثل إلى أنه رغم النعم التي تمتلكها، فإن العيوب أو المشكلات ستظل واضحة.	يعني أن الشخص الذي يجلس مع الفقراء سيظهر عيوبه. يشير هذا المثل إلى أن الشخص الذي يتفاعل مع الفقراء قد يظهر عيوبه أو نقائصه بسبب الظروف الصعبة التي يعيشونها.	0.586335	0.880221	0.685814	0.30918	0.753094
generated_explanations_allam.csv	explanation	generated_explanation	اخر التجنان الجنان	يشير هذا المثل إلى أن التظاهر بالجنون أو التصرفات الغريبة قد يؤدي في النهاية إلى فقدان العقل فعليًا.	يعني أن الشخص الذي يتظاهر بالجنون هو في الحقيقة عاقل، ويشير إلى أن الجنون ليس دائمًا دليلًا على عدم العقل.	0.9047	0.897136	0.817904	0.685725	0.781659
generated_explanations_allam.csv	explanation	generated_explanation	بـييع الفصل بما حصل	يشير هذا المثل إلى أهمية قبول النتائج كما هي والتخلي عن التوقعات أو الأمور غير المحققة.	يعني أن الشخص الذي لم يتمكن من الحصول على ما يريد في موسم معين، يمكنه الحصول عليه في موسم آخر.	0.766918	0.844415	0.251868	0.179658	0.678094
generated_explanations_allam.csv	explanation	generated_explanation	داوي الحصار من كره	يشير هذا المثل إلى أنه يمكن معالجة المشكلة باستخدام جزء منها أو شيء مشابه لها.	يعني أن الشخص الذي يعاني من مشكلة أو ضيق يمكنه محاولة إيجاد حل لها بنفسه دون الحاجة إلى مساعدة خارجية.	0.867705	0.896805	0.570835	0.364065	0.736016
generated_explanations_allam.csv	explanation	generated_explanation	السكوت علامه الرضي	يشير هذا المثل إلى أن السكوت يُعتبر علامة على الموافقة.	السكوت علامة الرضي يعني أن الشخص الذي يلتزم الصمت يكون راضيًا عن الوضع الحالي أو عن ما يحدث حوله.	0.685431	0.808621	0.626071	0.527109	0.752202
generated_explanations_allam.csv	explanation	generated_explanation	الحجر من السيله والدم من راسك	يشير هذا المثل إلى أن الشخص يجب أن يتحمل المسؤولية الشخصية عن الخسائر أو العواقب التي يواجهها.	يعني أن المشاكل تأتي من الأشخاص الذين تتعامل معهم بشكل يومي. السيله هي المنطقة التي يعيش فيها الشخص، فإذا كانت هذه المنطقة مليئة بالمشاكل، فإن الشخص سيواجه مشاكل أيضًا.	0.787558	0.855724	0.497925	0.157786	0.716421
generated_explanations_allam.csv	explanation	generated_explanation	اغرب من اهلك يجود ومن جيرانك يفقدوك	يشير هذا المثل إلى أن الابتعاد المؤقت عن الأهل يجعلهم يقدرونك أكثر، بينما الجيران يفتقدونك عندما تغيب.	هذا يعني أن الشخص الذي يأتي من أهله يكون كريمًا، بينما الشخص الذي يأتي من جيرانه يكون بخيلًا.	0.752485	0.821228	0.547345	0.547144	0.708813
generated_explanations_allam.csv	explanation	generated_explanation	كلمه الحر ميزان	يشير هذا المثل إلى أن الشخص النزيه والعادل لا يحتاج إلى أدوات لتحقيق العدالة، فقراراته وكلماته تكون دائمًا منصفة وثابتة.	كلمة الحر ميزان يعني أن كلمة الشخص الصادق والمخلص تعكس قيمته الحقيقية، تمامًا كما يعكس الميزان وزن الأشياء بدقة.	0.72472	0.905165	0.624664	0.502749	0.721409
generated_explanations_allam.csv	explanation	generated_explanation	انا امير وانت امير ومن عيسوق الحمير	يشير هذا المثل إلى أهمية وجود تنوع في الأدوار والمهام داخل المجتمع لضمان استمرارية الحياة اليومية.	انا امير وانت امير ومن يسوق الحمير هو مثل شعبي يعبر عن المساواة بين الناس وعدم التفرقة بينهم بناءً على المناصب أو الألقاب. بمعنى أن الجميع متساوون ولا ينبغي أن يتفاخر أحد بمكانته أو سلطته على الآخرين.	0.5693	0.745575	0.367292	0.199821	0.68351
generated_explanations_allam.csv	explanation	generated_explanation	اذا اقبلت الرجال اوجه اوجه واجه ولا تهرب	يشير هذا المثل إلى أهمية مواجهة التحديات بشجاعة وعدم التهرب منها.	اذا اقبلت الرجال اوجه اوجه واجه ولا تهرب يعني أنه عندما تكون الأمور تسير بشكل جيد أو عندما تكون الظروف مواتية، يجب على الشخص أن يواجه التحديات بشجاعة ولا يهرب منها.	0.5998	0.713062	0.565059	0.692123	0.737022
generated_explanations_allam.csv	explanation	generated_explanation	حمار تركب عليه ولا جمل يهدر عليك	يشير هذا المثل إلى أن الشخص الذي يتصرف بحرية مفرطة قد يتسبب في فوضى أو نتائج سلبية لا يمكن السيطرة عليها.	يعني أنه من الأفضل أن يكون لديك حمار تستخدمه في العمل بدلاً من أن يكون لديك جمل يصدر أصواتًا مزعجة. هذا المثل يشير إلى تفضيل الراحة والهدوء على المشاكل والضوضاء.	0.852162	0.88367	0.555091	0.292076	0.716947
generated_explanations_allam.csv	explanation	generated_explanation	اذا شليته حنايه، واذا تركته ما سنيت حنايه مشكله	يشير هذا المثل إلى أن الشخص قد يواجه مشكلة أو تحديًا بغض النظر عن القرار الذي يتخذه، سواء قام بفعل شيء معين أو امتنع عنه.	اذا شليته حنايه، واذا تركته ما سنيت يعني إذا أخذت شيئًا بحذر وعناية، وإذا تركته دون أن تتسبب في أي ضرر أو مشكلة.	0.707206	0.814755	0.366883	-0.0239299	0.682995
generated_explanations_allam.csv	explanation	generated_explanation	من قتل قتيله نجزه	يشير هذا المثل إلى أن من يبدأ في عمل يجب عليه إتمامه.	يعني أن من يقتل شخصًا ما، يجب أن يتحمل مسؤولية فعلته ويدفع الثمن.	0.826684	0.854003	0.370099	0.168965	0.752681
generated_explanations_allam.csv	explanation	generated_explanation	الدراهم مراهم	يشير المثل إلى أن المال يمكنه تخفيف المشكلات وحل الصعوبات.	هذا يعني أن المال يعمل كمهدئ أو مرهم للجروح، حيث يساعد في تخفيف المشاكل وتوفير الراحة في الأوقات الصعبة.	0.794065	0.852176	0.398392	0.522669	0.790343
generated_explanations_allam.csv	explanation	generated_explanation	الفرق بعد لسانه جد	يشير هذا المثل إلى أن تأثير الشخص يمتد إلى من حوله، فإن كان سلوكه حسنًا انعكس ذلك إيجابًا، وإن كان سيئًا انعكس سلبًا.	يعني أن الشخص الذي يتحدث قد قال شيئًا صحيحًا ومبنيًا على حقائق، وليس مجرد كلام فارغ.	0.803519	0.850429	0.481784	0.231067	0.712781
generated_explanations_allam.csv	explanation	generated_explanation	من جاء بلا داعي يجلس مجلس الراعي	يشير هذا المثل إلى أن الشخص الذي يأتي دون دعوة قد يجد نفسه في موقف مميز أو غير متوقع.	يعني أن الشخص الذي يأتي دون دعوة أو غرض محدد سيجلس في مكان أقل أهمية أو مكانة. بمعنى آخر، يشير المثل إلى أن من ليس له حاجة أو دعوة لن يُعامل بأهمية أو يُمنح مكانة عالية.	0.801884	0.858447	0.77302	0.471279	0.782845
generated_explanations_allam.csv	explanation	generated_explanation	اذا نطق الغراب وقال خيرا فاين الخير من وجه الغراب	يشير هذا المثل إلى أنه لا يمكن توقع الخير من شخص معروف بسوء النية أو الأفعال السيئة.	هذا يشير إلى التناقض بين مظهر الشيء وقيمته الحقيقية. الغراب معروف بريشه الأسود، فإذا نطق وقال خيراً، فإن ذلك يبدو تناقضاً غريباً، لأن الخير لا يتناسب مع مظهر الغراب.	0.6829	0.848735	0.549453	0.272554	0.714424
generated_explanations_allam.csv	explanation	generated_explanation	ضربه بالفاس، ومسحه بالقدوم	يشير هذا المثل إلى الشخص الذي يسبب ضررًا ثم يحاول إصلاحه بوسائل غير فعالة أو غير كافية.	يشير إلى استخدام أدوات مختلفة لتحقيق الهدف نفسه. في هذا السياق، ضربه بالفاس تعني استخدام الفأس، ومسحه بالقدوم تعني استخدام القدوم (قطعة خشبية تستخدم لت	0.697949	0.854815	0.416391	0.273477	0.678705
generated_explanations_allam.csv	explanation	generated_explanation	اذا كان التخريب ينجح صدق فيه عطاس او اذان	يشير هذا المثل إلى أن النجاح في الأمور السلبية أو الضارة لا يعني بالضرورة أنها صحيحة أو تستحق التقدير.	يعني أن بعض الناس قد يصدقون أن التخريب أو الأعمال السلبية ناجحة لمجرد أنها تحقق نتائج سريعة أو ملحوظة، حتى وإن كانت هذه النتائج غير مستدامة أو غير صحيحة.	0.790314	0.914156	0.608214	0.480577	0.75323
generated_explanations_allam.csv	explanation	generated_explanation	شر الطيور من رجم مرتين	يشير هذا المثل إلى أن الشخص الذي يكرر نفس الأخطاء أو يسبب لنفسه المشاكل مرارًا هو الأكثر ضررًا لنفسه.	يشير إلى الشخص الذي يرتكب خطأً ثم يحاول إصلاحه، لكنه يفشل في ذلك. بمعنى آخر، هو الشخص الذي يحاول تصحيح خطأه لكنه لا ينجح، مما يزيد من سوء الوضع بدلاً من تحسينه.	0.683887	0.881817	0.734054	0.643017	0.723202
generated_explanations_allam.csv	explanation	generated_explanation	عين الشلاله تسقي لغير اهلها	يشير هذا المثل إلى أن الموارد أو الفوائد قد تُمنح لأشخاص لا يستحقونها أو لا ينتمون إلى المجموعة التي تمتلكها.	عين الشلالة تسقي لغير أهلها يعني أن الموارد أو الفرص المتاحة تُستخدم من قبل أشخاص لا يستحقونها أو لا ينتمون إليها.	0.899591	0.918469	0.551311	0.589023	0.836771
generated_explanations_allam.csv	explanation	generated_explanation	داوي الحمار من كره	يشير هذا المثل إلى أن الحلول الفعالة تأتي من معالجة المشكلة من جذورها أو من داخلها.	يعني أن الشخص يجب أن يعالج مشاكله بنفسه دون الاعتماد على الآخرين.	0.878498	0.898256	0.680964	0.345445	0.711282
generated_explanations_allam.csv	explanation	generated_explanation	الحساب صيود القلوب	يشير هذا المثل إلى أن التعاملات المالية أو الحسابات يمكن أن تؤثر على العلاقات الشخصية وتسبب التوتر أو الخلافات.	: يعني أن الحساب يكون سببًا في هداية القلوب، أي أن الحساب الدقيق والمستقيم يكون سببًا في هداية الناس وإرشادهم إلى الطريق الصحيح.	0.904037	0.726352	0.365706	0.139735	0.720235
generated_explanations_allam.csv	explanation	generated_explanation	اسال مجرب، ولا تسال طبيب	يشير هذا المثل إلى أهمية الخبرة العملية والتجربة الشخصية في تقديم نصائح فعالة مقارنة بالمعرفة النظرية.	اسأل مجرب، ولا تسأل طبيب يعني أنه من الأفضل أن تأخذ النصيحة من شخص قد مر بتجربة مشابهة بدلاً من الاعتماد على رأي الخبراء.	0.859771	0.79374	0.505814	0.396321	0.671635
generated_explanations_allam.csv	explanation	generated_explanation	من شب علي شيء شاب عليه	يشير هذا المثل إلى أن الشخص الذي يعتاد على سلوك أو عادة منذ صغره يستمر في ممارستها حتى يكبر.	من شب على شيء شاب عليه يعني أن الشخص الذي ينشأ على عادة أو سلوك معين سيظل متمسكًا به طوال حياته. يشير المثل إلى أن العادات والسلوكيات التي نبدأ بها في الصغر تستمر معنا حتى في الكبر.	0.857738	0.935609	0.85208	0.786796	0.782948
generated_explanations_allam.csv	explanation	generated_explanation	ما عاد تلمع بذيلها	يشير هذا المثل إلى أن الشيء لم يعد يحتفظ بجاذبيته أو قيمته السابقة.	يعني أن الشخص لم يعد لديه أي تأثير أو قوة، ولم يعد قادرًا على إحداث أي تغيير أو تأثير في محيطه.	0.719393	0.850121	0.454777	0.321231	0.762697
generated_explanations_allam.csv	explanation	generated_explanation	دع الخلق للخالق	يشير هذا المثل إلى ضرورة ترك شؤون الناس وأحوالهم لله وعدم التدخل في أمورهم الشخصية.	هذا يعني أن مسؤولية تقييم أو محاسبة الناس تقع على عاتق الله وحده، وليس على عاتق أي شخص آخر. إنه تذكير بأن علينا أن نتجنب التدخل في شؤون الآخرين وأن نترك الحكم النهائي لله.	0.747437	0.893474	0.538599	0.70529	0.740235
generated_explanations_allam.csv	explanation	generated_explanation	غنم بلا راعي	يشير هذا المثل إلى أن الجماعة التي تفتقر إلى قائد حكيم تفشل في تحقيق أهدافها.	هو مثل يمني يعني أن الأمور قد تخرج عن السيطرة أو تحدث الفوضى إذا لم يكن هناك من يوجهها أو ينظمها.	0.809497	0.835903	0.495827	0.500809	0.730932
generated_explanations_allam.csv	explanation	generated_explanation	اللي بلا عاقل عاقله الشيطان	يشير هذا المثل إلى أن الشخص الذي يفتقر إلى الحكمة والتوجيه قد يتأثر بالأفكار السلبية أو الضارة.	يعني أن من لا يمتلك الحكمة أو العقل السليم، فإن الشيطان هو الذي سيوجهه ويضلله.	0.781103	0.853142	0.710397	0.615689	0.747513
generated_explanations_allam.csv	explanation	generated_explanation	سيرت وعلي السلطان ادبرت	يشير هذا المثل إلى أن الشخص قد تجاوز محنته أو أُسندت إليه مهمة جديدة بعد أن كانت الأمور تسير بشكل سيء.	سيرت وعلي السلطان أدبرت يشير إلى أن الشخص الذي يسير قد فقد دعم السلطة أو الحاكم. بمعنى آخر، الشخص الذي كان في موقع قوة أو دعم قوي قد فقد هذا الدعم وأصبح في موقف ضعيف.	0.737038	0.900868	0.524747	0.310626	0.715393
generated_explanations_allam.csv	explanation	generated_explanation	اسع يا عبدي ورزقك من عندي	يشير هذا المثل إلى الشخص الذي يتوقع الحصول على الرزق دون بذل جهد أو اتخاذ أسباب.	يعني أن الإنسان يجب أن يبذل الجهد والعمل، لأن الله سبحانه وتعالى هو الذي يرزق ويمنح الخير.	0.833202	0.847465	0.586665	0.273637	0.714397
generated_explanations_allam.csv	explanation	generated_explanation	صاحب البيت ادري بما فيه	يشير هذا المثل إلى أن الشخص الذي يعيش في مكان ما هو الأدرى بتفاصيله وخفاياه.	يعني أن الشخص الذي يعيش في مكان ما يعرف تفاصيله وظروفه بشكل أفضل من الآخرين.	0.854306	0.883768	0.706101	0.712638	0.817007
generated_explanations_allam.csv	explanation	generated_explanation	اذا وجدت القبعه عدم الجرف	يشير هذا المثل إلى أنه عندما يتم كشف المجرم، لا يوجد شيء يمكن أن يخفي جرائمه أو يحميه.	يعني أنه إذا لم تجد القبعة مكانًا مناسبًا لوضعها، فإنها ستفقد توازنها وتسقط.	0.663421	0.831391	0.398345	0.0166025	0.730633
generated_explanations_allam.csv	explanation	generated_explanation	خليه يتمل بالسماء طاقه	يشير هذا المثل إلى أن الشخص الذي يهدد أو يتوعد بشيء دون نية حقيقية لتنفيذه لا يستحق الاهتمام أو القلق.	يعني أن الشخص يجب أن يتحمل كل ما يحدث له بصبر وقوة.	0.858728	0.859433	0.533989	0.080255	0.737238
generated_explanations_allam.csv	explanation	generated_explanation	ان وقعت يا فضيح لا تصيح	يشير هذا المثل إلى أهمية التحلي بالصبر عند مواجهة المصاعب.	يعني أنه إذا حدث شيء سيء أو فضيحة، فلا داعي للصراخ أو البكاء عليها، لأن البكاء لن يغير من الواقع شيئًا.	0.72146	0.833872	0.361656	0.112451	0.675016
generated_explanations_allam.csv	explanation	generated_explanation	ما ينخج الماء الا اخص البقر	يشير هذا المثل إلى أن المهام الصعبة أو الجهود الكبيرة لا يقوم بها إلا من يمتلك القدرة أو الخبرة اللازمة.	ما ينخج الماء إلا أخص البقر يعني أن الشخص الذي يقوم بفعل معين هو الأكثر معرفة به.	0.864843	0.806513	0.360609	0.0206186	0.700433
generated_explanations_allam.csv	explanation	generated_explanation	احصف ولا انت صبر بحر احصف وعاد معك	يشير هذا المثل إلى أهمية الاقتصاد والتدبير في الإنفاق، حتى في الظروف الصعبة أو عندما يكون لديك موارد وفيرة.	يعني أن الشخص يجب أن يكون دقيقًا في عمله ولا ينتظر من الآخرين الصبر والمثابرة. بمعنى آخر، يجب على الشخص أن يبذل قصارى جهده في عمله ولا يتوقع من الآخرين أن يتحملوا المسؤولية	0.767022	0.837958	0.38278	0.113361	0.670592
generated_explanations_allam.csv	explanation	generated_explanation	عصفور بيدك ولا عشره فوق الشجره	يشير هذا المثل إلى أن ما تمتلكه حاليًا، حتى لو كان قليلاً، أفضل من شيء بعيد عن متناولك حتى لو كان كثيرًا.	يعني أن الاحتفاظ بشيء صغير ومفيد أفضل من امتلاك الكثير من الأشياء التي قد تكون غير مضمونة أو غير موجودة. بمعنى آخر، من الأفضل أن يكون لديك شيء مؤكد وقيمته معروفة بدلاً من المخاطرة بامتلاك الكثير من الأشياء التي	0.589085	0.774511	0.732109	0.657086	0.690009
generated_explanations_allam.csv	explanation	generated_explanation	ايش يكون الطبل جنب المرواس الطبل اله موسيقيه قويه الصوت، المرواس طبل صغير ضعيف الصوت	يشير هذا المثل إلى التباين الواضح في القوة أو القدرات بين طرفين.	ايش يكون الطبل جنب المرواس يقارن بين طبلين، الطبل الكبير الذي يصدر صوتًا قويًا والمرواس الصغير الذي يصدر صوتًا ضعيفًا.	0.778068	0.782475	0.321024	0.263732	0.67031
generated_explanations_allam.csv	explanation	generated_explanation	من له شجره بالعبير طلع السنام	يشير هذا المثل إلى أن من يمتلك شيئًا ذا قيمة أو فائدة في مكان ما سيتمكن من تحقيق مكاسب أو استفادة منه.	من له شجرة بالعبير طلع السنام يشير إلى أن من يملك شيئًا جيدًا أو ممتلكًا ثمينًا، سيظهر ذلك في أفعاله أو سلوكه. بمعنى آخر، الأفعال تتحدث بصوت أعلى من الكلمات.	0.802672	0.836999	0.571776	0.403944	0.737232
generated_explanations_allam.csv	explanation	generated_explanation	حقيقك حيي عليك	يشير هذا المثل إلى التوبيخ والسخرية من شخص لم يتمكن من تحقيق ما كان يجب عليه إنجازه.	يعني أن الحقيقة واضحة وجلية ولا يمكن إخفاؤها أو التلاعب بها. يشير إلى أن الشخص يجب أن يكون صادقًا وأمينًا في تصرفاته وأقواله، لأن الحقيقة ستظهر في النهاية ولن يستطيع أحد إنكارها أو التهرب	0.724973	0.85927	0.477668	-0.0444345	0.698592
generated_explanations_allam.csv	explanation	generated_explanation	عمل الكسول مضره	يشير هذا المثل إلى أن الكسل يؤدي إلى تأخير العمل أو إفساده، مما يتسبب في زيادة الجهد أو تكرار العمل.	يعني أن الكسل يؤدي إلى نتائج سلبية. فعندما لا يبذل الشخص جهدًا في عمله، فإن ذلك ينعكس سلبًا على النتائج النهائية.	0.778777	0.860979	0.772623	0.838327	0.728562
generated_explanations_allam.csv	explanation	generated_explanation	خليك النبناس	يشير هذا المثل إلى أهمية الابتعاد عن الفوضى والتلاعب والتركيز على الوضوح والنزاهة في التعاملات.	هو مثل يمني يعني أن تكون حذرًا ولا تتصرف بتهور أو دون تفكير.	0.539908	0.842837	0.461981	0.412885	0.687221
generated_explanations_allam.csv	explanation	generated_explanation	اطلق مراح والصحبه علي خالفا	يشير هذا المثل إلى أن العلاقات الحقيقية والمتينة تظل ثابتة ولا تتأثر بالظروف المتغيرة، على عكس الأمور المؤقتة التي تأتي وتذهب.	يعني أن الشخص الذي يطلق سراح حيواناته في المراعي يجب أن يحذر من أن تتجول هذه الحيوانات في مراعي الآخرين وتسبب لهم المشاكل.	0.755095	0.896589	0.25909	-0.0406228	0.693045
generated_explanations_allam.csv	explanation	generated_explanation	لا تفرح بالورث يا موروث	يشير هذا المثل إلى أن الشخص قد يفرح بشيء لن يبقى له في النهاية.	يعني أن الشخص الذي يحصل على الميراث لا ينبغي أن يفرح به كثيرًا، لأن هذا المال قد يأتي مع مسؤوليات والتزامات تجاه الآخرين. يشير المثل إلى أن الشخص الذي يرث المال قد يكون عليه أن يدفع ديوناً،	0.720468	0.89733	0.55817	0.410184	0.76402
generated_explanations_allam.csv	explanation	generated_explanation	رجعت خليمه لعادتها القديمه	يشير هذا المثل إلى الشخص الذي يعود إلى شيء كان قد تخلى عنه سابقًا.	يعني أن الشخص عاد إلى سلوكه السابق بعد فترة من التغيير أو الابتعاد عنه.	0.839301	0.888257	0.585708	0.532811	0.768168
generated_explanations_allam.csv	explanation	generated_explanation	دقه معلم	يشير هذا المثل إلى أن الفعل القوي والفعال يغني عن تكرار المحاولات.	يعني أن الشيء قد تم إنجازه بدقة وإتقان من قبل شخص محترف أو خبير في مجاله.	0.789635	0.850906	0.391527	0.162535	0.699582
generated_explanations_allam.csv	explanation	generated_explanation	الذي ما عنده عيد يقول عيدي العافيه	يشير هذا المثل إلى الشخص الذي يدعي القناعة وعدم الحاجة لأنه لا يملك شيئًا.	الذي ما عنده عيد يقول عيدي العافية يعني أن الشخص الذي لا يملك شيئًا للاحتفال به أو لا يستطيع الاحتفال، سيحتفل بالعافية والصحة. يشير المثل إلى أن الصحة والعافية هما أعظم النعم التي يمكن أن يمتلكها الإنسان، وأن من يفتقدهما لا يمكنه	0.557467	0.857606	0.54533	0.262068	0.748024
generated_explanations_allam.csv	explanation	generated_explanation	ان بغيت الناس عبيدك رطب يدك	يشير المثل إلى أن الكرم واللطف يسهمان في كسب ود الناس وتعاونهم.	يعني أنه إذا أردت أن تكون سيدًا على الناس، عليك أن تعاملهم بلطف واحترام. بمعنى آخر، يجب أن تكون كريمًا وعطوفًا مع الآخرين لكي يحترموك ويطيعوك.	0.766296	0.724451	0.572231	0.600223	0.706405
generated_explanations_allam.csv	explanation	generated_explanation	دع الايام تفعل ما تشاء وطب نفسا اذا حكم القضاء	يشير هذا المثل إلى الشخص الذي يواجه ما لا مفر منه من القضاء والقدر.	هذا يدعو إلى قبول ما يأتي به الزمن وعدم التذمر منه، والرضا بقضاء الله وقدره.	0.804141	0.838515	0.672988	0.523754	0.7759
generated_explanations_allam.csv	explanation	generated_explanation	سكره ما توديش بيت الدوله، ماهيه سكره توديش تذهب به	يشير هذا المثل إلى أن الفائدة الحقيقية يجب أن تكون ملموسة وذات قيمة لتكون ذات أهمية.	يعني أن هناك نوعًا من السكر لا يؤدي إلى بيت الدولة، أي لا يسبب المشاكل أو المتاعب، بينما نوع آخر من السكر يؤدي إلى بيت الدولة، أي	0.832371	0.844056	0.375218	-0.0332006	0.6639
generated_explanations_allam.csv	explanation	generated_explanation	رجع يقرصني	يشير هذا المثل إلى عودة شخص لإزعاج أو مضايقة شخص آخر بعد فترة من الهدوء أو الانقطاع.	يعني أن الشخص عاد ليؤذيك مرة أخرى بعد أن تسبب لك في الأذى سابقًا.	0.850171	0.797079	0.644377	0.588216	0.73212
generated_explanations_allam.csv	explanation	generated_explanation	فقير وبلبط وشيتي خبز حامي بلبط وقح، سيء الخلق	يشير هذا المثل إلى أن الشخص الذي يفتقر إلى الموارد يجب أن يكون واقعيًا في توقعاته ولا يطلب ما يتجاوز قدراته.	فقير وبلبط وشيتي خبز حامي يعني أن الشخص فقير وقح، سيء الخلق.	0.77865	0.720946	0.353333	0.187439	0.676354
generated_explanations_allam.csv	explanation	generated_explanation	خليني اتنهن ووقت الفههه تاتي الشقوه	يشير هذا المثل إلى أن الراحة والاطمئنان قد يتبعهما مشاكل أو تحديات جديدة.	يعني أن الشخص قد يمر بأوقات صعبة أو يعاني من ضيق الحال، ولكن عندما تتحسن الظروف، قد يتصرف بطريقة غير متوقعة أو غير ملائمة.	0.822134	0.870363	0.70796	0.587901	0.695482
generated_explanations_allam.csv	explanation	generated_explanation	البعره تدل علي البعير، والاثر يدل علي المسير	يشير هذا المثل إلى أهمية تتبع الآثار والدلائل لفهم ما تركه السابقون.	يعني أن الأشياء تترك آثارًا تدل عليها، وبالتالي يمكن استنتاج الكثير عن الشخص من خلال الأشياء التي يتركها وراءه.	0.858809	0.860411	0.618268	0.620201	0.707093
generated_explanations_allam.csv	explanation	generated_explanation	جاءت الثقيله تقلع الاصيله	يشير هذا المثل إلى أن الشخص الغريب قد يستولي على حقوق أو فرص تعود في الأصل لأهل المكان أو البلد.	يعني أن الأمور الصعبة أو الكبيرة تؤثر على الأمور الجيدة أو القوية.	0.847929	0.872515	0.418749	0.272877	0.735355
generated_explanations_allam.csv	explanation	generated_explanation	اين السنه طبيب نفسه	يشير هذا المثل إلى أن الشخص الذي يبلغ الأربعين من العمر يكون أكثر حكمة وخبرة، مما يجعله أقل عرضة للخطأ.	يعني أن الشخص لا يستطيع علاج نفسه إلا إذا كان طبيبًا.	0.783406	0.81676	0.240935	0.0752714	0.718805
generated_explanations_allam.csv	explanation	generated_explanation	سيتساهلك مع الناس	يشير هذا المثل إلى أن تعامل الشخص مع الآخرين يجب أن يكون بناءً على الجهد المبذول والمكافأة المستحقة، فلا يجب أن يتراخى في عمله مثل الآخرين.	يعني أن الشخص سيتحمل ويتساهل مع الآخرين.	0.773889	0.828536	0.451426	0.505789	0.74559
generated_explanations_allam.csv	explanation	generated_explanation	ما جاء من الرب قل به قب قب خذه	يشير هذا المثل إلى أهمية قبول ما يأتي من الله برضا وقناعة تامة.	يعني أن ما يأتي من الله فهو خير، ويجب قبوله.	0.804458	0.852935	0.569453	0.738124	0.762364
generated_explanations_allam.csv	explanation	generated_explanation	المره عند الكيل	يشير هذا المثل إلى أن الحقيقة ستظهر عند التحقق أو التقييم الدقيق.	يعني أن المرأة تُقدَّر وتُحترم عندما يتم قياسها أو تقييمها بشكل عادل ومنصف. يشير هذا المثل إلى أن المرأة تُعامَل بنفس المعايير التي تُطبَّق على الرجل، ولا يجب أن تُعامَل بشكل غير عادل	0.663674	0.826465	0.502052	0.349721	0.737793
generated_explanations_allam.csv	explanation	generated_explanation	ما حد يخرج من بطن امه متعلم	يشير هذا المثل إلى أن المعرفة والخبرة تُكتسبان من خلال التعلم والتجربة.	يعني أن الإنسان يحتاج إلى التعلم والتجربة والخطأ لاكتساب المعرفة والمهارات. يشير المثل إلى أن الإنسان يولد دون معرفة مسبقة ويجب عليه أن يتعلم من خلال التجربة والخطأ.	0.872952	0.887236	0.716633	0.687636	0.81302
generated_explanations_allam.csv	explanation	generated_explanation	شق العجل ولا يهمك كساره	يشير هذا المثل إلى أهمية السعي لتحقيق الأهداف بغض النظر عن التضحيات أو الصعوبات التي قد تواجهها في الطريق.	يعني أن تواجه الصعوبات بشجاعة وثقة، حتى لو كانت تبدو كبيرة أو مخيفة. يشير إلى أهمية الشجاعة وعدم الخوف من العقبات.	0.876631	0.900617	0.752418	0.431769	0.734406
generated_explanations_allam.csv	explanation	generated_explanation	البيت بيتك	يشير هذا المثل إلى أن المضيف يستخدمه لتشجيع ضيفه على الشعور بالراحة وعدم الحرج.	يعني أن المكان الذي تتواجد فيه هو ملكك وأنت تتصرف فيه كما تشاء.	0.577739	0.84651	0.3718	0.0576727	0.689967
generated_explanations_allam.csv	explanation	generated_explanation	لامن حبك زرطك ولا من كرهك قرطك	يشير هذا المثل إلى أن الشخص الذي يحبك قد يتجاهلك أحيانًا، بينما الذي يكرهك قد يضايقك، لذا من الأفضل عدم الاهتمام الزائد بردود أفعال الآخرين.	يعني أنه سواء كنت محبوبًا أو مكروهًا، فإن النتيجة هي نفسها. بمعنى آخر، لا يوجد فرق كبير بين الحالتين.	0.76683	0.818456	0.424127	0.0138463	0.695667
generated_explanations_allam.csv	explanation	generated_explanation	زاد الطين بله	يشير هذا المثل إلى أن المشكلة تزداد تعقيدًا عند إضافة عامل سلبي جديد.	يعني أن المشكلة تفاقمت وأصبحت أسوأ.	0.847388	0.76257	0.435655	0.567435	0.767326
generated_explanations_allam.csv	explanation	generated_explanation	من اكل علي البصيله سنه، اكل علي العسيله سنين	يشير هذا المثل إلى أن تحقيق النجاح والرخاء يتطلب الصبر والعمل الجاد والتضحية في البداية.	من أكل علي البصيلة سنة، أكل على العسيله سنين يعني أن من يتعود على شيء معين لفترة طويلة، سيجد صعوبة في التخلي عنه في المستقبل. البصيلة والعسيله هما نوعان من الطعام، ولكن المثل يستخدمهما كمثال لتوضيح الفكرة	0.677662	0.822642	0.432668	0.286485	0.685751
generated_explanations_allam.csv	explanation	generated_explanation	عصب الابل ولا شحم البقر	يشير هذا المثل إلى أهمية مصاحبة الأشخاص الطيبين والابتعاد عن من لا يجلبون الخير.	يعني أن تحمل الصعاب والمشاق أفضل من التمتع بالرفاهية والراحة. يشير إلى تفضيل العمل الجاد والتحمل على الكسل والترف.	0.867258	0.831949	0.557119	0.302215	0.725482
generated_explanations_allam.csv	explanation	generated_explanation	من تعول بجني خطف	يشير هذا المثل إلى أن الاعتماد على شخص غير موثوق لإنجاز مهمة قد يؤدي إلى عدم تحقيق الهدف، كما لو أن الطلب قد اختفى بلا أثر.	يعني أن من يعتمد على شخص آخر في تدبير أموره قد يتعرض للخداع أو الخيانة.	0.860591	0.85716	0.55617	0.553457	0.736632
generated_explanations_allam.csv	explanation	generated_explanation	القرعي تباهي بشعر بنت اختها	يشير هذا المثل إلى أن الشخص الذي يفتقر إلى شيء ما قد يحاول التعويض عن ذلك بالافتخار بإنجازات أو مميزات الآخرين.	يشير إلى امرأة تعاني من الصلع (القرع) وتحاول التفاخر بجمال شعر أختها. هذا المثل يعكس حالة من الحسد أو الغيرة التي قد تنشأ بين النساء بسبب مظهرهن الخارجي.	0.887064	0.90117	0.612657	0.393278	0.748973
generated_explanations_allam.csv	explanation	generated_explanation	كما ذي ينفخ في قربه مثقوبه	يشير هذا المثل إلى الجهود الضائعة بسبب وجود خلل يمنع تحقيق الهدف.	يشير إلى الشخص الذي يبذل جهدًا كبيرًا في أمر لا يمكن تحقيقه أو لا يجدي نفعًا. يشبه هذا المثل الشخص الذي ينفخ في قربة مثقوبة، فلا يستطيع أن يملأها بالهواء	0.792042	0.84766	0.471645	0.52042	0.732349
generated_explanations_allam.csv	explanation	generated_explanation	لا تحز الا تقوم قد غزت والا دع المغازي لاهلها	يشير هذا المثل إلى أهمية ترك المهام لأصحاب الخبرة والتخصص، وعدم القيام بعمل لا تتقنه.	يعني أنه إذا لم تكن مستعدًا أو قادرًا على مواجهة التحديات والمغامرات، فلا تحاول حتى القيام بها، لأن هذه الأمور تتطلب الشجاعة والقدرة على التحمل.	0.879082	0.868279	0.55592	0.335008	0.730384
generated_explanations_allam.csv	explanation	generated_explanation	الصمت عند العارفين كلام	يشير هذا المثل إلى أن الصمت يُعتبر فضيلة وقد يجنب الإنسان الندم الذي قد يسببه الكلام.	: يعني أن الشخص الحكيم يعرف متى يجب أن يصمت، والصمت في هذه الحالة يعتبر أبلغ من الكلام.	0.895736	0.834383	0.799077	0.700539	0.749099
generated_explanations_allam.csv	explanation	generated_explanation	الدهر قلبه يقلبه	يشير هذا المثل إلى أن الشخص قد يواجه أوقاتًا جيدة وأوقاتًا سيئة في حياته.	: هذا يعني أن الزمن أو الدهر يغير أحوال الناس ويقلبها، فلا يدوم حال على حاله.	0.836194	0.83095	0.486548	0.317398	0.715057
generated_explanations_allam.csv	explanation	generated_explanation	اذا كبر ابنك خاويه	يشير هذا المثل إلى أهمية معاملة الأبناء كبالغين وأصدقاء عند نضوجهم لتعزيز الثقة والتفاهم المتبادل.	يعني أنه عندما يكبر ابنك ويصبح رجلاً، يجب أن تعامله كصديق وليس كابن. يشير هذا المثل إلى أهمية بناء علاقة صداقة واحترام متبادل بين الأب وابنه، بغض النظر عن مكانته أو دوره في الأسرة.	0.800271	0.924908	0.757445	0.820216	0.750283
generated_explanations_allam.csv	explanation	generated_explanation	الحظي جده شريف	يشير هذا المثل إلى أن زيادة الطلب على شيء ما ترفع من قيمته وأهميته.	الحظي: الشخص الذي يحظى بمكانة عالية. جده: أسلافه. سريف: شريف وعريق. المثل يعني أن الشخص الذي يأتي من أسرة ذات مكانة عالية سيحظى أيضًا بمكانة عالية.	0.630545	0.853944	0.477584	0.326518	0.684718
generated_explanations_allam.csv	explanation	generated_explanation	اعطني حظ، وارميني في البحر	يشير هذا المثل إلى أن الحظ الجيد يمكن أن ينقذ الشخص من المواقف الصعبة ويحقق له النجاح بغض النظر عن الظروف.	يعبر عن فكرة أن الحظ يلعب دورًا كبيرًا في تحقيق النجاح. بمعنى آخر، إذا كان الحظ بجانبك، فإن الفرص ستأتي إليك بسهولة، بغض النظر عن التحديات التي قد تواجهها.	0.802332	0.922953	0.819725	0.762865	0.745316
generated_explanations_allam.csv	explanation	generated_explanation	اذا صاحبك عسل خذ منه وسل	يشير هذا المثل إلى أهمية عدم استغلال كل ما لدى الشخص من طيبة، وترك جزء منها للمستقبل للاستفادة منها لاحقًا.	يعني أنه إذا كان لديك صديق جيد أو قريب منك، فلا تبخل عليه بشيء، حتى لو كان بسيطًا.	0.791242	0.811221	0.631048	0.290756	0.700839
generated_explanations_allam.csv	explanation	generated_explanation	جرب يساعدك يومك	يشير هذا المثل إلى أهمية الاكتفاء بما يتوفر لك في يومك دون القلق بشأن المستقبل.	يعني أن الشخص يجب أن ينتظر حتى يأتي يومه الجيد أو حظه الجيد، حيث يعتقد أن الحظ قد يتغير وأن الأمور ستتحسن في المستقبل.	0.595538	0.866405	0.723741	0.32678	0.734872
generated_explanations_allam.csv	explanation	generated_explanation	اخط الوطاف يفهم الحمار	يشير هذا المثل إلى أن التلميح أو التوجيه غير المباشر يمكن أن يكون مفهومًا حتى لمن لا يُقصد به الكلام مباشرة.	يعني أن الشخص الذي لا يفهم الأمور البسيطة والمباشرة قد يحتاج إلى وقت طويل لفهمها، تمامًا مثل الحمار الذي لا يفهم الأمور بسهولة.	0.855585	0.859549	0.580742	0.195332	0.716101
generated_explanations_allam.csv	explanation	generated_explanation	غلوه المره ولا غلوه اهلها	يشير هذا المثل إلى أن حل الخلافات الزوجية يكون أفضل عند معالجة الأمور بين الزوجين مباشرة دون تدخل الأهل لتجنب تعقيد الأمور.	يعني أن المرأة قد تكون أكثر إخلاصًا وحبًا لزوجها من أهلها. بمعنى أن حب المرأة لزوجها قد يكون أقوى وأكثر صدقًا من حب أهلها لها.	0.853799	0.842912	0.608148	0.333433	0.680966
generated_explanations_allam.csv	explanation	generated_explanation	هديه القرد حواني	يشير هذا المثل إلى أن الهدية تعكس شخصية ونوايا مقدمها، وليس فقط كرمه.	يشير إلى أن الشخص الذي يقدم الهدية قد يكون غير محبوب أو غير مرغوب فيه، ولكن لا يزال من الضروري قبول الهدية.	0.794406	0.886985	0.703481	0.63998	0.758745
generated_explanations_allam.csv	explanation	generated_explanation	جمل يحمل زبيب وياكل سف	يشير هذا المثل إلى الشخص الذي يمتلك موارد أو فرصًا قيمة ولكنه لا يستفيد منها بشكل فعّال.	يشير إلى شخص يمتلك موارد أو إمكانيات كبيرة ولكنه لا يستفيد منها أو يستغلها بشكل صحيح.	0.884439	0.874555	0.808498	0.842119	0.865796
generated_explanations_allam.csv	explanation	generated_explanation	رحم الله مقتالك	يشير هذا المثل إلى السخرية من شخص يهدد ويتوعد بأمور كبيرة لكنه في الواقع غير قادر على تنفيذها.	يعني أن الشخص قد بذل جهدًا كبيرًا في عمله أو في أمر ما، ولكن لم يحصل على النتائج المرجوة. بمعنى آخر، يشير المثل إلى أن الشخص قد عانى كثيرًا في سبيل تحقيق هدف معين، ولكن في النهاية لم يحقق النجاح المطلوب.	0.747301	0.872955	0.608399	0.331658	0.723453
generated_explanations_allam.csv	explanation	generated_explanation	لوانته تشتي حقين تفرج وجه المواظه	يشير هذا المثل إلى أن الاهتمام بالمظهر الخارجي يمكن أن يحسن من جودة العمل أو الأداء.	يعني إذا كنت تريد أن ترى وجهًا مليئًا بالتعب والجهد، فعليك أن تطلب من شخص ما أن يحضر لك الماء من البئر.	0.686145	0.81063	0.35992	0.0628073	0.68423
generated_explanations_allam.csv	explanation	generated_explanation	يصبون في فم المريض ليشفي	يشير هذا المثل إلى تقديم الدعم والمساعدة لشخص في حاجة بهدف تحسين حالته أو حل مشكلته.	يشير إلى استخدام مواد أو أدوية معينة لعلاج المريض وشفائه.	0.859269	0.862299	0.461931	0.413572	0.743076
generated_explanations_allam.csv	explanation	generated_explanation	جر الرجال كجر الجمال	يشير هذا المثل إلى صعوبة قيادة الرجال وإدارتهم كما هو الحال مع توجيه الجمال.	يعني أن الرجال الأقوياء يمكنهم تحمل الصعاب والمشاق كما تتحمل الجمال القوية الصعاب في الصحراء.	0.804892	0.824469	0.586653	0.417988	0.712664
generated_explanations_allam.csv	explanation	generated_explanation	الاحسان يقطع اللسان	يشير هذا المثل إلى أن القلوب تميل إلى من يحسن إليها بغض النظر عن دينه أو معتقداته.	الإحسان هو فعل الخير ومساعدة الآخرين، وقطع اللسان يعني أن الشخص الذي يتلقى الإحسان لن يكون لديه سبب لانتقاد أو التحدث بسوء عن المحسن.	0.772693	0.86177	0.643775	0.285999	0.719276
generated_explanations_allam.csv	explanation	generated_explanation	جمل محمل زبيب وماكله سنف	يشير هذا المثل إلى الشخص الذي يمتلك أشياء ثمينة ولكنه لا يستفيد منها أو لا يدرك قيمتها.	يعني أن الشخص الذي يمتلك شيئًا ثمينًا قد لا يستفيد منه بشكل كامل أو قد لا يستمتع به.	0.93765	0.864161	0.623439	0.579334	0.815023
generated_explanations_allam.csv	explanation	generated_explanation	هديه الغرابي دوده	يشير هذا المثل إلى الشخص البخيل الذي يقدم هدايا قليلة القيمة أو غير مرغوب فيها.	يشير إلى شخص ماهر في الخداع والمكر، حيث يستخدم الحيلة والذكاء لتحقيق أهدافه.	0.855689	0.883276	0.579765	0.311428	0.740713
generated_explanations_allam.csv	explanation	generated_explanation	حمل نفسه ما لا يطيق	يشير هذا المثل إلى الشخص الذي يتعهد بعمل يفوق قدراته مما يؤدي إلى زيادة الجهد المبذول.	يعني أن الشخص قد تحمل مسؤولية أو عبء يفوق قدرته وطاقته على التحمل.	0.829838	0.889453	0.644341	0.467562	0.75572
generated_explanations_allam.csv	explanation	generated_explanation	قله الالف محوله	يشير هذا المثل إلى أن عدم التعود على الثراء أو السلطة يؤدي إلى سوء التصرف وكأن الشخص يعيش في حالة نقص أو كارثة.	قله الألف محوله يعني أن الألف التي كانت موجودة في الأصل قد اختفت أو تحولت إلى شيء آخر.	0.666944	0.843983	0.297904	0.110383	0.710122
generated_explanations_allam.csv	explanation	generated_explanation	من كثر كلامه قل احترامه	يشير هذا المثل إلى أن كثرة الكلام بلا فائدة تؤدي إلى فقدان احترام الآخرين.	يعني أن الشخص الذي يتحدث كثيرًا قد لا يحظى بالاحترام من الآخرين. هذا المثل يشير إلى أن كثرة الكلام قد تؤدي إلى فقدان الاحترام، لأن الكلام الزائد قد يكشف عن قلة التفكير أو عدم الاهتمام بمشاعر الآخرين.	0.720854	0.91955	0.848745	0.883914	0.823324
generated_explanations_allam.csv	explanation	generated_explanation	خير الناس انفعهم للناس	يشير هذا المثل إلى أن قيمة الإنسان تُقاس بمدى نفعه وإفادته للآخرين.	هذا يعني أن أفضل الناس هم الذين يقدمون أكبر قدر من النفع والمساعدة للآخرين. يشير إلى أن قيمة الشخص تقاس بقدر ما يقدمه من خير ومساعدة للآخرين في المجتمع.	0.786269	0.851035	0.739095	0.691445	0.789735
generated_explanations_allam.csv	explanation	generated_explanation	حمله جنا وسوقه يبايي	يشير هذا المثل إلى أن الشخص الذي يولي اهتمامًا كبيرًا لأمور الحياة البسيطة قد يضيع في تفاصيل غير مهمة.	يعني أن الشخص الذي يقوم بحمل شيء ثقيل لا يستطيع التحكم فيه، بينما الشخص الذي يقود أو يسوق هذا الشيء يستطيع التحكم فيه بسهولة.	0.687616	0.802685	0.345014	0.200961	0.715185
generated_explanations_allam.csv	explanation	generated_explanation	لا تسال عن سوق انت وارد اليه	يشير هذا المثل إلى الشخص الذي يسعى بشدة لمعرفة شيء سيصل إليه في النهاية.	لا تسأل عن سوق أنت وارد إليه يعني أنه لا ينبغي للمرء أن يسأل عن شيء لا يستطيع تجنبه أو الهروب منه. بمعنى آخر، إذا كان هناك شيء لا مفر منه، فلا داعي للسؤال عنه أو القلق بشأنه.	0.67712	0.829885	0.525619	0.0161621	0.694441
generated_explanations_allam.csv	explanation	generated_explanation	البخيل لا يهز ولا يهتجب	يشير هذا المثل إلى أن الشخص البخيل لا يشارك في الكرم ولا يساعد الآخرين، مما يجعله غير محبوب في المجتمع.	يعني أن الشخص البخيل لا يمكن أن يُحفّز أو يُحفّز على إنفاق المال أو الموارد. يشير المثل إلى أن البخل هو سمة ثابتة في شخصية البخيل، ولا يمكن تغييره أو تغييره.	0.625359	0.92727	0.871208	0.775807	0.783024
generated_explanations_allam.csv	explanation	generated_explanation	قلبي علي ولدي انفطر، وقلب ولدي علي حجر	يشير هذا المثل إلى التباين بين حب الأهل العميق لأبنائهم وعدم مبالاة الأبناء بمشاعر الأهل.	يعبر عن مشاعر الأب الذي يشعر بالحزن والأسى على ابنه، بينما الابن لا يبادل الأب نفس المشاعر. بمعنى أن الأب يعاني من الألم والحزن بسبب تصرفات ابنه، بينما الابن لا يهتم بمشاعر الأب ولا	0.759367	0.851323	0.662753	0.685763	0.718211
generated_explanations_allam.csv	explanation	generated_explanation	تبع القربه ما يتخلص	يشير هذا المثل إلى أن الأشياء التي تأتي من البيئة المحلية قد لا تُقدّر أو تُقيم بشكل صحيح.	يعني أن الشخص الذي يتبع شخصًا آخر في تصرفاته أو قراراته لا يستطيع التخلص من نفس المشاكل أو الصعوبات التي يواجهها ذلك الشخص.	0.763232	0.891598	0.434209	0.32741	0.714022
generated_explanations_allam.csv	explanation	generated_explanation	غلطه الشاطر بالف	يشير المثل إلى أن خطأ الشخص الماهر يكون ذا تأثير كبير أو مكلف.	هذا يعني أن الشخص الذي يرتكب خطأً كبيرًا قد يكون قد ارتكب أخطاءً صغيرة عديدة.	0.807793	0.828523	0.570227	0.536182	0.742384
generated_explanations_allam.csv	explanation	generated_explanation	ما مليح الـا وحما	يشير هذا المثل إلى أن كل شيء جميل قد يحتوي على عيوب أو نواقص.	ما مليح إلا وحما يعني أن الجمال الحقيقي لا يظهر إلا عند مواجهة الصعاب. يشير إلى أن الشخص الذي يتمتع بجمال حقيقي هو الذي يظهر قوته وشجاعته في الأوقات الصعبة.	0.683923	0.907997	0.630675	0.456505	0.724774
generated_explanations_allam.csv	explanation	generated_explanation	كلام الحر دين عليه	يشير هذا المثل إلى أن الشخص الذي يلتزم بكلمته يعتبر أن القول هو أساس الفعل، ومن لا يلتزم بكلامه لن يلتزم بأفعاله.	يعني أن الشخص الذي يتحدث بصدق وأمانة يلتزم بكلمته ويعدها التزامًا يجب عليه الوفاء به. يشير هذا المثل إلى أهمية الصدق والأمانة في التعامل مع الآخرين، حيث أن الشخص الذي يلتزم بكلمته يُعتبر جديرًا بالثقة والاحترام	0.787771	0.904977	0.82318	0.729693	0.793164
generated_explanations_allam.csv	explanation	generated_explanation	خير الامور اوسطها	يشير هذا المثل إلى أهمية الاعتدال والتوازن في اتخاذ القرارات وتجنب التطرف.	خير الأمور أوسطها يعني أن أفضل الحلول أو التصرفات هي تلك التي تقع في الوسط، أي ليست متطرفة أو مبالغ فيها. يشير إلى أن الاعتدال هو السبيل الأمثل لتحقيق النجاح والسعادة في الحياة.	0.824325	0.889556	0.723531	0.641088	0.750143
generated_explanations_allam.csv	explanation	generated_explanation	حرب طويل الزمان لا خوف ولا امان	يشير هذا المثل إلى أن الحرب التي تستمر لفترة طويلة تفقد تأثيرها الكبير فلا تبقى مخيفة ولا تجلب الأمان.	هذا يعني أن الحرب الطويلة الأمد لا تجلب سوى الخوف وعدم الأمان.	0.864468	0.844436	0.662915	0.72782	0.768682
generated_explanations_allam.csv	explanation	generated_explanation	صام صام وفطر بلصام	يشير هذا المثل إلى أن الجهد الكبير والصبر الطويل يمكن أن يضيع في النهاية بسبب قرار غير موفق أو نتيجة غير مرضية.	يُستخدم للإشارة إلى شخص يقوم بفعل شيء ما مرارًا وتكرارًا دون تحقيق أي نتيجة إيجابية. بمعنى آخر، هو يقوم بنفس الفعل دون أن يتعلم أو يغير من سلوكه، مما يؤدي إلى عدم تحقيق أي تقدم	0.780702	0.887156	0.55017	0.499656	0.676032
generated_explanations_allam.csv	explanation	generated_explanation	روي الحليم النجد ولاترويه المقطاعه	يشير هذا المثل إلى أن الشخص الذكي يمكنه فهم الأمور بسرعة وبإيجاز دون الحاجة إلى شرح مفصل.	يعني أن الشخص الحليم الذي يستطيع تحمل الأمور والصبر عليها لا يحتاج إلى من يذكره بذلك، لأن طبيعته تحمل الصبر. والمقطاعة هي قطعة من القماش تُلف حول رأس الرجل، فإذا لم يكن الرجل حليمًا	0.714789	0.886563	0.468186	0.345161	0.705809
generated_explanations_allam.csv	explanation	generated_explanation	اللي ما عنده عمل يعمل جمل	يشير هذا المثل إلى أن الشخص الذي لا يجد ما يشغله قد يختار القيام بأعمال شاقة أو غير ضرورية تزعجه.	يعني أن الشخص الذي لا يجد شيئًا يفعله أو لا يستطيع القيام بعمل معين، يقوم بإشغال نفسه بأمور غير مفيدة أو غير منطقية، مثل الادعاء بأن الجمل هو عمله. هذا المثل يعكس فكرة أن الفراغ يمكن أن يؤدي إلى تصرفات غير	0.685805	0.933414	0.762497	0.607393	0.77517
generated_explanations_allam.csv	explanation	generated_explanation	ابن الحيه حنشن	يشير هذا المثل إلى أن الأصل السيء ينتج فرعًا سيئًا مثله.	هذا يعني أن ابن الثعبان يصبح مثل الثعبان في طبيعته.	0.834327	0.782671	0.348379	0.173991	0.74949
generated_explanations_allam.csv	explanation	generated_explanation	الربح عند المخاطر	يشير هذا المثل إلى أن تحقيق المكاسب الكبيرة يتطلب المخاطرة، ولكن يجب أن تكون هذه المخاطرة مدروسة لتجنب الخسائر.	يعني أن الشخص الذي يتخذ المخاطر قد يحقق أرباحًا كبيرة، ولكن في المقابل قد يتعرض لخسائر كبيرة أيضًا. هذا المثل يشير إلى أن هناك دائمًا مخاطرة مرتبطة بأي قرار أو استثمار، وأن النجاح قد يأتي مع تحمل المخاطر.	0.663219	0.925066	0.867626	0.907034	0.779914
generated_explanations_allam.csv	explanation	generated_explanation	من جابرك بالضحك ما جابرك بالبكاء	يشير هذا المثل إلى أن الشخص الذي يشاركك في الفرح قد لا يكون دائمًا موجودًا لدعمك في الأوقات الصعبة.	يعني أن من أجبرتك على الضحك لا يمكنها إجبارك على البكاء. يشير إلى أن بعض الأشخاص قد يجبرونك على التصرف بطرق معينة، لكن لا يمكنهم التحكم في مشاعرك أو عواطفك.	0.828179	0.873215	0.590402	0.445062	0.733511
generated_explanations_allam.csv	explanation	generated_explanation	الحذر، ولا الشجاعه	يشير هذا المثل إلى أن الحذر والتروي أفضل من الاندفاع غير المدروس.	يعني أن الحذر أفضل من الشجاعة في بعض المواقف. يشير إلى أن اتخاذ الحيطة والحذر يمكن أن يحمي الشخص من المخاطر المحتملة، حتى لو كان ذلك يعني التخلي عن الشجاعة في بعض الأحيان.	0.781876	0.835548	0.674298	0.605461	0.754982
generated_explanations_allam.csv	explanation	generated_explanation	لو حبيبك ثور البيس له احمر	يشير هذا المثل إلى أهمية التعامل بحذر مع الأشخاص المقربين لتجنب إثارة غضبهم، حتى لو كانوا سريعي الانفعال.	لو حبيبك ثور البيس له أحمر يعني أنه حتى لو كان الشخص الذي تحبه أو تعزه هو ثور، فإنك ستعطيه أفضل ما لديك من اهتمام ورعاية. بمعنى آخر، يجب أن تعامل من تحب بأفضل طريقة ممكنة، بغض النظر عن عيوبهم أو	0.629275	0.857605	0.602453	0.331277	0.672964
generated_explanations_allam.csv	explanation	generated_explanation	النظر الي العالم عباده	يشير هذا المثل إلى أن العلماء يحملون العلم والحكمة كما فعل الأنبياء من قبلهم.	النظر إلى العالم عبادة يعني أن التأمل والتفكر في خلق الله وآياته في الكون يعزز الإيمان ويقوي الروحانية.	0.691697	0.813467	0.407816	0.285583	0.726669
generated_explanations_allam.csv	explanation	generated_explanation	قدم السبت ياتك الاحد	يشير هذا المثل إلى أهمية المبادرة بفعل الخير للحصول على مكافآت أو معاملة بالمثل في المستقبل.	يعني أن من يقوم بعمل جيد في يوم السبت سيحصل على مكافأة في يوم الأحد.	0.755801	0.868822	0.550161	0.2674	0.740218
generated_explanations_allam.csv	explanation	generated_explanation	خير الزرع عاجله	يشير هذا المثل إلى أهمية المبادرة في فعل الخير دون تأجيل.	يعني أن النتائج الجيدة تأتي من العمل السريع والفعّال. يشير إلى أن من يبدأ العمل بسرعة وينجزه بكفاءة سيحقق أفضل النتائج.	0.776319	0.882427	0.420909	0.362512	0.714163
generated_explanations_allam.csv	explanation	generated_explanation	سبق السيف العذل	يشير هذا المثل إلى اتخاذ قرار أو تنفيذ فعل لتجنب النقد أو اللوم المسبق.	يعني أن اللوم أو العتاب لا ينفع بعد وقوع الفعل. بمعنى آخر، لا يمكن التراجع عن ما تم فعله أو تغييره بمجرد توجيه اللوم بعد وقوعه.	0.784821	0.819884	0.646518	0.244951	0.728244
generated_explanations_allam.csv	explanation	generated_explanation	طول سبيده يقصر تبنها	يشير هذا المثل إلى أن الخسارة في جانب قد تُعوض بفائدة أو مكسب في جانب آخر.	هو مثل يمني يعني أن طول لسان الشخص يمكن أن يؤدي إلى تقصير عمره.	0.867557	0.810374	0.357186	0.219073	0.720666
generated_explanations_allam.csv	explanation	generated_explanation	عادت حليمه الي عادتها القديمه	يشير هذا المثل إلى عودة الشخص إلى سلوك أو عادة قديمة بعد محاولة التغيير أو الانقطاع عنها.	هذا المثل يُستخدم للإشارة إلى الشخص الذي يعود إلى سلوكه السابق بعد فترة من التغيير أو التحسن. بمعنى آخر، هو تعبير عن العودة إلى العادات السيئة أو الممارسات القديمة التي كانت تُسبب المشاكل أو الصعوبات.	0.786955	0.935595	0.878203	0.924624	0.796108
generated_explanations_allam.csv	explanation	generated_explanation	اذا صاحبك عسل خل منه وسل وسل بقيه	يشير هذا المثل إلى أهمية التعامل بحذر واعتدال مع الأشخاص الطيبين وعدم استغلال لطفهم بشكل مفرط.	اذا صاحبك عسل خل منه وسل وسل بديه يعني أنه إذا كان لديك صديق جيد، فلا تحاول أن تأخذ منه كل شيء، بل استمتع بما يقدمه لك ودع الباقي.	0.685376	0.746414	0.553596	0.289117	0.672316
generated_explanations_allam.csv	explanation	generated_explanation	اذا جادتك عدوك يضحك ابك له	يشير هذا المثل إلى أنه يجب الحذر من نوايا العدو حتى عندما يظهر الود أو يبتسم، فقد يكون ذلك خداعًا.	يعني أنه إذا قدم لك عدوك مساعدة أو خدمة، يجب أن تكون حذرًا ولا تثق به بشكل كامل.	0.729027	0.847329	0.719669	0.560872	0.727449
generated_explanations_allam.csv	explanation	generated_explanation	الطبل في الحوطه، والشرح في سفيان ويقال ضربه الطاسه تفسح والبرع بالفودعيه	يشير هذا المثل إلى عدم التوافق أو التنسيق بين الفعل والمكان الذي يحدث فيه، مما يعكس الفوضى أو الارتباك في التخطيط والتنفيذ.	الطبل في الحوطة، والشرح في سفيان يشير إلى أن هناك فرقًا بين من يجيد العزف على الطبل ومن يجيد الشرح. الطبل هو آلة موسيقية تُستخدم في المناسبات والاحتفالات، بينما الشرح هو فن السرد القصصي الذي يتطلب مهارات خاصة.	0.757736	0.875667	0.365578	0.10136	0.675339
generated_explanations_allam.csv	explanation	generated_explanation	الناس اجناس	يشير هذا المثل إلى أن الناس يختلفون في طباعهم وخصالهم.	هذا يعني أن البشر يختلفون في شخصياتهم وسلوكهم وطبائعهم، ولا يمكن أن يكونوا جميعًا على نفس المستوى من الأخلاق والطباع.	0.836196	0.799116	0.597484	0.748094	0.785735
generated_explanations_allam.csv	explanation	generated_explanation	جديه تقلب علي تيس	يشير هذا المثل إلى أن الشخص الصغير أو الضعيف يمكنه التفوق أو التغلب على شخص أكبر أو أقوى منه.	يعني أن الشخص يتصرف بطريقة غير متوقعة أو غير منطقية، وكأنه يتصرف بناءً على نزوات أو رغبات غير مدروسة.	0.748147	0.86499	0.505151	0.143712	0.72432
generated_explanations_allam.csv	explanation	generated_explanation	الناس علي دين ملوكهم	يشير هذا المثل إلى أن الشعوب تتأثر بسلوك قادتها، فإذا كان القائد عادلاً يتبع الشعب العدل، وإذا كان ظالماً يتأثر الشعب بالظلم.	يعني أن الناس يتبعون سلوكيات وأفعال قادتهم. فإذا كان الملوك عادلين وأخلاقيين، فإن الناس سيكونون كذلك. وإذا كانوا فاسدين أو غير أخلاقيين، فإن الناس سيتبعون نفس السلوك.	0.735356	0.856289	0.643365	0.71024	0.742951
generated_explanations_allam.csv	explanation	generated_explanation	الفرس تعرف خيالها	يشير هذا المثل إلى قدرة الشخص أو الكائن على التعرف على من يرتبط به أو يتولى أمره بشكل وثيق ومباشر.	هذا يعني أن الشخص يعرف صاحبه الحقيقي، تمامًا كما تعرف الفرس خيالها.	0.584919	0.795647	0.529663	0.532176	0.69554
generated_explanations_allam.csv	explanation	generated_explanation	جاء يبركبها يارك	يشير هذا المثل إلى أن محاولة إصلاح الأمور دون فهم أو استعداد كافٍ قد يؤدي إلى تفاقم المشكلة.	يشير إلى شخص يحاول القيام بعمل ما ولكنه يفشل فيه. كلمة يبركبها تعني يحاول أن يركبها، وكلمة يارك تعني يفشل في ذلك.	0.876143	0.849785	0.483455	0.521997	0.669324
generated_explanations_allam.csv	explanation	generated_explanation	جني تعرفه ولا انسي ما تعرفه	يشير هذا المثل إلى أن الشيء السيء المعروف أفضل من الشيء المجهول.	يعني أن الشخص الذي تعرفه حتى وإن كان لديه عيوب، أفضل من شخص غريب لا تعرفه. يشير المثل إلى أهمية العلاقات الإنسانية والثقة في الأشخاص الذين نعرفهم.	0.739411	0.855651	0.653251	0.523375	0.743145
generated_explanations_allam.csv	explanation	generated_explanation	ما كل مره تسلم الجره	يشير هذا المثل إلى أن الحظ أو النجاح قد لا يتحقق في كل محاولة أو موقف.	هذا يعني أن الشخص لا يمكنه ضمان عدم حدوث المشاكل أو الأضرار في كل مرة يحاول فيها القيام بشيء ما. يشير إلى أن النجاح ليس مضموناً دائماً وأن الفشل قد يحدث في بعض الأحيان.	0.733375	0.912395	0.69471	0.710963	0.773649
generated_explanations_allam.csv	explanation	generated_explanation	اين ادم اسود الراس	يشير هذا المثل إلى أن الإنسان قد يقوم بأفعال غير متوقعة أو مسيئة بغض النظر عن مظهره أو أصله.	أين آدم أسود الرأس يشير إلى أن كل شخص سيواجه الموت في النهاية، بغض النظر عن عمره أو حالته الصحية. هذا المثل يعكس حقيقة أن الموت هو الحقيقة الوحيدة التي لا يمكن إنكارها أو الهروب منها.	0.787428	0.881627	0.651378	0.259794	0.756255
generated_explanations_allam.csv	explanation	generated_explanation	الاحياء يعودوا	يشير هذا المثل إلى أن الأشخاص الذين يعيشون سيعودون ويلتقون مهما طالت فترة الفراق بينهم.	يعني أن الأموات يعودون إلى الحياة.	0.78832	0.802755	0.42382	0.391253	0.750926
generated_explanations_allam.csv	explanation	generated_explanation	من روج باع ، ومن اغلي اكله	يشير هذا المثل إلى أهمية القناعة بالربح القليل والتصرف بحكمة لتجنب الخسارة أو التلف.	يعني أن من يروج لشيء ويبيعه للآخرين، سيأكله بنفسه في النهاية.	0.810429	0.79912	0.404289	0.14086	0.674718
generated_explanations_allam.csv	explanation	generated_explanation	الصبر لا يشبع الجيعان، ولا يكسي العريان	يشير المثل إلى أن الصبر وحده لا يلبي الاحتياجات الأساسية مثل الطعام والملبس.	. يعني هذا المثل أن الصبر وحده لا يكفي لحل المشاكل المادية أو الاجتماعية، بل يجب اتخاذ إجراءات عملية لتحقيق الأهداف.	0.83236	0.875897	0.71703	0.552839	0.799636
generated_explanations_allam.csv	explanation	generated_explanation	الغريق يتعلق بقشه	يشير هذا المثل إلى أن الشخص في حالة اليأس أو الشدة قد يلجأ إلى وسائل ضعيفة أو غير فعّالة للخلاص.	يعني أن الشخص الذي يواجه خطرًا شديدًا قد يلجأ إلى أي وسيلة للنجاة، حتى وإن كانت غير مجدية أو غير منطقية. يستخدم هذا المثل للتعبير عن اليأس والبحث عن أي أمل في النجاة، بغض النظر عن مدى ضآل	0.644796	0.904449	0.727025	0.846326	0.768623
generated_explanations_allam.csv	explanation	generated_explanation	الصنايع ودائع	يشير هذا المثل إلى الشخص الذي يرد الجميل.	الصنايع هي الأعمال اليدوية أو الحرفية، ودائع تعني الأشياء المخزنة أو المحفوظة. هذا يشير إلى أن الأعمال اليدوية والحرفية هي كنوز ثمينة يجب الحفاظ عليها وتقديرها، لأنها تمثل جزءًا من التراث الثقافي والتاريخي للمجتمع.	0.425281	0.787359	0.286281	0.178435	0.674688
generated_explanations_allam.csv	explanation	generated_explanation	ثخي وزيدوا له قوق	يشير هذا المثل إلى أن الشخص الذي يحاول التظاهر بالكبر أو الأهمية رغم وجود عيوب واضحة فيه، يصبح موضع سخرية واستهزاء.	هو مثل شعبي يستخدم للتعبير عن حالة من عدم الرضا أو الاستياء. ثخي تعني غير راضٍ أو غير سعيد، وزيدوا له قوق تعني زيادة في الاستياء	0.818259	0.840106	0.485871	0.514059	0.660781
generated_explanations_allam.csv	explanation	generated_explanation	الزواج ينتهي، لكن الصهاره باقيه	يشير هذا المثل إلى أن العلاقات العائلية الناتجة عن الزواج تستمر حتى بعد انتهائه.	الزواج ينتهي، لكن الصهارة باقية. هذا يشير إلى أن الزواج قد ينتهي بالطلاق أو الوفاة، ولكن العلاقات الأسرية تستمر من خلال الصهارة، وهي الروابط العائلية التي تجمع بين أفراد الأسرة الممتدة.	0.69201	0.91441	0.793377	0.722105	0.761735
generated_explanations_allam.csv	explanation	generated_explanation	خبر بيدي والعين	يشير هذا المثل إلى أن الشخص يمتلك معرفة عميقة وحقيقية بشخص آخر، بحيث يدرك تفاصيله وخفاياه بشكل كامل.	يعني أن الشخص يعرف الحقيقة بنفسه ولا يحتاج إلى تأكيد من الآخرين.	0.90044	0.850646	0.630327	0.321707	0.742069
generated_explanations_allam.csv	explanation	generated_explanation	مهما سوي عاد الجمل معي	يشير هذا المثل إلى أن التغييرات أو الأفعال لا تؤثر على موقف الشخص أو قراره الثابت.	يعني أنه مهما كانت الظروف أو الأحداث، فإن الجمل سيظل معي.	0.640242	0.846552	0.358625	0.346995	0.73171
generated_explanations_allam.csv	explanation	generated_explanation	الريح يسامر الركب	يشير هذا المثل إلى أن الشخص عندما يجد دافعًا أو تشجيعًا في عمله، تزداد حماسته ويواصل السعي بجدية أكبر.	يعني أن الرياح تتحدث مع الركبان المسافرين، مما يشير إلى أن الأخبار تنتقل بسرعة بين الناس.	0.875082	0.860857	0.318751	0.160145	0.700483
generated_explanations_allam.csv	explanation	generated_explanation	اح من السكوتي موتي ومن الرحيمه يانا	يشير هذا المثل إلى أن الشخص الذي يبدو هادئًا ووديعًا قد يكون في داخله دهاء ومكر.	يعني أن الصمت قد يؤدي إلى الهلاك، وأن الرحمة هي ما يحتاجه الناس.	0.894575	0.81414	0.444526	0.180448	0.709547
generated_explanations_allam.csv	explanation	generated_explanation	صامه صامه، فطره بثامه	يشير هذا المثل إلى أن الشخص قد يتحمل الصعاب وينتظر طويلًا لتحقيق هدف مهم، لكنه في النهاية يرضى بنتيجة أقل من المتوقع.	يشير إلى شخص يصوم النهار ولكنه لا يتحلى بالأخلاق الحميدة عند الإفطار، بل يتصرف بطريقة غير لائقة.	0.892909	0.884417	0.36332	0.0550364	0.752255
generated_explanations_allam.csv	explanation	generated_explanation	الرجال تحبل بالسنتها	يشير هذا المثل إلى أن الرجال يتحملون مسؤولية وعودهم وكلماتهم كما تتحمل المرأة مسؤولية الحمل، مما يعني أن عليهم الوفاء بما يقولونه.	هذا يعني أن الرجال قد يتسببون في مشاكل أو تعقيدات من خلال كلماتهم وتصرفاتهم.	0.882385	0.881042	0.662226	0.334079	0.757944
generated_explanations_allam.csv	explanation	generated_explanation	الكنذ دواؤه الصدق	يشير هذا المثل إلى أن الصدق يكشف الكذب ويفضحه.	يعني أن الكذب هو علاج للصدق. بمعنى آخر، عندما يكون هناك صدق في التعامل مع الأمور، فإن ذلك يساعد على تجنب الكذب والخداع.	0.745121	0.846087	0.678291	0.696819	0.75654
generated_explanations_allam.csv	explanation	generated_explanation	حمار تبتل عليه ولا جمل يهدر عليك	يشير هذا المثل إلى تفضيل الاعتماد على شخص ضعيف يمكن السيطرة عليه لتحقيق الأهداف بدلاً من التعامل مع شخص قوي قد يتسبب في مشاكل أو تحديات.	يعني أن تحمل الحمار على تحمل البلل أفضل من أن تتعرض لهجوم الجمل الهادر.	0.869128	0.806911	0.298442	0.244793	0.680409
generated_explanations_allam.csv	explanation	generated_explanation	جبنه لي وحدي ولا سبايا لي وللناس	يشير هذا المثل إلى أهمية أن يكون الشخص كريمًا ويشارك الآخرين في الخير الذي يحصل عليه، بدلاً من الاحتفاظ به لنفسه فقط.	يعني أن الشخص يفضل أن يكون هو الوحيد الذي يستفيد من شيء ما، حتى لو كان ذلك الشيء صغيرًا أو غير مهم، على أن يشاركه الآخرون في شيء أكبر أو أكثر أهمية.	0.873037	0.905374	0.714712	0.672549	0.747887
generated_explanations_allam.csv	explanation	generated_explanation	بـلادك حشما ترزق	يشير هذا المثل إلى أن البقاء في وطنك والعمل فيه يجلب لك الرزق والبركة.	بلادك حشما ترزق يعني أن الشخص يجب أن يعتمد على موارده الخاصة ولا يطلب المساعدة من الآخرين.	0.863433	0.834509	0.572947	0.307837	0.700208
generated_explanations_allam.csv	explanation	generated_explanation	من بكر ما ندم	يشير هذا المثل إلى أن الشخص الذي يبدأ عمله مبكرًا يتجنب الندم الناتج عن التأخير أو الفشل.	يعني أن من يستيقظ مبكرًا لا يندم على شيء. يشير إلى أهمية الاستيقاظ المبكر والاستفادة من الفرص المتاحة في الصباح.	0.824271	0.904508	0.592979	0.375773	0.751182
generated_explanations_allam.csv	explanation	generated_explanation	ما اكله الكيش قده في السبله السبله الذيل	يشير هذا المثل إلى أن ما تم فقده أو استهلاكه لا يمكن استعادته أو التعويض عنه.	ما أكله الكيش قده في السبلة يعني أن ما يأكله الحصان (الكيش) موجود في ذيله.	0.75415	0.833839	0.305507	0.0903781	0.684573
generated_explanations_allam.csv	explanation	generated_explanation	اذا حضرت الملائكه غابت الشياطين	يشير هذا المثل إلى أن الجماعة تثني على شخص يتفوق عليهم.	هذا يعني أنه عندما تكون الملائكة حاضرة، فإن الشياطين تختفي أو لا يكون لها تأثير. الملائكة تمثل الخير والبركة، بينما الشياطين تمثل الشر والمشاكل.	0.680508	0.780862	0.353253	0.0679297	0.680788
generated_explanations_allam.csv	explanation	generated_explanation	زنجبيل بترابه	يشير هذا المثل إلى قبول الشيء كما هو بجميع عيوبه ونواقصه دون محاولة تحسينه أو تغييره.	يشير إلى شيء كامل وغير منقوص، حيث أن الزنجبيل يُؤكل مع ترابه الذي يُظهر جودته ونضارته.	0.870233	0.84901	0.372236	0.216387	0.705997
generated_explanations_allam.csv	explanation	generated_explanation	قيصه في قرن ثور	يشير هذا المثل إلى محاولة تحقيق أمر مستحيل أو غير عملي.	هذا يعني أن الشخص يتصرف بطريقة فوضوية وغير منظمة، مثل الثور الذي يمتلك قرناً طويلاً يلتف حول نفسه.	0.611983	0.86355	0.438764	0.0801352	0.719342
generated_explanations_allam.csv	explanation	generated_explanation	عين بني ادم ما يملاها الا التراب	يشير هذا المثل إلى أن طمع الإنسان لا ينتهي إلا بالموت.	هذا يعني أن الإنسان مهما جمع من ثروات وممتلكات مادية، فإنها لن تملأ عينيه أو تشبع رغباته. سيظل دائمًا في حالة من السعي والطموح للمزيد، ولن يجد الرضا الكامل إلا في الأمور الروحية أو المعنوية.	0.586817	0.803691	0.531473	0.434933	0.704155
generated_explanations_allam.csv	explanation	generated_explanation	اين اتسيري ياضحكه؟ قالت اسير اتضحك	يشير هذا المثل إلى الشخص الذي يسخر من عيوب الآخرين بينما يتجاهل عيوبه الخاصة.	أين اتسيري يا ضحكة؟ هو تعبير يستخدم للإشارة إلى شخص ما بطريقة مرحة ومضحكة. في هذا السياق، يمكن أن يكون المقصود هو شخص يضحك كثيرًا أو يتصرف بطريقة مرحة.	0.756236	0.86982	0.612784	0.312908	0.702369
generated_explanations_allam.csv	explanation	generated_explanation	صفره ولا غبره، وزوج كبري ولا الادبه	يشير هذا المثل إلى تفضيل الزواج من شخص كبير في السن على تحمل الانتقادات واللوم بسبب عدم الزواج.	صفر لا غبرة، وزوج كبير ولا الأدب يشير إلى أن الشخص الذي لا يملك شيئًا أفضل من أن يملك شيئًا مغبرًا، وأن الزواج من شخص كبير في السن أفضل من الزواج من شخص يفتقر إلى الأدب.	0.778457	0.889481	0.731698	0.512583	0.720725
generated_explanations_allam.csv	explanation	generated_explanation	البز يخزي البز	يشير هذا المثل إلى أن المواجهة تكشف الحقيقة وتفضح الأكاذيب.	يعني أن الصغار يقلدون بعضهم البعض، فإذا كان أحدهم يتصرف بشكل غير لائق، فإن الآخرين سيتبعون نفس السلوك.	0.774273	0.841161	0.252572	0.0918058	0.713971
generated_explanations_allam.csv	explanation	generated_explanation	من ساير الخادم اصبح نادم	يشير هذا المثل إلى أن مصاحبة من يخدمك قد تؤدي إلى نتائج سلبية مثل الخروج عن مستواك أو استغلال هذه العلاقة.	من ساير الخادم أصبح نادم يعني أن من يتعامل مع الخادم أو من هو أقل منه في المكانة الاجتماعية قد يندم على ذلك في المستقبل. يشير المثل إلى ضرورة توخي الحذر في التعامل مع الآخرين وعدم التقليل من شأنهم.	0.80783	0.89249	0.679587	0.588869	0.703062
generated_explanations_allam.csv	explanation	generated_explanation	بلغ السيل الزبي	يشير هذا المثل إلى أن الأمور قد تجاوزت حدود التحمل ولم يعد بالإمكان السيطرة عليها.	يعني أن الأمور قد وصلت إلى حد لا يمكن تحمله أو تجاوزه، ويشير إلى أن الصبر قد نفد وأن الوضع قد تفاقم بشكل كبير.	0.873187	0.932255	0.578355	0.7669	0.769185
generated_explanations_allam.csv	explanation	generated_explanation	اللقي في الاستان بالخمس تنصاده	يشير هذا المثل إلى أن الشخص الذي يواجه مشكلة أو موقفًا صعبًا يكون من السهل الإيقاع به أو استغلاله.	يعني أن الشخص الذي لا يملك شيئًا لا يمكنه الحصول على شيء من الآخرين. يشير إلى أن الشخص الذي لا يمتلك شيئًا لا يمكنه الحصول على أي شيء من الآخرين، حتى لو كان ذلك شيئًا بسيطًا مثل الخمس.	0.774913	0.852789	0.564979	0.152306	0.706562
generated_explanations_allam.csv	explanation	generated_explanation	الحلو حلو ولو قام من النوم، والوحش وحش ولو تغسل كل يوم	يشير هذا المثل إلى أن الطباع الداخلية، سواء كانت حسنة أو سيئة، تبقى واضحة بغض النظر عن المظهر الخارجي.	يعني أن صفات الأشخاص الجيدة أو السيئة تظل ثابتة ولا تتغير بسبب الظروف الخارجية.	0.679498	0.914655	0.778287	0.668135	0.757419
generated_explanations_allam.csv	explanation	generated_explanation	خلي الله والدوران	يشير هذا المثل إلى ضرورة التوقف عن المراوغة والالتفاف حول الموضوع والحديث بشكل مباشر وصريح.	يعني أن الله هو الذي يراقب كل شيء، لذا يجب على الإنسان أن يكون حذرًا في تصرفاته.	0.724307	0.745777	0.309526	-0.00796855	0.676693
generated_explanations_allam.csv	explanation	generated_explanation	اين اذنك قال هناك	يشير هذا المثل إلى الشخص الذي يتجنب الحلول المباشرة ويفضل الطرق المعقدة لتحقيق هدف بسيط.	هذا يعني أن كل شخص مسؤول عن تصرفاته، ولا يمكنه إلقاء اللوم على الآخرين. بمعنى آخر، كل شخص يتحمل مسؤولية أفعاله ولا يمكنه الهروب من المسؤولية بإلقاء اللوم على الآخرين.	0.695973	0.855719	0.453069	0.075285	0.682242
generated_explanations_allam.csv	explanation	generated_explanation	بنت العم، حتي لاهيه فوق الجمل	يشير هذا المثل إلى أن الروابط العائلية تظل قوية ومهمة حتى في الأوقات الصعبة أو الظروف غير المثالية.	بنت العم، حتى لاهيه فوق الجمل يعني أن بنت العم، حتى وإن كانت تركب فوق الجمل، فإنها تظل جزءًا من العائلة ولا يمكن فصلها عنها.	0.825421	0.799821	0.388508	0.581052	0.672763
generated_explanations_allam.csv	explanation	generated_explanation	الحب يعمي ويصمي	يشير هذا المثل إلى أن الحب يجعل الشخص غير قادر على رؤية أو إدراك عيوب المحبوب.	الحب يعمي عن رؤية العيوب والنقائص في الشخص المحبوب، ويصمي عن سماع أي نقد أو نصيحة تتعلق به.	0.777403	0.896502	0.800693	0.643521	0.74354
generated_explanations_allam.csv	explanation	generated_explanation	صن ثوبك يقيك، وخاصم حبيبك يقيك	يشير هذا المثل إلى أهمية الحفاظ على العلاقات بحذر وعدم الإفراط في الخصام، فقد يصبح الصديق عدوًا في المستقبل.	يعني أن الحفاظ على ممتلكاتك يحميك من المخاطر، وكذلك تجنب الخلافات مع من تحب يحميك من المشاكل.	0.784721	0.895249	0.675735	0.413558	0.726747
generated_explanations_allam.csv	explanation	generated_explanation	خرمه خادم	يشير هذا المثل إلى أن العادة تصبح جزءًا متأصلًا من الشخص بحيث يصعب تغييرها.	يعني أن الخادم قد أفسد ما قام به السيد.	0.574975	0.852653	0.402938	0.0213588	0.724366
generated_explanations_allam.csv	explanation	generated_explanation	اوبه منه علي نفسك	يشير هذا المثل إلى ضرورة الحذر من الأشخاص الذين لا يمكن الوثوق بهم.	يعني احذر منه على نفسك.	0.656586	0.727696	0.384325	0.562672	0.737075
generated_explanations_allam.csv	explanation	generated_explanation	سبوله بدون حب	يشير هذا المثل إلى الشخص الذي يبدو جيدًا من الخارج ولكنه يفتقر إلى القيمة أو الجوهر الحقيقي.	يعني أن الشخص لا يملك شيئًا ليخسره، وبالتالي لا يخشى من قول الحقيقة.	0.888765	0.866629	0.504785	0.0140138	0.754468
generated_explanations_allam.csv	explanation	generated_explanation	الدنيا امتحان	يشير هذا المثل إلى أن الحياة مليئة بالتحديات والاختبارات التي يجب مواجهتها.	: يشير هذا المثل إلى أن الحياة بمثابة اختبار أو امتحان يجب على الإنسان اجتيازه بنجاح. يعكس هذا المثل فكرة أن الإنسان يجب أن يعمل بجد ويتحلى بالصبر والحكمة لتحقيق النجاح في الحياة.	0.804939	0.922708	0.786651	0.744264	0.774467
generated_explanations_allam.csv	explanation	generated_explanation	يا راقصه بالغدراء ماحد يقولش يس	يشير هذا المثل إلى أن الجهود التي تُبذل في الخفاء لا تُقدّر ولا يُعترف بها من قبل الآخرين.	هو تعبير مجازي يستخدم للإشارة إلى شخص يتصرف بطريقة غير لائقة أو غير مقبولة في موقف معين. الغدراء هي منطقة صحراوية معروفة بصعوبة التنقل فيها، مما يجعل من الصعب على الشخص أن يجد طريقه	0.71067	0.861287	0.391147	0.199109	0.668781
generated_explanations_allam.csv	explanation	generated_explanation	لا تقول بر الا وهو في الصر	يشير هذا المثل إلى أن الأمور قد تتغير بشكل غير متوقع، لذا يجب تجنب الوعد بشيء غير مضمون.	لا تقول بر إلا وهو في الصر يعني أن البر لا يُقال إلا إذا كان موجودًا في الوعاء أو الحاوية المخصصة له.	0.762363	0.79596	0.299108	0.137216	0.70953
generated_explanations_allam.csv	explanation	generated_explanation	من يشتي الداداح لا يقول اح	يشير هذا المثل إلى أن من يختار مواجهة المخاطر أو التحديات يجب أن يكون مستعدًا لتحمل النتائج دون شكوى.	يعني أن من يريد شيئًا عليه أن يسعى لتحقيقه ولا ينتظر من الآخرين أن يقوموا بذلك بدلاً منه.	0.872325	0.918275	0.559923	0.366185	0.716944
generated_explanations_allam.csv	explanation	generated_explanation	اذا رخي العظام للقيتو فلت	يشير هذا المثل إلى أن التساهل وعدم الحزم يؤديان إلى تفاقم المشكلات وفساد الأمور.	يعني أنه إذا تم تخفيف القيود أو الشروط، فإن الأمور ستفلت من السيطرة أو التنظيم.	0.803635	0.820973	0.317008	0.360541	0.754762
generated_explanations_allam.csv	explanation	generated_explanation	ما يرجع ورا الا بول الجمل	يشير هذا المثل إلى أن بعض التغييرات لا يمكن عكسها أو العودة إلى الحالة السابقة بعد حدوثها.	يعني أن الأشياء الكبيرة والثقيلة لا يمكن أن تعود إلى الخلف، تمامًا كما لا يمكن لروث الجمل أن يعود إلى الوراء.	0.869099	0.900297	0.532879	0.344759	0.734571
generated_explanations_allam.csv	explanation	generated_explanation	الديب ولا انتيب	يشير هذا المثل إلى أن الشخص الذي يحمل صفات سيئة أو عيوبًا قد يكون أسوأ من مواجهة خطر معروف مثل الذئب.	الديب ولا أنتيب يعني أن الشخص يفضل أن يكون مثل الذئب (الديب) على أن يكون مثل المرأة (أنتيب). في الثقافة اليمنية، يُعتبر الذئب رمزًا للقوة والشجاعة والقدرة على البقاء في ظروف صعبة.	0.837617	0.907432	0.741488	0.599347	0.697741
generated_explanations_allam.csv	explanation	generated_explanation	اوبه تكشفه	يشير هذا المثل إلى ضرورة الحذر من كشف أسرار الآخرين أو خيبة أملهم.	هو مثل يمني يعني أن الحذر واليقظة ضروريان لتجنب الوقوع في الفخاخ أو الخداع. يشير إلى ضرورة الانتباه والوعي بما يحيط بنا لتجنب كشف نقاط ضعفنا أو نقاط ضعفنا.	0.667645	0.851977	0.695713	0.479375	0.749891
generated_explanations_allam.csv	explanation	generated_explanation	جراده بلقف عرداني	يشير هذا المثل إلى الشخص الذي يجد نفسه في موقف صعب لا يستطيع الخروج منه بسهولة.	الجرادة هي حشرة صغيرة تعيش في المناطق الصحراوية، واللقف هو نوع من الجراد يعيش في اليمن. العردان هو نوع من الجراد الذي يعيش في المناطق الجبلية. المثل جرادة بلقف عرداني يعني أن الشخص الذي يتحدث عنه هو شخص	0.691272	0.816195	0.412125	0.0522114	0.6772
generated_explanations_allam.csv	explanation	generated_explanation	عامله بعمالك دينه بيهرب	يشير هذا المثل إلى أن معاملة الآخرين بإنصاف وعدل تمنعهم من الابتعاد أو الهروب.	يعني أن الشخص يجب أن يتعامل مع الآخرين بناءً على معتقداتهم الدينية، لأن هذا هو ما يجعلهم يشعرون بالأمان والثقة.	0.847961	0.909289	0.533629	0.415907	0.743139
generated_explanations_allam.csv	explanation	generated_explanation	لينه سهله النزع مضرب حاد	يشير هذا المثل إلى أن التعامل مع الأمور البسيطة والمرنة يكون أسهل من التعامل مع الأمور المعقدة والصعبة.	يعني أن الشيء المذكور يتميز بسهولة التعامل معه، ولكنه في نفس الوقت حاد ويمكن أن يسبب الأذى إذا لم يتم التعامل معه بحذر.	0.891415	0.856087	0.518132	0.43147	0.713496
generated_explanations_allam.csv	explanation	generated_explanation	سلكي ما يغنيك ولا تدعي تتحكي	يشير هذا المثل إلى أهمية القناعة بما لديك وعدم التظاهر بالحاجة أو الشكوى.	يعني أن الشخص يجب أن يكون حذرًا وألا يتحدث كثيرًا. بمعنى آخر، يجب أن يكون الشخص حذرًا في تصرفاته وأقواله، وألا يتحدث كثيرًا حتى لا يتسبب في مشاكل أو سوء فهم.	0.712653	0.788819	0.409593	0.325646	0.669927
generated_explanations_allam.csv	explanation	generated_explanation	الذي لم يجد في شبابه، كيف يجود والراس شائب	يشير هذا المثل إلى أن من لم يفعل الخير عندما كان قادرًا، لن يتمكن من فعله عندما يفقد القدرة.	يعني أن الشخص الذي لم يكن لديه حظ أو نجاح في شبابه لن يكون لديه القدرة على العطاء أو النجاح في وقت لاحق من حياته عندما يصبح شعره أبيض.	0.79451	0.85817	0.485929	0.393464	0.737353
generated_explanations_allam.csv	explanation	generated_explanation	علي من تغري يا بسه العري بسه القطه، العري القط	يشير هذا المثل إلى أن محاولة شخص غير مؤهل لجذب الانتباه غالبًا ما تكون غير مجدية.	علي من تغري يا بسه العري بسه بسه هو مثل شعبي يستخدم للتعبير عن حالة من الحيرة أو التردد في اتخاذ قرار. في هذا المثل، بسه تعني القطة، والعري تعني العارية. الجملة تشير	0.783684	0.826015	0.396981	0.302356	0.639518
generated_explanations_allam.csv	explanation	generated_explanation	الساعي في الخير كفاعله	يشير هذا المثل إلى أن من يرشد الآخرين لفعل الخير يحصل على نفس الثواب والأجر كمن يقوم بالفعل نفسه.	يعني أن الشخص الذي يسعى لتحقيق الخير والمساعدة في الأعمال الخيرية يحصل على نفس الأجر والثواب الذي يحصل عليه الشخص الذي يقوم بالفعل بنفسه. بمعنى آخر، الشخص الذي يبذل الجهد والوقت والموارد لتحقيق الخير يستحق نفس التقدير والثناء الذي يحصل	0.688267	0.80334	0.82225	0.722253	0.785408
generated_explanations_allam.csv	explanation	generated_explanation	الصراحه راحه	يشير هذا المثل إلى الشخص الذي يوضح الحقيقة.	الصراحة راحة: يعني أن قول الحقيقة يجلب الراحة للنفس.	0.660478	0.839698	0.621866	0.366397	0.736534
generated_explanations_allam.csv	explanation	generated_explanation	غزل المتحجبه يخرج السوق	يشير هذا المثل إلى أن الأمور المخفية أو الأسرار ستظهر في النهاية للعلن.	غزل المتحجبة يخرج السوق يعني أن المرأة المتحجبة، التي تغطي شعرها وجسدها، قد تجذب انتباه الرجال في السوق. هذا المثل يشير إلى أن الحشمة قد تؤدي إلى نتائج غير متوقعة.	0.686431	0.886423	0.438911	0.20369	0.73847
generated_explanations_allam.csv	explanation	generated_explanation	ركبه وشقي له	يشير هذا المثل إلى الشخص الذي تقدم له المساعدة ولكنه يتوقع منك مكافأة أو مقابل إضافي على ذلك.	يعني أن شخصًا ما قام بعمل ما وتسبب في مشاكل لنفسه نتيجة لذلك.	0.850234	0.897303	0.472759	0.204909	0.714624
generated_explanations_allam.csv	explanation	generated_explanation	بـا وريك لحلت	يشير هذا المثل إلى التهديد بالعقاب أو الانتقام في الوقت المناسب.	يعني أن الاعتماد على الذات هو السبيل لتحقيق النجاح.	0.923876	0.858693	0.389816	0.0317261	0.744731
generated_explanations_allam.csv	explanation	generated_explanation	الناس وحوش حتي يتعارفوا	يشير هذا المثل إلى أن الناس يميلون إلى الانسجام مع من يتشابهون معهم وينفرون ممن يختلفون عنهم.	هذا يشير إلى أن البشر في طبيعتهم قد يظهرون سلوكيات عدوانية أو غير ودية في البداية، ولكن عندما يتعرفون على بعضهم البعض ويتبادلون الاحترام والثقة، يصبحون أكثر لطفًا وتعاونًا.	0.663473	0.793259	0.680059	0.617647	0.734261
generated_explanations_allam.csv	explanation	generated_explanation	كل شي به بصر الا ما قصر	يشير هذا المثل إلى أن كل شيء يمكن فهمه أو رؤيته بوضوح، إلا الأمور التي تتجاوز الحدود المعقولة أو المقبولة.	يعني أن كل شيء يمكن رؤيته وفهمه إلا الأمور القصيرة أو المحدودة. يشير إلى أن الأمور الواضحة والمفهومة لا تحتاج إلى تفسير أو توضيح، بينما الأمور التي تحتاج إلى تفسير هي تلك التي تكون محدودة أو قصيرة في الفهم	0.749666	0.907223	0.807589	0.701446	0.786607
generated_explanations_allam.csv	explanation	generated_explanation	الغطاء اكبر من الوعاء	يشير هذا المثل إلى الشخص الذي يدافع عن نفسه بشكل مبالغ فيه مما يؤدي إلى عواقب أكبر.	الغطاء أكبر من الوعاء يعني أن شيئًا ما أكبر أو أوسع من المساحة أو المكان الذي يجب أن يتناسب معه.	0.748199	0.876289	0.326767	0.149182	0.69672
generated_explanations_allam.csv	explanation	generated_explanation	المغربه لا يصلح الا بالضرب	يشير هذا المثل إلى أن الشخص الذي يعتاد على طريقة معينة يحتاج إلى نفس الأسلوب لتحقيق النتائج المرجوة.	يعني أن بعض الأمور تحتاج إلى التعامل معها بقوة وحزم لتحقيق النتائج المرجوة.	0.785222	0.827507	0.575156	0.391855	0.818435
generated_explanations_allam.csv	explanation	generated_explanation	شاه البلد تعشق التيس الغريب	يشير هذا المثل إلى تفضيل التعامل مع الغرباء على حساب الأقارب أو المعروفين.	هذا يعني أن الشريفة أو المرأة المتزوجة قد تميل إلى رجل غريب أو غير معروف، وذلك بسبب عدم رضاها عن زوجها أو بسبب مشاكل في حياتها الزوجية.	0.733748	0.898826	0.359078	0.435048	0.720602
generated_explanations_allam.csv	explanation	generated_explanation	كما تميت غلقت	يشير هذا المثل إلى أن الشخص الذي يستمر في فعل شيء بعد أن فقد الآخرون اهتمامهم أو رحلوا، يجب أن يكون مستعدًا لتحمل المسؤولية وحده.	يعني أن الشخص يغلق عينيه ويموت.	0.76553	0.78162	0.397808	0.0592297	0.71816
generated_explanations_allam.csv	explanation	generated_explanation	الحذر ولا الشجاعه	يشير هذا المثل إلى أن الشجاعة دون حكمة وتبصر قد تؤدي إلى الفشل.	يعني أن الشخص يجب أن يكون حذرًا بدلاً من أن يكون شجاعًا إذا كان ذلك سيؤدي إلى نتائج سلبية.	0.813565	0.829625	0.493866	0.43413	0.72162
generated_explanations_allam.csv	explanation	generated_explanation	ما يطن الفاس الا من حجر	يشير هذا المثل إلى أن الأذى غالبًا ما يأتي من مصدر قريب أو متوقع.	ما يطن الفاس إلا من حجر يعني أن الشخص الذي يصدر الأحكام القاسية أو غير العادلة هو شخص قاسٍ بطبيعته ولا يتأثر بالآخرين.	0.699815	0.851522	0.495059	0.06557	0.712438
generated_explanations_allam.csv	explanation	generated_explanation	جرغوا عكاير مهجنه	يشير هذا المثل إلى أن الأمور الصغيرة وغير المهمة يمكن أن تؤدي إلى مشاكل كبيرة إذا لم يتم التعامل معها بحذر.	يعني أن يتحدثوا بكلام غير واضح أو مبهم.	0.721078	0.835981	0.27328	0.268595	0.714586
generated_explanations_allam.csv	explanation	generated_explanation	با يرجع الهيج ياكل مشافره الهيج الجمل، المشافر الفم	يشير هذا المثل إلى أن الشخص سيعود إلى وضعه الأصلي بعد محاولات غير ناجحة للتغيير أو التقدم.	با يرجع الهيج ياكل مشافره يعني أن الجمل سيعود ليأكل فمه.	0.7856	0.742183	0.293389	0.236228	0.704458
generated_explanations_allam.csv	explanation	generated_explanation	سهود مهود	يشير هذا المثل إلى أن الأوضاع مستقرة وكل شيء يسير بشكل جيد.	سَهْوٌ مَهْوٌ: السَّهْوُ الغفلة، والمَهْوُ النوم. يضرب هذا المثل لمن يُتهم بشيء لم يفعله، أي أنه نائم ولا يدري عن الأمر شيئاً.	0.72176	0.762099	0.43158	0.0664636	0.686563
generated_explanations_allam.csv	explanation	generated_explanation	شراره حرقت مدينه	يشير هذا المثل إلى تأثر الناس من أمر أو أذى أو من عواقب تصرفات بعضهم البعض.	يشير إلى أن الأمور الصغيرة قد تؤدي إلى نتائج كبيرة وخطيرة.	0.894462	0.888791	0.438819	0.244844	0.725996
generated_explanations_allam.csv	explanation	generated_explanation	لا اكلي بملح، ولا سكينتي تذبح	يشير هذا المثل إلى العجز عن تحقيق الأهداف بسبب نقص الوسائل أو الكفاءة.	لا أكلي بملح، ولا سكينتي تذبح يعني أن الشخص لا يستطيع تحمل الأمور البسيطة أو الصغيرة، بل يحتاج إلى الكثير من الملح في طعامه، وأيضًا لا يستطيع تحمل الأمور الكبيرة أو الخطيرة.	0.785267	0.832107	0.265871	0.163152	0.682149
generated_explanations_allam.csv	explanation	generated_explanation	لو حلقوا لابن عمك بل لحيتك	يشير هذا المثل إلى ضرورة الاستعداد لمواجهة نفس المصير الذي يواجهه شخص قريب منك في حالة تعرضه لمشكلة أو تحدٍ.	هذا يعني أن ابن عمك قد حلق لحيته، ولذلك يجب عليك أن تحلق لحيتك أيضًا.	0.726664	0.782726	0.408059	0.133196	0.670352
generated_explanations_allam.csv	explanation	generated_explanation	اذا جلبت بشخص لا خلاق له فكن كانك لم تسمع ولم يقل	يشير هذا المثل إلى أهمية التواضع والرد بالحسنى عند مواجهة الجهلاء.	يعني أنه إذا تعرضت لشخص لا يتمتع بالأخلاق الحميدة، فلا تنصت لما يقوله ولا تهتم بما يفعله. بمعنى آخر، لا تعطِ اهتمامًا لمن لا يستحقه.	0.611053	0.810393	0.576629	0.37945	0.647505
generated_explanations_allam.csv	explanation	generated_explanation	اذا جاك الشر، وانت قاعد قم له	يشير هذا المثل إلى أهمية مواجهة المشكلات بشجاعة واستعداد بدلاً من تجنبها.	يعني أنه إذا جاءك الشر وأنت جالس، يجب عليك أن تنهض وتواجهه.	0.868795	0.753756	0.495529	0.458277	0.694573
generated_explanations_allam.csv	explanation	generated_explanation	الجزاء من جنس العمل	يشير هذا المثل إلى أن الإنسان يجني نتائج أفعاله وأعماله.	يعني أن العقوبة أو المكافأة تكون متناسبة مع طبيعة العمل الذي قام به الشخص. فإذا كان العمل جيدًا، تكون المكافأة جيدة، وإذا كان العمل سيئًا، تكون العقوبة سيئة.	0.554008	0.806683	0.495531	0.443502	0.673063
generated_explanations_allam.csv	explanation	generated_explanation	رجال للمرحله، ورجال تقول هاتي يا مره مره زوجه	يشير هذا المثل إلى أن هناك نوعين من الرجال: من يتحملون المسؤوليات بجدارة، ومن يعتمدون على زوجاتهم في تلبية احتياجاتهم.	رجال للمرحله، ورجال تقول هاتي يا مره يشير إلى أن هناك نوعين من الرجال: الأول هو الرجل المناسب للمواقف الصعبة والتحديات، الذي يظهر قوته وشجاعته في الأوقات الحرجة. أما الثاني فهو الرجل الذي يعتمد على زوجته في كل شيء، مما يعكس	0.649796	0.908129	0.74621	0.820291	0.737668
generated_explanations_allam.csv	explanation	generated_explanation	يهرها وهي في الجفير الجفير الجنبيه التي تتوسط الحزام	يشير هذا المثل إلى الشخص الذي يتباهى بشيء قبل أن يكون جاهزًا للاستخدام أو قبل أن يحين وقته المناسب.	يهرها وهي في الجفير يشير إلى شيء جاهز ومعد مسبقاً، حيث أن يهرها تعني جاهزة والجفير هو الجنبية التي تتوسط الحزام. بمعنى أن الشيء المذكور جاهز للاستخدام بمجرد الحاجة إليه.	0.8009	0.821847	0.508165	0.33939	0.714097
generated_explanations_allam.csv	explanation	generated_explanation	اللي ما يعرفك ما ينفعك ويقال اللي ما يعرفك يجهلك	يشير هذا المثل إلى أن من لا يعرفك جيدًا لن يقدر قيمتك أو يساعدك بفعالية.	اللي ما يعرفك ما ينفعك يعني أن الشخص الذي لا يعرفك جيدًا لن يكون قادرًا على مساعدتك بشكل فعّال.	0.919109	0.779941	0.785861	0.716648	0.794258
generated_explanations_allam.csv	explanation	generated_explanation	الصههر طهير	يشير هذا المثل إلى أن الشخص الذي يتحدث كثيرًا عن أمر ما قد يكون غير صادق أو يحاول إخفاء الحقيقة.	الصههر هو المصاهرة، وطهير تعني مطهر. المعنى المستفاد من المثل هو أن الزواج يطهر النسب.	0.757265	0.786684	0.41257	0.138114	0.686426
generated_explanations_allam.csv	explanation	generated_explanation	عظم بحجره	يشير هذا المثل إلى موقف يصعب فيه على الشخص اتخاذ قرار بشأن شيء لا يمكنه التخلي عنه ولا الاحتفاظ به بسهولة.	يعني أن الشخص يمتلك الشجاعة والقوة لمواجهة التحديات والصعوبات.	0.770601	0.830179	0.605956	0.347948	0.707573
generated_explanations_allam.csv	explanation	generated_explanation	الخال خوال طعان العدا خالي	يشير هذا المثل إلى أهمية الخال في المجتمع وقدرته على حماية ودعم العائلة في مواجهة التحديات.	يعني أن الشخص الذي لديه خال قوي ومؤثر، يعتبر نفسه قويًا ومؤثرًا أيضًا.	0.687667	0.83156	0.499387	0.522139	0.682184
generated_explanations_allam.csv	explanation	generated_explanation	اذا طالت الشده قرب الفرج	يشير هذا المثل إلى أن كل ضيق أو مشكلة يعقبها فرج أو حل.	هذا يعني أنه عندما تستمر الشدة أو الصعوبة لفترة طويلة، فإن الفرج أو التحسن سيأتي قريبًا.	0.643546	0.868975	0.564767	0.703566	0.726841
generated_explanations_allam.csv	explanation	generated_explanation	ما حد ياخذ وقته، ووقت غيره	يشير هذا المثل إلى أن لكل شخص وقته الخاص لتحقيق أهدافه ولا يمكنه استغلال وقت الآخرين لتحقيق المزيد.	يعني أن الإنسان لا ينبغي أن يأخذ وقت الآخرين ويستخدمه لنفسه، بل يجب أن يحترم وقتهم ويستخدم وقته الخاص.	0.820968	0.837659	0.735531	0.70934	0.76259
generated_explanations_allam.csv	explanation	generated_explanation	اجود من حاتم	يشير هذا المثل إلى مدح شخص يشتهر بالكرم والسخاء.	أجود من حاتم يشير إلى حاتم الطائي، الذي كان معروفًا بجوده وكرمه في التاريخ العربي. هذا المثل يستخدم للإشارة إلى شخص يتميز بالكرم والسخاء الشديدين.	0.828898	0.913827	0.85043	0.683618	0.807978
generated_explanations_allam.csv	explanation	generated_explanation	سيدفع الثمن غالي	يشير هذا المثل إلى التهديد بعقاب شديد لمن يبدأ بالاعتداء.	يعني أن الشخص الذي ارتكب خطأً أو تسبب في مشكلة سيتحمل العواقب وسيتأثر بشكل كبير نتيجة لذلك.	0.770607	0.762058	0.512069	0.271433	0.692092
generated_explanations_allam.csv	explanation	generated_explanation	اللي في البرمه يا بينه المقدح البرمه برمه اللحم التي توضع في دست المقدح المغرفه	يشير هذا المثل إلى أن الحقائق المخفية ستظهر عند الفحص أو التحقيق الدقيق.	اللي في البرمه يا بينه المقدح يعني أن ما بداخل القدر سيظهره المغرفة، أي أن الأمور الخفية ستنكشف.	0.800836	0.766673	0.430082	0.28011	0.737755
generated_explanations_allam.csv	explanation	generated_explanation	سهد و مهد	يشير هذا المثل إلى حالة الوفرة والرخاء التي يعيشها الناس حيث تتواجد الراحة والاستقرار بشكل متوازن.	سهد ومهد هما كلمتان يمنيتان تعنيان السهر والعمل الجاد لتحقيق الأهداف.	0.737016	0.842901	0.281757	0.265703	0.697635
generated_explanations_allam.csv	explanation	generated_explanation	دور لك بقره تلحسك	يشير هذا المثل إلى أن الشخص الذي يتدخل في أمور لا تخصه قد يضيع وقته وجهده دون فائدة.	يعني أن تبحث عن شخص يكون دائمًا بجانبك ويساعدك دون أن تطلب منه ذلك.	0.748828	0.876153	0.566041	0.237556	0.728841
generated_explanations_allam.csv	explanation	generated_explanation	عمياء تخضب مجنونه، والصماء تسمع الصماء الصماء	يشير هذا المثل إلى حالة من الفوضى والعبثية التي تحدث عندما يتولى أشخاص غير مؤهلين أو غير مدركين مسؤوليات أو مهام لا يفهمونها.	يشير إلى حالة من التناقض أو عدم الاتساق في التصرفات أو الأقوال. عمياء تخضب مجنونه تعني أن الشخص الأعمى يقوم بتزيين أو تحسين حالة شخص مجنون	0.919303	0.86727	0.371644	0.470769	0.686857
generated_explanations_allam.csv	explanation	generated_explanation	ان ما خربت ما تعمر	يشير المثل إلى أن التغيير أو التحسين يتطلب هدمًا أو إعادة بناء.	يعني أنه إذا لم يتم تدمير شيء ما، فلن يتم بناؤه أو إصلاحه. يشير هذا المثل إلى أن التدمير هو الخطوة الأولى نحو البناء أو الإصلاح.	0.837837	0.912589	0.663163	0.421142	0.783472
generated_explanations_allam.csv	explanation	generated_explanation	لا تكتال من زوه واحده ولا تكيل لا زوه واحده	يشير هذا المثل إلى أهمية التنويع في مصادر الشراء والاختيارات في الحياة لتجنب المخاطر المحتملة المرتبطة بالاعتماد على مصدر واحد.	يعني أنه لا ينبغي أن تطلب من شخص أن يعطيك شيئًا ولا تعطيه شيئًا في المقابل، لأن هذا ليس عادلاً.	0.733826	0.776749	0.367891	0.113164	0.667707
generated_explanations_allam.csv	explanation	generated_explanation	خذ من السعيد عود و لا من المدبر قعود	يشير هذا المثل إلى أن الاستفادة من الشخص الناجح حتى لو كانت الفائدة بسيطة أفضل من الاعتماد على شخص يواجه سوء الحظ، حيث قد يجلب لك المزيد من المشاكل.	يعني أن تستفيد من الشخص الناجح والمثمر، ولا تعتمد على الشخص الذي يتراجع أو يفشل.	0.81952	0.863746	0.735929	0.664743	0.724577
generated_explanations_allam.csv	explanation	generated_explanation	اخلط الحابل بالنابل	يشير هذا المثل إلى حالة من الفوضى أو الخلط بين الأمور بحيث يصعب التمييز بينها.	يعني خلط الأمور بعضها ببعض بطريقة عشوائية وغير منظمة.	0.758142	0.861983	0.512495	0.660439	0.706833
generated_explanations_allam.csv	explanation	generated_explanation	خيار ما يخلق الله	يشير هذا المثل إلى أهمية اختيار الزوج أو الزوجة بناءً على الأخلاق والصفات الحميدة وليس فقط على المظاهر أو الأمور المادية.	هذا المثل يعني أن الله يخلق أفضل الأشياء.	0.642395	0.76903	0.450372	0.319484	0.746918
generated_explanations_allam.csv	explanation	generated_explanation	اذا فلت المكمل فتل	يشير هذا المثل إلى أن الجماعة التي تفقد هدفها المشترك تتفرق وتضعف.	يعني أنه إذا لم يتمكن الشخص من إكمال مهمة معينة، فإنه سيحاول إيجاد طريقة للتملص منها.	0.771548	0.842674	0.417271	0.277726	0.710358
generated_explanations_allam.csv	explanation	generated_explanation	تكرد كرده	يشير هذا المثل إلى المرأة التي تتحدث بطريقة جذابة ومكررة تجعل الآخرين يرغبون في سماعها مرارًا.	يعني أن الشخص قد ارتكب خطأً أو فعل شيئًا غير صحيح، ولكنه لم يعترف بذلك ولم يعتذر عنه.	0.702031	0.819994	0.328115	-0.00354824	0.695965
generated_explanations_allam.csv	explanation	generated_explanation	سير في طريق الامان، ولو ثمان	يشير هذا المثل إلى أهمية اختيار الطريق الآمن حتى لو كان أطول لتحقيق الأمان والنجاح.	سير في طريق الأمان، ولو ثمان يعني أن الشخص يجب أن يتبع الطريق الآمن حتى لو كان يتطلب منه السير لمسافة طويلة. يشير هذا المثل إلى أهمية السلامة والأمان في الحياة، وأنه يجب على الإنسان أن يتحمل الصعاب والمشقات من أجل تحقيق ذلك.	0.604669	0.926457	0.76936	0.84766	0.792745
generated_explanations_allam.csv	explanation	generated_explanation	من مشيخك واعور قالوا ما لقينا غيره	يشير هذا المثل إلى أن الجماعة قد تضطر لاختيار قائد غير مثالي لعدم وجود خيار أفضل.	يعني أنه إذا لم تجد خيارًا آخر متاحًا، فإنك تقبله حتى وإن لم يكن مثاليًا.	0.856399	0.853378	0.498264	0.238863	0.730013
generated_explanations_allam.csv	explanation	generated_explanation	حجب علي السكين	يشير هذا المثل إلى الشخص الذي يتعجل في إنجاز الأمور ويرغب في إتمامها فورًا دون تأخير.	يعني أن الشخص يخفي شيئًا أو يخفي الحقيقة عن الآخرين.	0.826208	0.817677	0.390712	0.024802	0.73061
generated_explanations_allam.csv	explanation	generated_explanation	الموت مع الجماعه رحمه	يشير هذا المثل إلى أن مواجهة المصاعب بشكل جماعي يخفف من حدتها.	الموت مع الجماعة رحمة يعني أن الموت في جماعة يكون رحمة، أي أن الموت في جماعة يكون أفضل من الموت وحيدًا.	0.617278	0.729888	0.389937	0.37727	0.716872
generated_explanations_allam.csv	explanation	generated_explanation	اللي اوله شرط اخره نور	يشير هذا المثل إلى أن الاتفاق الواضح والمسبق يضمن تجنب الخلافات في المستقبل.	اللي أوله شرط آخره نور يعني أن الالتزام بالشروط منذ البداية يؤدي إلى نتائج جيدة في النهاية.	0.775224	0.882228	0.481967	0.436895	0.710571
generated_explanations_allam.csv	explanation	generated_explanation	الحمار يبدا يتعلم بامه	يشير هذا المثل إلى أن الشخص يبدأ بتعلم الأمور السلبية أو التصرفات السيئة من أقرب الناس إليه، مما قد يؤدي إلى إيذائهم.	يعني أن الحمار يتعلم من أمه.	0.768661	0.804717	0.368146	0.288064	0.746766
generated_explanations_allam.csv	explanation	generated_explanation	لا تامن دهرك حتي تنزل قبرك	يشير هذا المثل إلى ضرورة الحذر من تقلبات الزمن وعدم الإفراط في الثقة.	لا تامن دهرك حتى تنزل قبرك يعني أنه لا ينبغي للإنسان أن يثق في الزمن أو الظروف المحيطة به بشكل مفرط، لأن الحياة قصيرة وغير متوقعة. يجب على الإنسان أن يكون مستعدًا لمواجهة الموت في أي لحظة، وأن يعمل بجد لتحقيق أهدافه قبل	0.481627	0.862713	0.525103	0.417238	0.694443
generated_explanations_allam.csv	explanation	generated_explanation	لمن با تشتكي حبه القمح لو القاضي دجاجه	يشير هذا المثل إلى أن الشكوى إلى شخص متحيز أو مستفيد من الوضع لن تؤدي إلى حل المشكلة.	يعني أن الشخص الذي يعاني من حب القمح لا يمكنه اللجوء إلى القاضي، لأن القاضي نفسه دجاجة. هذا المثل يستخدم للتعبير عن حالة من العجز أو اليأس، حيث لا يوجد من يستطيع حل المشكلة أو تقديم	0.731395	0.820711	0.699596	0.556706	0.729344
generated_explanations_allam.csv	explanation	generated_explanation	ذي ياكل و ما يحسبش، يفقر و ما يدراش	يشير هذا المثل إلى أن الشخص الذي ينفق بإسراف دون تخطيط قد يجد نفسه في حالة فقر دون أن يعي ذلك.	يعني أن الشخص الذي يأكل دون أن يحسب أو يفكر في العواقب قد ينتهي به الأمر بالفقر وعدم الإدراك.	0.894608	0.912177	0.706328	0.579309	0.774624
generated_explanations_allam.csv	explanation	generated_explanation	جاءك احمر منين قال جاء الاخضر كله	يشير هذا المثل إلى أن هناك دائمًا من هو أقوى أو أكثر تميزًا، مهما بلغ الشخص من قوة أو شجاعة.	يعني أن الشخص الذي تتحدث عنه قد أتى من مكان بعيد، ولكن هذا لا يعني أن كل من يأتي من ذلك المكان سيء.	0.819929	0.849973	0.501309	0.154487	0.71291
generated_explanations_allam.csv	explanation	generated_explanation	احنا بعرسكم ، و انتم بمعزانا	يشير هذا المثل إلى التناقض في النوايا بين الأطراف، حيث يتمنى أحدهم الخير للآخر بينما يتلقى منهم الشر.	يعني أننا نشارككم أفراحكم في مناسباتكم السعيدة، وأنتم تشاركوننا في مناسباتنا الحزينة.	0.654247	0.698532	0.412998	0.184406	0.659683
generated_explanations_allam.csv	explanation	generated_explanation	سمن كلبك ياكلك	يشير هذا المثل إلى أن من يثق بشخص خائن يجب أن يتوقع خيانته.	يعني أن من يحسن إلى شخص ما بطريقة مفرطة قد يتعرض للأذى من ذلك الشخص. يشير المثل إلى أن الإحسان الزائد قد يؤدي إلى نتائج سلبية.	0.798512	0.914871	0.656484	0.422051	0.762954
generated_explanations_allam.csv	explanation	generated_explanation	خيرا تعمل شرا تلقي	يشير هذا المثل إلى أن الشخص قد يواجه ردود فعل سلبية رغم نواياه الطيبة أو أفعاله الحسنة.	يعني أن الشخص الذي يقوم بأعمال جيدة قد يواجه نتائج سلبية أو غير متوقعة.	0.773584	0.908517	0.714175	0.56194	0.78493
generated_explanations_allam.csv	explanation	generated_explanation	الدهر دواليك يوم لك ويوم عليك	يشير هذا المثل إلى تقلبات الحياة بين الفرح والحزن، وأن الجاهل هو من يتوقع استقرارها.	: يعني أن حال الدنيا يتغير بين الرخاء والشدة، والقوة والضعف، والفرح والحزن، فيوم تكون فيه سعيدًا، ويوم آخر تكون فيه تعيسًا.	0.8088	0.797325	0.562099	0.558615	0.756546
generated_explanations_allam.csv	explanation	generated_explanation	من طول الغيبات جاب الغنايم	يشير هذا المثل إلى أن الشخص الذي يغيب لفترة طويلة يعود عادة محققًا مكاسب أو فوائد.	يعني أن الشخص الذي يغيب لفترة طويلة يعود ومعه أخبار سارة أو مكاسب.	0.914616	0.972627	0.732151	0.680173	0.844036
generated_explanations_allam.csv	explanation	generated_explanation	شر البقر يقفص الماء	يشير هذا المثل إلى أن إثارة المشاكل القديمة التي تم حلها قد تعيد الفوضى والتوتر من جديد.	يعني أن الشخص الذي لا يستطيع تحمل المسؤولية أو الذي لا يستطيع القيام بواجباته بشكل صحيح، قد يتسبب في مشاكل أكبر من تلك التي يحاول حلها.	0.869627	0.854367	0.569997	0.390135	0.726214
generated_explanations_allam.csv	explanation	generated_explanation	صونيها و اسلمي	يشير هذا المثل إلى الشخص الذي يطمع في الحصول على المزيد بينما لا يستطيع الحفاظ على ما يملكه بالفعل.	يعني احفظي نفسك و احفظي دينك. يشير إلى أهمية الحفاظ على النفس من الأذى والحفاظ على الدين من الفساد.	0.723762	0.821759	0.366067	0.0893058	0.708397
generated_explanations_allam.csv	explanation	generated_explanation	يزيد علي السمن عسل	يشير هذا المثل إلى تحسين الوضع الجيد بإضافة شيء ذي قيمة وفائدة.	يعني أن الشخص يقدم أكثر مما هو مطلوب أو متوقع منه، حيث أن العسل يُعتبر أكثر حلاوة من السمن.	0.672707	0.852464	0.446686	0.276364	0.707453
generated_explanations_allam.csv	explanation	generated_explanation	البر المليح يستاهل الثقالي والاثنين	يشير هذا المثل إلى أن الشخص الجيد أو العمل الجيد يستحق الجهد والاهتمام الكبيرين.	يعني أن الشخص الذي يتمتع بأخلاق حسنة وسلوك طيب يستحق التقدير والاحترام، وكذلك الشخص الذي يتمتع بصفات سلبية مثل الكذب والخداع.	0.854282	0.812715	0.621055	0.554595	0.743819
generated_explanations_allam.csv	explanation	generated_explanation	اقطع، ولا تؤلف لا تؤلف لا تعود	يشير هذا المثل إلى أن اتخاذ قرار حاسم ونهائي أفضل من التردد أو التراجع عن القرار.	اقطع، ولا تؤلف يعني أنه من الأفضل أن تقطع الأمور بشكل حاسم بدلاً من محاولة إيجاد حلول وسط أو تأليف بين الأطراف المتنازعة. هذا المثل يشجع على الحزم وعدم التردد في اتخاذ القرارات الصعبة.	0.741379	0.917854	0.731453	0.602904	0.750342
generated_explanations_allam.csv	explanation	generated_explanation	عش رجبا تر عجبا	يشير هذا المثل إلى أن مرور الزمن يكشف عن أحداث أو تصرفات غير متوقعة.	يعني أن من يعيش حتى يبلغ شهر رجب سيشاهد الكثير من العجائب. يشير هذا المثل إلى أن الشخص الذي يعيش لفترة طويلة سيواجه العديد من الأمور الغريبة والمفاجئة في حياته.	0.807818	0.872907	0.641201	0.271845	0.757462
generated_explanations_allam.csv	explanation	generated_explanation	شمس تحني خبر يجي	يشير هذا المثل إلى أن الأحداث ستثبت صحة ما قيل سابقًا بمرور الوقت.	يعني أن الشمس ستشرق غدًا، وهو تعبير يستخدم للتأكيد على أن الأمور ستتحسن وأن هناك أمل في المستقبل.	0.829159	0.902475	0.503058	0.243947	0.740762
generated_explanations_allam.csv	explanation	generated_explanation	الحسد عند الجيران، والبغض عند الاقـارب	يشير هذا المثل إلى أن الحسد ينشأ غالبًا بين الجيران بسبب التنافس، بينما الكراهية تكون أكثر شيوعًا بين الأقارب نتيجة للخلافات العائلية والمصالح المتداخلة.	الحسد عند الجيران، والبغض عند الأقارب يشير إلى أن الناس قد يظهرون الحسد تجاه جيرانهم بسبب المنافسة على الموارد المشتركة أو القرب الجغرافي، بينما يظهرون البغض والعداوة تجاه أقاربهم بسبب النزاعات العائلية أو الخلافات الشخصية.	0.753555	0.875761	0.831948	0.861484	0.788937
generated_explanations_allam.csv	explanation	generated_explanation	الحركه بركه	يشير هذا المثل إلى أن العمل الجاد يجلب النجاح.	الحركة بركة تعني أن النشاط والحركة تجلب البركة والنجاح.	0.671584	0.869648	0.548229	0.414296	0.786752
generated_explanations_allam.csv	explanation	generated_explanation	كل بيت فيه حمام	يشير هذا المثل إلى أن كل عائلة أو منزل لديه مشاكله وأسراره الخاصة.	يعني أن كل منزل يحتوي على مكان لقضاء الحاجة، وهو تعبير مجازي يستخدم للإشارة إلى أن كل شخص سيواجه المشاكل أو الصعوبات في حياته.	0.891488	0.929603	0.710562	0.457843	0.765346
generated_explanations_allam.csv	explanation	generated_explanation	ضاقت عليه الارض بما رحبت	يشير هذا المثل إلى أن المشاكل والمصائب لا تأتي من المكان نفسه، بل من تصرفات وأخلاق الناس.	ضاقت عليه الأرض بما رحبت يعني أن الشخص يعاني من ضيق شديد في حياته ويشعر بأنه محاصر ولا يجد مخرجًا من مشاكله.	0.693294	0.876831	0.586564	0.146879	0.693009
generated_explanations_allam.csv	explanation	generated_explanation	اشتي لحمي من كبشي، واشتي كبشي يمشي	يشير هذا المثل إلى الرغبة في الحصول على الفائدة دون تقديم أي تضحية أو خسارة.	يعني أن الشخص يريد الحصول على اللحم من كبشه، ولكنه في نفس الوقت يريد أن يظل الكبش حيًا. هذا المثل يعكس التناقض في الرغبات البشرية، حيث يرغب الشخص في الاستفادة من	0.729799	0.907108	0.46312	0.313989	0.731992
generated_explanations_allam.csv	explanation	generated_explanation	خيط من الماء ولا خيط من الذهب	يشير هذا المثل إلى أن الماء هو أساس الحياة لجميع الكائنات الحية.	يعني أن القليل من الماء أفضل من الكثير من الذهب. يشير هذا المثل إلى قيمة الأشياء البسيطة مقارنة بالأشياء الفاخرة.	0.887631	0.906796	0.549432	0.326619	0.756536
generated_explanations_allam.csv	explanation	generated_explanation	اجمع دومان	يشير هذا المثل إلى أهمية التعاون والعمل الجماعي لتحقيق الأهداف المشتركة.	يعني أن الشخص يجب أن يجمع بين العلم والعمل، أي أن يتعلم الإنسان ويطبق ما تعلمه في حياته العملية.	0.81057	0.826363	0.405407	0.409674	0.724476
generated_explanations_allam.csv	explanation	generated_explanation	بـيبدا بصيت وما يبدا مكسب	يشير هذا المثل إلى أن السعي وراء الشهرة والسمعة لا يعني بالضرورة تحقيق النجاح أو الربح المادي.	يعني أن الشخص الذي يبدأ بشيء دون أن يكون لديه مكسب أو فائدة منه، لن يحقق النجاح. بمعنى آخر، يجب أن يكون هناك هدف واضح ومحدد لتحقيقه قبل البدء في أي عمل.	0.716739	0.904359	0.57594	0.369264	0.70478
generated_explanations_allam.csv	explanation	generated_explanation	بيحري لك يبان لك ما يبان	يشير هذا المثل إلى أن التدقيق والتمحيص في الأمور يكشف عن حقائق قد تكون غير ظاهرة في البداية.	يعني أن الأمور ستصبح واضحة لك إذا انتظرت بصبر.	0.818699	0.84507	0.407384	0.271952	0.732329
generated_explanations_allam.csv	explanation	generated_explanation	التاجر لما يفلس يفتش في دفاتره القديمه	يشير هذا المثل إلى لجوء الشخص إلى مراجعة تجاربه وأعماله السابقة بحثًا عن حلول أو فرص بعد تعرضه للفشل أو الخسارة.	. هذا يعني أن الشخص الذي يواجه مشاكل أو صعوبات قد يحاول البحث في الماضي عن حلول أو مبررات لمشاكله الحالية، بدلاً من مواجهة الواقع الحالي والعمل على تحسينه.	0.863104	0.921767	0.732582	0.576881	0.750144
generated_explanations_allam.csv	explanation	generated_explanation	غاور ولا تكره	يشير هذا المثل إلى أن الشخص يجب أن يسعى لتحقيق ما يريده بنفسه بدلاً من الحسد أو الكراهية تجاه الآخرين.	يعني أن عليك أن تغامر ولا تخشى الفشل. يشير إلى أهمية الشجاعة في مواجهة المخاطر وعدم التردد في اتخاذ القرارات الصعبة.	0.936521	0.886924	0.556141	0.204976	0.705981
generated_explanations_allam.csv	explanation	generated_explanation	ابن الحرام لا فقد، ولا فقد الناس ويقال ابن الويل لا فقد، ولا فقد اهله	يشير هذا المثل إلى أن الشخص السيء أو غير الموثوق به لا يُفتقد سواء كان غائبًا عن الناس أو عن أهله، لأنه لا يُحدث فرقًا إيجابيًا في حياتهم.	هذا يعني أن الشخص السيء أو غير المرغوب فيه لا يفتقد ولا يفتقد الناس.	0.819234	0.945384	0.703682	0.474081	0.811262
generated_explanations_allam.csv	explanation	generated_explanation	حيا الله النقا واهله	يشير هذا المثل إلى أن الأشخاص الطيبين وأهل الخير لا يزالون موجودين في المجتمع.	هو تعبير يستخدم للإشادة بجمال الطبيعة وسكانها. النقا تعني الكثبان الرملية، وهي جزء من الطبيعة الخلابة في اليمن. هذا المثل يعكس تقدير اليمنيين لجمال الطبيعة وحبهم لأرضهم وأهلها	0.766741	0.869964	0.413729	0.228933	0.711803
generated_explanations_allam.csv	explanation	generated_explanation	المجد ولا الغني	يشير هذا المثل إلى أن المجد والرفعة أفضل من الغنى الذي قد يؤدي إلى الطغيان والغرور.	يعني أن الشخص يفضل المجد والشرف على الثروة والمال. يشير إلى أن الشخص يقدر القيم الأخلاقية والشرفية أكثر من المكاسب المادية.	0.839905	0.876543	0.729411	0.591522	0.765213
generated_explanations_allam.csv	explanation	generated_explanation	اعزوا بمن خف عقله، ولا تعزوا بمن مات	يشير هذا المثل إلى أهمية دعم ورعاية الأشخاص الذين يعانون من مشاكل عقلية أو نفسية.	يعني أن الشخص الذي فقد عقله لا يستحق الاحترام أو التعزية، بينما الشخص الذي مات يستحق التعزية والدعاء له بالرحمة والمغفرة.	0.846092	0.822793	0.450473	0.182809	0.695575
generated_explanations_allam.csv	explanation	generated_explanation	من هالك لا مالك لا قباض الارواح	يشير هذا المثل إلى الانتقال من وضع سيء إلى وضع أسوأ، مثل الهروب من مشكلة لتقع في مشكلة أكبر.	يعني أن لا أحد يستطيع أن يأخذ أرواح الناس إلا الله.	0.736301	0.786762	0.343366	-0.103779	0.666971
generated_explanations_allam.csv	explanation	generated_explanation	غلس الليل يشتي خرجه	يشير هذا المثل إلى أن مواجهة التحديات الصعبة تتطلب شجاعة وإقدامًا.	يعني أن الظلام في الليل يحتاج إلى ضوء ليظهر.	0.647826	0.813165	0.316644	0.160092	0.74179
generated_explanations_allam.csv	explanation	generated_explanation	مهما جريت جري الوحوش غير رزقك ما تحوش تحوش تجد	يشير هذا المثل إلى أن الجهد الكبير لن يغير ما هو مقدر لك من الرزق.	مهما جريت جري الوحوش غير رزقك ما تحوش تحوش تجد يعني أن الإنسان مهما بذل من جهد وسعى في طلب الرزق، فإنه لن يحصل إلا على ما قدر له. بمعنى آخر، الرزق مكتوب ومقدر ولا يمكن للإنسان أن يغير قدره	0.658345	0.851989	0.733371	0.653671	0.716799
generated_explanations_allam.csv	explanation	generated_explanation	شاور حرمتك واعصها	يشير هذا المثل إلى أهمية الاستماع إلى رأي الزوجة كنوع من الاحترام، لكن القرار النهائي يعتمد على تقدير الشخص نفسه.	يعني أنه من الأفضل أن تستشير زوجتك في الأمور المهمة، ولكن في النهاية يجب أن تتخذ القرار بنفسك ولا تتبع نصيحتها دائمًا.	0.654013	0.851051	0.756591	0.497485	0.720719
generated_explanations_allam.csv	explanation	generated_explanation	حقكم حق وحق الناس مرق	يشير هذا المثل إلى أن بعض الناس يعظمون حقوقهم ويهملون حقوق الآخرين، معتبرين أن حقوق غيرهم بسيطة وغير مهمة.	يعني أن حقوقكم مشروعة وصحيحة، بينما حقوق الآخرين ليست كذلك.	0.823035	0.881051	0.440922	0.412441	0.772989
generated_explanations_allam.csv	explanation	generated_explanation	الذي تعود من دوله الاطراف ومن وجع الاطراف	يشير هذا المثل إلى أن الشخص الذي يعتاد على تحمل الألم أو الصعوبات يصبح أكثر قدرة على التعامل معها.	يشير إلى الشخص الذي اعتاد على العيش في ظروف صعبة أو غير مستقرة، سواء كان ذلك بسبب الفقر أو الحروب أو المشاكل الاجتماعية. هذا المثل يعكس تجربة حياة مليئة بالتحديات والصعوبات، حيث يكون الشخص قد تعود على هذه	0.766067	0.912164	0.741754	0.575904	0.771239
generated_explanations_allam.csv	explanation	generated_explanation	اشقي بالنيه ولو كنت بالسخره	يشير هذا المثل إلى أهمية الإخلاص في العمل والنية الحسنة، حتى وإن لم يكن هناك مقابل مادي أو تقدير مباشر.	يعني أن الشخص يجب أن يكون لديه نية صادقة وجيدة في عمله، حتى لو كان يقوم بأعمال تبدو تافهة أو غير مهمة. النية الصادقة تجعل العمل ذو قيمة، بغض النظر عن أهميته الظاهرية.	0.762034	0.912095	0.705559	0.764206	0.7022
generated_explanations_allam.csv	explanation	generated_explanation	بعد المشده وظف، وبعد الحلاوه وزف	يشير هذا المثل إلى أن الأمور قد تتغير من حال جيد إلى حال سيء بشكل غير متوقع.	يعني أنه بعد الجهد والعمل الجاد يأتي النجاح، وبعد الفرح والسرور يأتي الزواج.	0.675832	0.777141	0.399652	0.0626765	0.694042
generated_explanations_allam.csv	explanation	generated_explanation	اللي ما يخاف الله خاف منه	يشير هذا المثل إلى أن الشخص الذي لا يخشى العقاب قد ينشر الفساد في الأرض.	يعني أن من لا يخاف الله يجب أن يُعامَل بحذر، لأن من لا يخاف الله قد يتصرف بطرق غير متوقعة أو ضارة.	0.668462	0.852756	0.641869	0.385437	0.744545
generated_explanations_allam.csv	explanation	generated_explanation	الغريب غريب ولو تشدد باللحوح	يشير هذا المثل إلى أن الشخص الغريب سيظل غريبًا مهما حاول الاندماج أو التكيف مع البيئة الجديدة.	يعني أن الشخص الغريب سيظل غريبًا حتى لو بذل جهودًا كبيرة للتأقلم مع البيئة الجديدة. يشير المثل إلى صعوبة الاندماج الكامل لشخص غريب في مجتمع جديد، بغض النظر عن مدى محاولاته.	0.760801	0.976021	0.87165	0.872854	0.832423
generated_explanations_allam.csv	explanation	generated_explanation	الكسل يورث الجوع والجوع يبطل شجاعه	يشير هذا المثل إلى أن الكسل في السعي لكسب الرزق يؤدي إلى الفقر الذي يضعف الرجال ويقلل من شجاعتهم.	يعني أن الكسل يؤدي إلى الجوع، والجوع يقلل من الشجاعة.	0.93933	0.908332	0.56066	0.687675	0.782502
generated_explanations_allam.csv	explanation	generated_explanation	العسن بتدعي بمصيبه اهلها	يشير هذا المثل إلى الشخص الذي يتمنى حدوث مشكلة ليستفيد منها بشكل شخصي.	يعني أن المصائب لا تصيب إلا أهل المصائب.	0.655947	0.7439	0.379734	0.112278	0.68448
generated_explanations_allam.csv	explanation	generated_explanation	اذا كان المحب قليل حظ فما حسناته الا ذنوب	يشير هذا المثل إلى أن الشخص المحب الذي يفتقر إلى الحظ قد تُعتبر أفعاله الجيدة وكأنها أخطاء أو ذنوب.	هذا يشير إلى أن الشخص الذي يحب كثيرًا ولكنه لا يحظى بالحظ الجيد، فإن أعماله الصالحة تُعتبر كأنها ذنوب. بمعنى آخر، قد يواجه هذا الشخص صعوبات وتحديات في حياته بسبب حبه الكبير، مما يجعله يشعر بأن جهوده الطيبة لا تُكافأ بالشكل المناسب.	0.742938	0.923057	0.515623	0.688695	0.759568
generated_explanations_allam.csv	explanation	generated_explanation	صاحب البدوي، ولا تماسيه	يشير هذا المثل إلى أن التعامل مع الأشخاص البسطاء والصادقين أفضل من التعامل مع الأشخاص المتملقين والمخادعين.	يعني أن تكون صديقًا للبدو، ولكن لا تحاول أن تكون مثله. يشير هذا المثل إلى أهمية قبول الناس كما هم وعدم محاولة تغييرهم أو تقليدهم.	0.656453	0.869382	0.535336	0.442572	0.707271
generated_explanations_allam.csv	explanation	generated_explanation	عيون تتحازر وقلوب تتجازر	يشير هذا المثل إلى أن المظاهر الخارجية قد تكون خادعة، حيث يمكن أن تبدو العيون متحفظة بينما تحمل القلوب نوايا عدائية أو مشاعر سلبية.	يعني أن الناس يتعاونون في الظاهر، لكن نواياهم سيئة وقلوبهم مليئة بالحقد والضغينة.	0.755279	0.856922	0.560016	0.508624	0.723841
generated_explanations_allam.csv	explanation	generated_explanation	لا تبكي علي من مات ابكي علي من خف عقله	يشير هذا المثل إلى أن من يستحق البكاء عليه هو من فقد عقله، وليس من مات.	يعني أنه من الأفضل أن تبكي على من مات لأنه على الأقل كان لديه عقل، بينما من فقد عقله لا يستحق البكاء عليه لأنه لم يعد لديه القدرة على التفكير السليم واتخاذ القرارات الصحيحة.	0.800352	0.818613	0.782518	0.818088	0.755125
generated_explanations_allam.csv	explanation	generated_explanation	اذكروا محاسن موتاكم	يشير هذا المثل إلى أهمية التركيز على الصفات الجيدة والذكريات الإيجابية عند ذكر المتوفين.	يعني أنه عند الحديث عن الأشخاص المتوفين، يجب التركيز على الجوانب الإيجابية والأعمال الجيدة التي قاموا بها في حياتهم، بدلاً من التركيز على النقائص أو الأخطاء التي ارتكبوها. الهدف من هذا المثل هو تعزيز القيم الإيجابية وتشجيع الناس	0.527953	0.863858	0.767145	0.86329	0.775124
generated_explanations_allam.csv	explanation	generated_explanation	السراج المغنزي ولا الغدره	يشير هذا المثل إلى أن وجود شيء بسيط أو قليل أفضل من عدم وجود أي شيء على الإطلاق.	يعني أن الشخص الذي يضيء لك الطريق بشكل غير مباشر (مثل السراج الذي ينير الطريق) أفضل من الشخص الذي يخدعك بشكل مباشر (مثل الغدره).	0.777913	0.840419	0.479245	0.322286	0.70636
generated_explanations_allam.csv	explanation	generated_explanation	شقي الحمار متحه	يشير هذا المثل إلى أن الشخص الذي يقدم له المعروف أو الإحسان قد يرد عليه بالنكران أو الإساءة.	يعني أن الحمار الذي لا يجد ما يأكله يصبح في حالة سيئة.	0.813178	0.885952	0.428404	0.152668	0.748846
generated_explanations_allam.csv	explanation	generated_explanation	ما للحب الدبش الا الكيال لعور	يشير هذا المثل إلى أن التعامل بالمثل هو الأنسب في المواقف التي تتطلب رد فعل مكافئ للطرف الآخر.	ما للحب الدبش إلا الكيال لعور يعني أن الشخص الذي لا يستطيع أن يحب بصدق هو نفسه الذي لا يستطيع أن يكون عادلاً في الحكم على الآخرين.	0.807491	0.834095	0.500332	0.136224	0.714453
generated_explanations_allam.csv	explanation	generated_explanation	كثره وقله سوي	يشير هذا المثل إلى أن النتيجة أو الأثر يكون متساويًا بغض النظر عن الكمية، سواء كانت قليلة أو كثيرة.	يعني أن الأمور متداخلة ومتشابكة بشكل يجعل من الصعب التمييز بينها.	0.782795	0.846351	0.449787	0.0466916	0.688933
generated_explanations_allam.csv	explanation	generated_explanation	حجر، وحزت من الطريق حزت ابعدت ويقال حجره وزيحت من الطريق	يشير هذا المثل إلى أهمية إزالة العقبات لتسهيل الأمور وتجنب المشاكل.	حجر، وحزت من الطريق يعني أن الشخص ابتعد عن الطريق الصحيح أو ابتعد عن المسار المحدد.	0.791748	0.845789	0.375848	0.175713	0.697203
generated_explanations_allam.csv	explanation	generated_explanation	يا ذي تبا من المشرق صبوح سلامه الراس فايده	يشير هذا المثل إلى أن الاعتماد على شخص غير موثوق أو غير مفيد لن يجلب أي فائدة أو نتيجة إيجابية.	يا ذي تبا من المشرق صبوح سلامه الراس فائده يعني أن الشخص الذي يرغب في الاستفادة من شيء ما يجب أن يبدأ من مصدره الأساسي.	0.711982	0.884863	0.487296	0.087044	0.693083
generated_explanations_allam.csv	explanation	generated_explanation	رضينا بالهم والهم مش راضي فينا	يشير هذا المثل إلى القبول بالوضع السيء رغم استمرار المشاكل.	يعني أننا قد قبلنا بالوضع الحالي، لكن الوضع نفسه لا يزال غير راضٍ عنا أو لا يزال يسبب لنا المشاكل والصعوبات.	0.705799	0.831474	0.643737	0.546541	0.730658
generated_explanations_allam.csv	explanation	generated_explanation	جرذي ما وسع داخل الخباره دخل معه زربي	يشير هذا المثل إلى أن الشخص الذي يجد نفسه في موقف صعب أو ضيق لا يجب أن يزيد من تعقيد الأمور بإحضار المزيد من المشاكل أو الأشخاص غير الضروريين.	يعني أن الشخص الذي لا يستطيع تحمل المسؤولية أو لا يملك القدرة على القيام بها، سيجد دائمًا من يتحمله أو يتعاون معه.	0.867093	0.8302	0.628108	0.428896	0.734158
generated_explanations_allam.csv	explanation	generated_explanation	دوله يا لواح	يشير هذا المثل إلى الشخص الذي يتظاهر بمعرفة أو مهارة لا يمتلكها في الواقع.	هو مثل يمني يُستخدم للتعبير عن حالة من الحزن أو الفقدان العميق. يُقال هذا المثل عندما يشعر الشخص بفقدان شيء ثمين أو شخص عزيز عليه، مما يجعله يشعر بالحزن الشديد.	0.618	0.925003	0.536552	0.250593	0.724213
generated_explanations_allam.csv	explanation	generated_explanation	ثربه بين كلاب	يشير هذا المثل إلى أن الأشياء الثمينة قد تضيع قيمتها إذا وُضعت في أيدي من لا يقدرها أو لا يعرف قيمتها.	يعني أن الشخص قد تعرض للظلم أو التشهير من قبل أشخاص آخرين.	0.866775	0.815901	0.342743	0.269373	0.71569
generated_explanations_allam.csv	explanation	generated_explanation	١ ابعذ من حبيبك يحبك	يشير هذا المثل إلى أهمية تجنب الأصدقاء في الأمور التي قد تسبب خلافات، مثل الزواج، للحفاظ على الود والمحبة.	ابعذ من حبيبك يحبك يعني أن الابتعاد عن الحبيب قد يؤدي إلى زيادة الحب والاحترام بين الطرفين.	0.69836	0.865137	0.703652	0.573981	0.715566
generated_explanations_allam.csv	explanation	generated_explanation	بيتعلم الحلاقه في روس القضعان	يشير هذا المثل إلى الشخص الذي يستغل الضعفاء أو السذج لاكتساب الخبرة والتدريب.	بيتعلم الحلاقة في روس القضعان يعني أن الشخص يتعلم شيئًا ما من خلال المحاولة والخطأ، حيث لا توجد لديه خبرة سابقة أو معرفة مسبقة. في هذا السياق، يشير المثل إلى أن الشخص يتعلم الحلاقة على رؤوس العجائز، مما يعني أنه يتعلم بطريقة	0.505708	0.882338	0.563928	0.346105	0.725063
generated_explanations_allam.csv	explanation	generated_explanation	غلاق الميه يا ناراه	يشير هذا المثل إلى أن الشخص الذي لم يعد لديه شيء ليخسره لا يخشى المخاطر أو التحديات.	يعني أن إغلاق الماء سيؤدي إلى اندلاع النار. يُستخدم هذا المثل للإشارة إلى أن عدم توفير الموارد الأساسية سيؤدي إلى عواقب وخيمة.	0.848137	0.90687	0.402815	0.022971	0.749669
generated_explanations_allam.csv	explanation	generated_explanation	اذا فاتك شيء سيجلها سالم	يشير هذا المثل إلى أن الأمل لا يزال موجودًا حتى لو فاتتك فرصة أو منفعة.	يعني أنه إذا فاتك شيء، فإن سالم سيحل محله. يشير هذا المثل إلى أن هناك دائمًا فرصة أخرى أو بديل لتعويض ما فات.	0.88912	0.953538	0.809293	0.337926	0.782562
generated_explanations_allam.csv	explanation	generated_explanation	اذا جاتك المصيبه اذكر الوت	يشير هذا المثل إلى أن تذكر المصائب الأكبر يمكن أن يخفف من وطأة المصيبة الحالية.	هذا يعني أنه عندما تواجه مشكلة أو مصيبة، يجب أن تتذكر أن الموت هو الحقيقة الحتمية التي ستواجهها في النهاية. هذا التذكير يمكن أن يساعد في تخفيف الألم أو المصيبة التي تمر بها، لأنه يذكرنا بأن كل شيء مؤقت وأن الحياة زائلة.	0.696573	0.903892	0.596529	0.570141	0.731021
generated_explanations_allam.csv	explanation	generated_explanation	من تعرف ديته لا تهمه قاتلته	يشير هذا المثل إلى أن الشخص الذي يدرك قيمته لا يخشى التهديدات أو الأذى.	يعني أن الشخص الذي يعرف حقه أو ما يستحقه لا يهتم بمن يقوم بضربه أو الاعتداء عليه. بمعنى آخر، الشخص الذي يعرف ما يستحقه من تعويض أو جزاء لا يهتم بمن قام بإيذائه.	0.628648	0.851968	0.552096	0.423626	0.720426
generated_explanations_allam.csv	explanation	generated_explanation	برد الشر ساعه يبرد ثمان	يشير هذا المثل إلى أن التحلي بالصبر والهدوء عند مواجهة المشاكل يمكن أن يؤدي إلى حلها بشكل أفضل وأكثر فعالية.	يعني أن حل المشكلة أو النزاع في وقت مبكر يمنع تفاقمها ويجعل حلها أسهل.	0.842	0.875571	0.590055	0.592519	0.741673
generated_explanations_allam.csv	explanation	generated_explanation	القرعه اكبر من المسب	يشير هذا المثل إلى أن الشيء قد يكون غير متناسب مع ما يحيط به أو يفوقه في الحجم أو الأهمية.	هذا يعني أن الأشياء الكبيرة والصغيرة تتفاوت في الحجم، وأن ما هو أكبر من شيء معين قد يكون أصغر من شيء آخر.	0.826618	0.880649	0.754178	0.319451	0.735008
generated_explanations_allam.csv	explanation	generated_explanation	اضحك للدنيا تضحك لك	يشير هذا المثل إلى أن التفاعل الإيجابي مع الحياة يجلب نتائج وتجارب مبهجة.	هذا يعني أن من يبتسم للحياة تبتسم له. بمعنى آخر، إذا كنت سعيدًا وإيجابيًا، ستجلب لك الحياة المزيد من السعادة والفرص الإيجابية.	0.784635	0.846806	0.683435	0.516822	0.715529
generated_explanations_allam.csv	explanation	generated_explanation	دبر الخرجه قبل الدخله	يشير هذا المثل إلى الشخص الذي يحاول التورط في مسألة معقدة.	يعني أنه يجب التخطيط والتنظيم قبل البدء في أي عمل. يشير إلى أهمية الاستعداد المسبق لضمان النجاح وتجنب المشاكل.	0.724047	0.903398	0.468253	0.108701	0.731872
generated_explanations_allam.csv	explanation	generated_explanation	هذي عصيدك، وانت متنه	يشير هذا المثل إلى أن الشخص يجب أن يتحمل نتائج أفعاله ومسؤولياته بنفسه.	يعني أن الشخص يتحمل مسؤولية أفعاله أو قراراته، ولا يمكنه إلقاء اللوم على الآخرين.	0.900621	0.85921	0.81648	0.609807	0.821888
generated_explanations_allam.csv	explanation	generated_explanation	حيث ما غلس بات غلس دخل في الظلام	يشير هذا المثل إلى أن الشخص الذي يتخذ قرارات دون تفكير أو تخطيط قد يجد نفسه في مواقف غير متوقعة أو صعبة.	حيث ما غلس بات غلس دخل في الظلام يعني أن الشخص الذي يدخل في الظلام سيواجه المشاكل والمصاعب.	0.723399	0.82849	0.323899	0.19585	0.718134
generated_explanations_allam.csv	explanation	generated_explanation	رحم الله امرءا عرف قدر نفسه	يشير هذا المثل إلى أن على المرء الالتزام بحدوده وعدم تجاوزها.	هذا يعني أن الشخص يجب أن يكون واعياً بقدراته وإمكانياته وألا يتفاخر أو يقلل من شأن الآخرين. بمعنى آخر، يجب على الإنسان أن يكون متواضعًا ولا يبالغ في تقدير نفسه أو يقلل من شأن الآخرين.	0.618221	0.811968	0.501894	0.376461	0.718807
generated_explanations_allam.csv	explanation	generated_explanation	اذا برق يارب نهامه وريح الخريف السلامه	يشير هذا المثل إلى الأمل في قدوم الخير والبركة بعد ظهور علامات الطبيعة المواتية، مثل البرق وريح الخريف.	يشير إلى التفاؤل بالأمل في الخير والسلامة عند رؤية البرق في فصل الخريف.	0.889605	0.923548	0.872003	0.791642	0.80555
generated_explanations_allam.csv	explanation	generated_explanation	ابعذ من غاكؤر الطمغ	يشير هذا المثل إلى أهمية تجنب الطمع والابتعاد عنه مهما كان صغيرًا.	أبعذ من غاق هو مثل يمني يعني أن الغراب أبعد مسافة من أي طائر آخر.	0.734486	0.815124	0.369126	0.1819	0.682436
generated_explanations_allam.csv	explanation	generated_explanation	الذي مالوش حق ما تقدر ترضيه	يشير هذا المثل إلى الشخص الذي يقدم العطاء لكنه لا يرضى بما قدمه.	يعني أن الشخص الذي ليس له حق أو مبرر في طلب شيء معين، سيكون من الصعب إرضائه أو تلبية مطالبه.	0.714628	0.818886	0.574365	0.395681	0.749335
generated_explanations_allam.csv	explanation	generated_explanation	قال المقرون اكل الكيله قالوا المقرون اللي قربها له المقرون المجنون	يشير هذا المثل إلى أن الأشخاص قد يحصلون على فوائد أو فرص غير متوقعة بسبب تصرفات أو قرارات غير عقلانية من الآخرين.	المقرون أكل الكيلة قالوا المقرون اللي قربها له يعني أن الشخص الذي يُتهم بشيء ما هو نفسه من قام به.	0.760695	0.749409	0.293416	0.108382	0.692459
generated_explanations_allam.csv	explanation	generated_explanation	اقنع بالقليل ياتيك الكثير	يشير هذا المثل إلى أن القناعة تجلب الراحة النفسية.	يعني أن الرضا بالقليل من الموارد أو الممتلكات يمكن أن يؤدي إلى تحقيق المزيد منها في المستقبل. يشجع هذا المثل على عدم الطمع والتمسك بما هو متاح، مما قد يجلب المزيد من الخير والبركة.	0.702455	0.871586	0.627799	0.44335	0.745076
generated_explanations_allam.csv	explanation	generated_explanation	العين ما تعلي علي الحاجب	يشير هذا المثل إلى أن الأفراد لا يمكنهم تحدي من هم في مكانة أو سلطة أعلى منهم.	يعني هذا المثل أن الشخص لا يستطيع أن يحكم على شخص آخر من مظهره الخارجي فقط، لأن المظاهر قد تكون خادعة ولا تعكس حقيقة الشخص.	0.826013	0.905255	0.578162	0.501467	0.773302
generated_explanations_allam.csv	explanation	generated_explanation	اذا كثر الطباخين فسد المرق	يشير هذا المثل إلى أن كثرة الأشخاص المشاركين في عمل واحد قد تؤدي إلى زيادة العيوب بسبب الاتكال أو التكرار.	إذا كثر الطباخين فسد المرق.	0.74744	0.744031	0.218493	0.240836	0.695731
generated_explanations_allam.csv	explanation	generated_explanation	اللي ما يرضي بالجميل يرضي بالتصميل	يشير هذا المثل إلى أن من يرفض الحلول السلمية سيضطر في النهاية لقبول الحلول القسرية.	يعني أن الشخص الذي لا يقبل الإحسان أو المعروف، يقبل الإساءة أو الضرر.	0.894101	0.799069	0.449926	0.45014	0.720835
generated_explanations_allam.csv	explanation	generated_explanation	قالوا ما تغلي به كله جثايب قالت شاسالك ولا الغلاب جثايب عظام نجحله، شاسالك سامر، الغلاب النوائب والخطوب	يشير هذا المثل إلى أهمية مواجهة التحديات بشجاعة وعدم الاستسلام أمام الصعوبات.	ما تغلي به كله جثايب، شاسالك ولا الغلاب جثايب يعني أن الشخص الذي يتحدث لا يهتم بما يحدث من نوائب وخطوب، لأن هذه الأمور لا تؤثر عليه.	0.674568	0.815494	0.350449	0.0397624	0.667177
generated_explanations_allam.csv	explanation	generated_explanation	اذا صلحت النيه صلح العمل	يشير هذا المثل إلى أن نية الشخص الصادقة في عمله تؤدي إلى النجاح، وأن النية الأخلاقية تعادل أهمية الفعل نفسه.	إذا صلحت النية صلح العمل.	0.616105	0.736801	0.52299	0.526962	0.674319
generated_explanations_allam.csv	explanation	generated_explanation	شته يهنيني ولا غرب يبكيني	يشير هذا المثل إلى أن المرأة تفضل الرجل الأكبر سنًا الذي يظل معها وحدها على الرجل الأصغر الذي قد يشاركها مع غيرها.	يعني أن الشخص يفضل أن يكون سعيدًا بشيء بسيط (شته) على أن يكون حزينًا بسبب شيء كبير (غرب).	0.740964	0.837127	0.497341	0.345208	0.70516
generated_explanations_allam.csv	explanation	generated_explanation	اذا فاتك الصراب ارقد بين ثنيه	يشير هذا المثل إلى أنه إذا فاتتك فرصة جيدة، فعليك الاستفادة من أي فرصة بديلة متاحة.	يعني أنه إذا فاتك الصيد في الصباح، يمكنك الراحة بين الأشجار.	0.896569	0.886108	0.376384	0.243289	0.745773
generated_explanations_allam.csv	explanation	generated_explanation	الناس داء الناس	يشير هذا المثل إلى انتشار الفتن والشائعات بين الناس كما ينتشر الذباب حول مصادر الفساد.	يعني أن البشر بطبيعتهم يميلون إلى تقليد بعضهم البعض، وأن سلوكياتهم وتصرفاتهم تتأثر بسلوكيات وتصرفات الآخرين من حولهم.	0.81104	0.83067	0.335223	0.100068	0.703644
generated_explanations_allam.csv	explanation	generated_explanation	اذا تقسمت الارزاق فانبر رزقك	يشير هذا المثل إلى أن كل شخص سيحصل على نصيبه من الرزق في الحياة مهما كانت الظروف، ولا داعي للقلق بشأن ذلك.	إذا تقسمت الأرزاق وانبر رزقك، يعني إذا قسمت الأرزاق وظهرت حصتك منها، فإن نصيبك من الرزق قد ظهر ولا يمكن تغييره.	0.679001	0.78239	0.63307	0.593532	0.710673
generated_explanations_allam.csv	explanation	generated_explanation	اللئم يذمين النعم	يشير هذا المثل إلى أن العطاء قد يؤدي أحيانًا إلى الحقد بدلاً من الامتنان.	اللئم هو الشخص الذي لا يظهر عداوته للآخرين، بل يخفي نواياه السيئة. النعم هي جمع نعمة، وهي الخير والفضل الذي يمنحه الله للإنسان. المثل يعني أن الشخص الذي يخفي نواياه السيئة ويظهر الود للآخرين قد يسبب لهم الأذى في المستقبل.	0.420832	0.775848	0.573163	0.393719	0.687191
generated_explanations_allam.csv	explanation	generated_explanation	الباغي مخذول	يشير هذا المثل إلى أن الظالم سيواجه عواقب أفعاله في النهاية.	البَغي هو الظلم والتعدي على حقوق الآخرين. هذا يعني أن الشخص الذي يسعى لتحقيق أهدافه بطرق غير مشروعة أو غير عادلة سوف يُهزم في النهاية.	0.816531	0.812833	0.562677	0.470928	0.743931
generated_explanations_allam.csv	explanation	generated_explanation	سبيل يا عطشان	يشير هذا المثل إلى الشخص الذي يطلب المساعدة أو يتجاوز حدوده في الاستفادة من حقوق الآخرين.	هو مثل يمني يُستخدم للإشارة إلى الشخص الذي لا يتوقف عن طلب المزيد من المال أو الموارد، حتى وإن كان لديه ما يكفيه. يُستخدم هذا المثل للتعبير عن الجشع أو الطمع.	0.871491	0.899797	0.701319	0.404732	0.761818
generated_explanations_allam.csv	explanation	generated_explanation	من تزوج من الشارع كان عمه الجبل	يشير هذا المثل إلى أن الزواج من شخص غير معروف أو من بيئة غير مألوفة قد يؤدي إلى مواجهة تحديات كبيرة وغير متوقعة.	يعني أن الشخص الذي يتزوج من خارج نطاق عائلته أو قبيلته سيواجه صعوبات كبيرة ومشاكل لا يمكن التغلب عليها بسهولة. يشير المثل إلى أن الزواج من داخل العائلة أو القبيلة هو الخيار الأفضل لتجنب هذه الصعوبات.	0.593925	0.919578	0.835475	0.7932	0.747734
generated_explanations_allam.csv	explanation	generated_explanation	المحميه والمدقه فاقت جميع الغواني	يشير هذا المثل إلى أن المهارة والإتقان في العمل تفوق الجمال والمظهر الخارجي.	يشير إلى أن المرأة المحمية والمدققة في زينتها قد تفوقت على جميع النساء في الجمال والجاذبية.	0.876785	0.907441	0.501523	0.445629	0.793785
generated_explanations_allam.csv	explanation	generated_explanation	ما ترمي بالحجاره الا الشجره المثمره	يشير هذا المثل إلى أن الأشخاص الناجحين هم الأكثر عرضة للنقد والهجوم.	ما ترمي بالحجارة إلا الشجرة المثمرة يعني أن الشخص الذي يمتلك شيئًا قيمًا أو يحقق نجاحًا غالبًا ما يتعرض للنقد أو الحسد من الآخرين.	0.76045	0.892014	0.553135	0.412758	0.705935
generated_explanations_allam.csv	explanation	generated_explanation	كلام النسم يدخلك الضيق النسم الرخاء	يشير هذا المثل إلى أن الكلام اللطيف والهادئ قد يكون له تأثير سلبي ويؤدي إلى الشعور بالضيق والانزعاج.	كلام النسم يدخلك الضيق يعني أن الكلام الناعم والرقيق قد يسبب لك الضيق أو الإزعاج. النسم هنا يشير إلى الرخاء والراحة، ولكن في هذا السياق، يُستخدم للإشارة إلى الكلام اللطيف والرقيق الذي قد يكون غير مناسب أو يسبب الضيق	0.607409	0.874206	0.767743	0.678342	0.764625
generated_explanations_allam.csv	explanation	generated_explanation	النقل من بيت الي بيت فقر سته	يشير هذا المثل إلى أن الحركة تتطلب تكاليف وجهودًا.	النقل من بيت إلى بيت فقر ستة يعني أن الانتقال من منزل إلى آخر لا يجلب الثروة أو السعادة، بل يزيد من الفقر والمعاناة. يشير إلى أن المال لا يمكن أن يشتري السعادة أو يحل المشاكل المالية.	0.592512	0.865905	0.346534	0.16002	0.705763
generated_explanations_allam.csv	explanation	generated_explanation	حله غبراء وفيها سليط	يشير هذا المثل إلى الشخص الذي يبدو ضعيفًا أو غير مميز ولكنه يمتلك قوة أو تأثيرًا غير متوقع.	يشير إلى أن الشخص الذي يتحدث عنه قد يكون قاسيًا أو صعب التعامل، ولكنه يمتلك حكمة ومعرفة عميقة.	0.819486	0.843802	0.7385	0.526187	0.795906
generated_explanations_allam.csv	explanation	generated_explanation	تترك الاذي راحه القلب	يشير هذا المثل إلى أن التفسير أو المعنى لا يحتاج إلى توضيح إضافي لأنه بديهي.	تترك الأذى راحة للقلب يعني أن تجنب إيذاء الآخرين يجلب الراحة النفسية والسكينة للقلب.	0.8331	0.822116	0.302774	0.180674	0.673169
generated_explanations_allam.csv	explanation	generated_explanation	من ما وسع بقيره عطفوه	يشير هذا المثل إلى أن من لا يستطيع تحقيق أهدافه بمفرده سيحتاج إلى الاعتماد على مساعدة الآخرين.	يعني أن الشخص الذي لا يستطيع توفير ما يكفي من الطعام لنفسه، لن يكون قادرًا على توفير ما يكفي للآخرين.	0.798502	0.864711	0.558523	0.252149	0.767538
generated_explanations_allam.csv	explanation	generated_explanation	المرء في بيته لا يعز ولا يهان	يشير هذا المثل إلى الترحيب والاحتفاء بالضيف.	يعني أن الشخص لا يمكن أن يكون عزيزًا أو مهانًا في منزله، حيث أن عائلته هي التي تحكم سلوكه وتحدد مكانته.	0.677696	0.741912	0.343127	-0.00885332	0.678577
generated_explanations_allam.csv	explanation	generated_explanation	القبر تزله فيه، وعاده ما يكفيه	يشير هذا المثل إلى أن الشخص الجشع لا يكتفي بما لديه حتى لو كان ذلك يفوق احتياجاته الأساسية.	يعني أن القبر هو المكان الذي سيأوي إليه الإنسان في النهاية، ولن يكون هناك مكان آخر يتسع له.	0.761693	0.836954	0.42497	0.0818838	0.727979
generated_explanations_allam.csv	explanation	generated_explanation	القول موكل بالمنطق	يشير هذا المثل إلى أن كثرة الكلام قد تجلب المشاكل والمتاعب.	يعني أن الكلمات التي ينطق بها الشخص تحمل وزنًا كبيرًا من المسؤولية، حيث أن ما يقوله الشخص يمكن أن يؤثر على الآخرين بشكل كبير.	0.794643	0.878332	0.615599	0.532954	0.728541
generated_explanations_allam.csv	explanation	generated_explanation	جنان يخارجك ولا عقل يحنبك	يشير هذا المثل إلى أن قلة العقل قد تكون أحيانًا أفضل من الذكاء الذي يوقع صاحبه في المشاكل.	يعني أن الشخص الذي يمتلك ذكاءً فطريًا (جنان) يمكنه أن ينجو من المشاكل، بينما الشخص الذي يمتلك عقلًا سليمًا (عقل) هو الذي يمكنه أن يتجنب الوقوع في المشاكل	0.801663	0.83771	0.69778	0.466772	0.726331
generated_explanations_allam.csv	explanation	generated_explanation	ما يحك لك الا ظفرك	يشير هذا المثل إلى أنه لا أحد سيهتم بمصلحتك بقدر ما تهتم بها أنت نفسك.	ما يحك لك إلا ظفرك يعني أن الشخص الوحيد الذي يمكنه مساعدتك بشكل فعّال في حل مشاكلك أو تحقيق أهدافك هو أنت نفسك.	0.863291	0.820994	0.676068	0.287616	0.743921
generated_explanations_allam.csv	explanation	generated_explanation	جاء وجهه من خمس	يشير هذا المثل إلى أن شخصًا حضر فجأة إلى موقف أو حدث دون أن يكون مدعوًا أو متوقعًا.	هذا لا يحمل معنى واضحًا أو محددًا، وقد يكون مجرد تعبير بلاغي أو مجازي يستخدم في السياقات المختلفة دون أن يحمل معنى محددًا بذاته.	0.812457	0.845502	0.542831	0.286555	0.73199
generated_explanations_allam.csv	explanation	generated_explanation	لا مركب جاعت، ولا ساني ظمي المركب المراه التي تطبخ الطعام، الساني تعني ساقي الزرع الذي لا يمكن ان يظما	يشير هذا المثل إلى أن الشخص الذي يؤدي عمله بإتقان واجتهاد لن يواجه نقصًا أو حاجة في مجاله.	لا مركب جاعت، ولا ساني ظمي يعني أن الأمور تسير بشكل جيد ولا توجد مشاكل. في هذا السياق، المركب تشير إلى المرأة التي تطبخ الطعام، والساسي تعني ساق الزرع. المثل يشير إلى أن كل شيء	0.758208	0.815749	0.426609	0.287359	0.684752
generated_explanations_allam.csv	explanation	generated_explanation	بـيبشر بالموت يقطع من الحياه	يشير هذا المثل إلى أن استخدام الشدة قد يكون وسيلة فعالة لتحقيق ما تريده من الآخرين.	يعني أن من يتنبأ بالموت أو يتحدث عنه باستمرار، فإنه في الحقيقة يقطع جزءًا من حياته لأنه يعيش في خوف دائم من الموت.	0.812133	0.871695	0.338921	0.0375149	0.700141
generated_explanations_allam.csv	explanation	generated_explanation	شل ذا يشلك واطرح ذا يعلك	يشير هذا المثل إلى أهمية التركيز على الأمور التي يمكنك تحملها وتجنب تلك التي تسبب لك الضرر أو الإرهاق.	يعني أن من تريد أن يكون بجانبك في السراء والضراء، عليك أن تكون بجانبه أيضًا في نفس الظروف. بمعنى آخر، يجب أن تعامل الآخرين كما تحب أن يعاملوك.	0.793512	0.857489	0.492442	0.31967	0.695587
generated_explanations_allam.csv	explanation	generated_explanation	صبح القوم ولا تماسيهم	يشير هذا المثل إلى أن الاستيقاظ المبكر يجلب الخير والبركة.	يعني أن تترك الناس في الصباح الباكر ولا تتواصل معهم أو تتعامل معهم في المساء.	0.636813	0.797473	0.44202	0.029577	0.723378
generated_explanations_allam.csv	explanation	generated_explanation	صلح النقص وعاده يصلح	يشير هذا المثل إلى أهمية التربية والتوجيه في مرحلة الطفولة، حيث يكون من السهل تعديل السلوكيات وغرس القيم الصحيحة.	يعني أن إصلاح الأمور التالفة قد يكون صعبًا أو مستحيلًا بعد أن تتفاقم الأمور وتصل إلى حد معين من التدهور.	0.925037	0.875378	0.380549	0.174886	0.718564
generated_explanations_allam.csv	explanation	generated_explanation	عقله من فوق الشعر	يشير هذا المثل إلى أن الشخص يتصرف بطريقة غير ناضجة أو غير عقلانية، حيث يبدو أن تفكيره ليس في مكانه الصحيح.	هذا يعني أن الشخص يتصرف بحكمة ورزانة، ولا يدع مشاعره أو انفعالاته تؤثر على قراراته.	0.883984	0.89977	0.742131	0.256957	0.757062
generated_explanations_allam.csv	explanation	generated_explanation	سيدي خلي وزاد الهوي كمله	يشير هذا المثل إلى أن الشخص الذي يبدأ بعمل ناقص أو غير مكتمل سيجد الظروف أو الآخرين يكملونه بطريقة غير مرغوبة أو يسخرون منه.	يعني أن الشخص الذي يُدعى سيدي قد تركنا وزاد حبنا له.	0.7566	0.802955	0.421858	0.0659608	0.705389
generated_explanations_allam.csv	explanation	generated_explanation	ما مره الا من بين رجال وما بقره الا من بين اثوار	يشير هذا المثل إلى أن المرأة التي تنشأ بين رجال تكتسب الجرأة والرزانة والخبرة في التعامل مع الآخرين.	ما مره إلا من بين رجال وما بقره إلا من بين أثوار يعني أن الزوجة الجيدة لا تأتي إلا من بين الرجال الجيدين، وأن البقرة الجيدة لا تأتي إلا من بين البقر الجيد.	0.844273	0.848833	0.57856	0.34879	0.694298
generated_explanations_allam.csv	explanation	generated_explanation	اقرب سلم وما ظن	يشير هذا المثل إلى أهمية التحلي بالصبر والتريث في حل المشكلات، حيث أن الأمور ستتضح وتُحل في الوقت المناسب.	يعني أن الشخص يجب أن يتصرف بحذر ويتجنب المخاطر غير المحسوبة. يشير المثل إلى أن اتخاذ القرارات بحكمة هو الأفضل من المخاطرة دون تفكير.	0.759103	0.877035	0.680637	0.558547	0.742219
generated_explanations_allam.csv	explanation	generated_explanation	الحر تخفيه الاشاره والذل يقرح بالقضا	يشير هذا المثل إلى أن الشخص النبيل يفهم التلميحات البسيطة ويتجنب المشاكل، بينما الشخص الذليل يحتاج إلى تدخل واضح ومباشر لتصحيح سلوكه.	الحر تخفيه الإشارة والذل يقرح بالقضا يعني أن الشخص الكريم يظهر كرمه من خلال إشارات بسيطة، بينما الشخص الذليل يظهر ذله من خلال أفعاله وتصرفاته.	0.783287	0.881069	0.64812	0.53103	0.735672
generated_explanations_allam.csv	explanation	generated_explanation	لا يجتمع سيفان في غمد	يشير هذا المثل إلى استحالة التعايش أو التوافق بين قوتين متعارضتين أو شخصين متنافسين في نفس المجال أو المكان.	يعني هذا أنه لا يمكن لشخصين أن يتفقا أو يتعايشا معًا إذا كانت لديهما مصالح متعارضة أو نوايا متضاربة.	0.831294	0.848318	0.698853	0.718975	0.747917
generated_explanations_allam.csv	explanation	generated_explanation	المليح بطبع	يشير هذا المثل إلى أن الجودة العالية تأتي مع التأخير في الإنجاز.	يعني أن الشخص الجميل بطبيعته وخلقه، وليس بالضرورة بسبب مظهره الخارجي. هذا المثل يشير إلى أن الجمال الحقيقي ينبع من الداخل، من الأخلاق والقيم الإنسانية.	0.597216	0.85739	0.380868	0.0882298	0.743205
generated_explanations_allam.csv	explanation	generated_explanation	الفريع له صميل	يشير هذا المثل إلى أن التدخل لحل المشاكل قد يؤدي إلى الإضرار بالنفس بدلاً من تحقيق الإصلاح.	الفريع هو إناء مصنوع من جلد أو معدن يستخدم لحفظ الماء أو اللبن. الصميل هو أداة مصنوعة من جلد تستخدم لعجن العجين أو لضرب الأشياء. المثل يعني أن الشيء الذي يتم حفظه يحتاج إلى عناية خاصة.	0.593803	0.832883	0.349918	0.195418	0.701506
generated_explanations_allam.csv	explanation	generated_explanation	اخذت من عدوك مره ومن صديقك الف مره	يشير هذا المثل إلى الشخص الذي يعرف الكثير من أسرارك.	أخذت من عدوك مرة ومن صديقك ألف مرة يعني أن الشخص قد يتعرض للخيانة من صديقه أكثر من مرة، بينما قد لا يتمكن من الحصول على نفس الفائدة من عدوه إلا مرة واحدة.	0.667021	0.860328	0.576902	0.187555	0.673081
generated_explanations_allam.csv	explanation	generated_explanation	حجي له	يشير هذا المثل إلى توبيخ شخص فشل في أداء مهمة بسبب ضعف عزيمته.	يعني أن الشخص قد قام بأداء فريضة الحج.	0.74317	0.860292	0.260949	0.0413604	0.75005
generated_explanations_allam.csv	explanation	generated_explanation	٦ احذر من ضرب الخلل	يشير هذا المثل إلى ضرورة الحذر من المخاطر الخفية أو الخداع الذي قد لا يكون واضحًا للعيان.	احذر من ضرب الخلل يعني أن تكون حذرًا من الأخطاء أو المشاكل التي قد تحدث في العمل أو الحياة. يشير إلى ضرورة الانتباه إلى التفاصيل الصغيرة التي قد تؤدي إلى مشاكل أكبر.	0.79268	0.836639	0.503318	0.311544	0.76903
generated_explanations_allam.csv	explanation	generated_explanation	الذي مالك عذر منه اقترب منه	يشير هذا المثل إلى أهمية التقرب من الأشخاص الذين لا نجد سببًا واضحًا للابتعاد عنهم، بهدف فهمهم بشكل أفضل وتجنب سوء الفهم.	يعني أن من لا يوجد له عذر في الابتعاد عن شخص ما، يجب عليه الاقتراب منه. بمعنى آخر، إذا لم يكن لديك سبب للابتعاد عن شخص ما، فلا تتجنبه واقترب منه.	0.850118	0.823629	0.682976	0.600021	0.721827
generated_explanations_allam.csv	explanation	generated_explanation	اكل لحم وترك عظم	يشير هذا المثل إلى أن الشخص يستفيد من شيء ثم يتخلى عنه بعد تحقيق مصلحته.	يعني أن الشخص قد أخذ كل شيء مهم من شخص آخر ولم يترك له أي شيء.	0.723002	0.884245	0.693303	0.324013	0.786742
generated_explanations_allam.csv	explanation	generated_explanation	البقاء في حياتك	يشير هذا المثل إلى الشخص الذي فقد شخصًا عزيزًا أو شيئًا من أمواله.	يعني أن تعيش حياتك بكل تفاصيلها وتستمتع بها. يشير إلى أهمية الاستفادة من كل لحظة وعدم إضاعة الوقت في أمور غير مهمة.	0.789628	0.792745	0.312982	0.118582	0.693614
generated_explanations_allam.csv	explanation	generated_explanation	من كواني مره الله لا براه ومن كواني مرتين الله يبريه	يشير هذا المثل إلى أهمية التعلم من الأخطاء وعدم تكرارها، حيث يُلام الشخص إذا تكرر الخطأ نفسه بسبب عدم اتخاذه الحذر.	يعني أن من أصابك منه ضرر مرة واحدة، فإن الله سيمنحك القوة لتحمل هذا الضرر. أما إذا أصابك منه ضرر مرتين، فإن الله سيمنحك القوة لت	0.696384	0.818833	0.455007	0.343916	0.643219
generated_explanations_allam.csv	explanation	generated_explanation	خرجه محجبه لا خرجه عجيه خرجه من الخروج خارج البيت، عجيه تفعل المنكرات	يشير هذا المثل إلى أن خروج المرأة بملابس محتشمة أفضل من خروجها للقيام بتصرفات غير لائقة.	خرجه محجبه لا خرجه عجيه يعني أن الفتاة المحتشمة لن تتعرض للمشاكل، بينما الفتاة التي تتبرج وتتصرف بشكل غير لائق ستواجه المشاكل.	0.873749	0.859812	0.800302	0.613534	0.731286
generated_explanations_allam.csv	explanation	generated_explanation	الزنوب اللي ما معه اخ يسوي له صبير	يشير هذا المثل إلى أن وجود الدعم والمساندة من الآخرين ضروري لتجاوز الصعوبات والمشاكل.	يعني أن الشخص الذي ليس لديه أخ يسانده ويعينه في الأوقات الصعبة، سيواجه صعوبات كبيرة.	0.816939	0.85429	0.591042	0.328563	0.721724
generated_explanations_allam.csv	explanation	generated_explanation	الشراع بشرع لعمري والحطبه بحطبه	يشير هذا المثل إلى أن الشخص الذي يعتمد على نفسه ولا يحتاج إلى مساعدة الآخرين يكون أكثر استقلالية وكفاءة.	يعني أن الأمور تجري وفق طبيعتها ولا حاجة للتدخل فيها. الشراع يشير إلى الرياح التي تحرك السفينة، والحطبة تعني الحطب الذي يستخدم لإشعال النار. بمعنى أن الرياح تأتي بطبيعتها وكذلك الحطب	0.606002	0.861732	0.351562	0.243048	0.683437
generated_explanations_allam.csv	explanation	generated_explanation	اشقي بالدارس ولا تبق جالس	يشير هذا المثل إلى أن القيام بأي عمل، مهما كان بسيطًا، أفضل من عدم القيام بأي شيء.	يعني أنه من الأفضل أن تعمل بجد وتواجه الصعوبات بدلاً من الجلوس دون فعل شيء. يشير إلى أهمية العمل والمثابرة لتحقيق النجاح بدلاً من الاعتماد على الحظ أو الجلوس وانتظار الفرص.	0.785711	0.858642	0.634874	0.471407	0.696128
generated_explanations_allam.csv	explanation	generated_explanation	غصب يهودي مرق	يشير هذا المثل إلى أن الشخص قد يُجبر على القيام بشيء دون رغبته أو اقتناعه.	يعني أن اليهودي لا بد أن يبيع ممتلكاته ويخرج من المدينة.	0.691898	0.827317	0.284645	0.0960444	0.725928
generated_explanations_allam.csv	explanation	generated_explanation	اوي الغريب ولا تموه	يشير هذا المثل إلى أهمية توفير المأوى والأمان للغريب قبل التفكير في تقديم الطعام له.	يعني أن الغريب أفضل من القريب الذي لا يقدم لك شيئًا.	0.781874	0.840869	0.506941	0.301521	0.702726
generated_explanations_allam.csv	explanation	generated_explanation	اللي ما تعرف تخبز ترجع الخلل عند المافي	يشير هذا المثل إلى أن الشخص الذي لا يجيد أداء عمله يميل إلى إلقاء اللوم على الآخرين بدلًا من تحمل مسؤولية فشله.	يعني أن الشخص الذي لا يعرف كيفية القيام بشيء ما يجب أن يتحمل المسؤولية عن أي خطأ يحدث نتيجة لجهله. بمعنى آخر، إذا لم تكن تعرف كيفية القيام بشيء ما، فلا تلوم الآخرين على النتائج السيئة	0.800943	0.888424	0.725677	0.625919	0.732078
generated_explanations_allam.csv	explanation	generated_explanation	خلاه غما غمايي	يشير هذا المثل إلى ترك الأمور غير واضحة أو مبهمة دون توضيح أو تفسير.	يعني أن الشخص قد ترك المكان في حالة من الضيق والكآبة، بحيث يشعر الآخرون بالحزن أو الضيق عند دخولهم إلى ذلك المكان.	0.810617	0.854184	0.457894	0.16482	0.712346
generated_explanations_allam.csv	explanation	generated_explanation	البالش يجيب العمي والطراش	يشير هذا المثل إلى أن الطمع والجشع يؤديان إلى عواقب سلبية ومؤذية.	يعني أن الشخص الذي يتسرع في اتخاذ القرارات دون تفكير كافٍ قد يتسبب في مشاكل كبيرة. البالش هو نوع من الأسماك الصغيرة التي تعيش في المياه الضحلة، وهي معروفة بأنها تسبب مشاكل صحية لمن يأكلها	0.497127	0.850629	0.491885	0.245884	0.681399

## Sheet: generated_explanations_jais7b-c
Source_File	Reference_Column	Generated_Column	text	explanation	generated_explanation	Cosine_MiniLM	Cosine_CAMeL	Cosine_Arabic_KW	SAS_SBERT_100K	BERTScore_F1
generated_explanations_jais7b-chat.csv	explanation	generated_explanation	يا شاقي لغيرك ريتك ما شقيت	يشير هذا المثل إلى تمني عدم معاناة الشخص الذي يعمل بجد لصالح الآخرين دون أن يحصل على فائدة شخصية.	لنفسك "يا شاقي لغيرك ريتك ما شقيت لنفسك" هو مثل يمني يعبر عن أهمية مساعدة الآخرين وعدم الاعتماد على النفس فقط. يشير المثل إلى أن الشخص الذي لا يساعد الآخرين قد يجد نفسه في موقف صعب في المستقبل. يشير المثل إلى أن	0.729757	0.911965	0.74442	0.584851	0.715451
generated_explanations_jais7b-chat.csv	explanation	generated_explanation	ما حد يسرق سارق	يشير هذا المثل إلى أن الشخص الذي يرتكب أفعالًا غير مشروعة يكون حذرًا من أن يقع ضحية لأفعال مشابهة.	"ما حد يسرق سارق" هو مثل يمني يعبر عن أن الشخص الذي يسرق ليس لديه أخلاق أو ضمير. هذا المثل يستخدم عادة للإشارة إلى الأشخاص الذين يسرقون من الآخرين دون الشعور بالذنب أو الندم. في سياق أوسع، يمكن أن يشير هذا المثل إلى	0.704655	0.88144	0.611405	0.484003	0.715702
generated_explanations_jais7b-chat.csv	explanation	generated_explanation	الجار قبل الدار	يشير هذا المثل إلى أهمية اختيار الجار قبل اختيار المنزل لأن الجيران يؤثرون على حياتنا.	الجار قبل الدار الجار قبل الدار الجار قبل الدار الجار قبل الدار الجار قبل الدار الجار قبل الدار الجار قبل الدار الجار قبل الدار الجار قبل الدار	0.449764	0.680832	0.414312	0.502601	0.634967
generated_explanations_jais7b-chat.csv	explanation	generated_explanation	كلام ما له اسماع ضرط الحمار خير منه	يشير هذا المثل إلى أن الكلام الذي لا يُستمع إليه ولا يُؤخذ به لا فائدة منه.	. "كلام ما له اسم" يعني الكلام الذي لا معنى له أو الذي لا فائدة منه. "ضرط الحمار" هو صوت الحمار. هذا المثل يعني أن الكلام الذي لا معنى له أو الذي لا فائدة منه أفضل من الكلام الذي ليس له معنى.	0.711507	0.785151	0.761132	0.808683	0.762638
generated_explanations_jais7b-chat.csv	explanation	generated_explanation	ثير معقله وهوه زمبيل	يشير هذا المثل إلى أن الشخص قد يتصرف بطريقة لا تتناسب مع قدراته أو مكانته، مما يجعله يبدو غير مؤهل أو غير مسؤول.	"ثير معقل هوه زمبيل" هو مثل يمني يعبر عن حالة من الصراع أو النزاع بين طرفين أو أكثر. "ثير" هو اسم شخص و"معقل" هو مكان أو مكان يعيش فيه الشخص أو يقيم. "هو" هو ضمير يشير إلى الشخص	0.523935	0.775441	0.472294	0.20608	0.659085
generated_explanations_jais7b-chat.csv	explanation	generated_explanation	ما حاج الا من حج برجله	يشير هذا المثل إلى أن الشخص الذي يشارك فعليًا في العمل هو الذي يفهم تفاصيله بشكل حقيقي.	"ما حاج الا من حج برجله" هو مثل يمني يعبر عن أهمية الاعتماد على النفس والاعتماد على الآخرين. يشير إلى أن الشخص الذي يحتاج إلى مساعدة من الآخرين في إنجاز مهمة ما لا يستطيع القيام بها بنفسه. في هذا المثل، "الحاج" هو	0.584731	0.828615	0.452115	0.309362	0.739584
generated_explanations_jais7b-chat.csv	explanation	generated_explanation	ما تموت العرب الا متوافقه	يشير هذا المثل إلى أن العرب يتحدون ويتفقون في مواجهة الأزمات والمصائب الكبيرة.	"ما تموت العرب الا متوافقه" هو مثل يمني يعبر عن أهمية الوحدة والتعاون بين الناس. يشير هذا المثل إلى أن الوحدة والتعاون بين الناس هي الأساس الذي يمكن أن يساعدهم على التغلب على التحديات والصعوبات التي يواجهونها. في هذا المثل، يتم	0.634321	0.838427	0.709492	0.741468	0.753165
generated_explanations_jais7b-chat.csv	explanation	generated_explanation	خير الامور صباحها، وخير البنات بكرها	يشير هذا المثل إلى أهمية بدء الأمور بشكل صحيح وعدم تأجيلها.	. "خير الامور صباحها" يعني أن الشخص الذي يتصرف بذكاء أو بحكمة أو بحنكة يكون عادة من النساء. "خير البنات بكرها" يعني أن الشخص الذي يتصرف بذكاء أو بحكمة أو بحنكة يكون عادة من الرجال	0.586202	0.728351	0.531173	0.27999	0.618424
generated_explanations_jais7b-chat.csv	explanation	generated_explanation	حيل الدوام يقطع الحجر	يشير هذا المثل إلى أن الإصرار والمثابرة يمكن أن يتغلبا على الصعوبات.	"حيل الدوام يقطع الحجر" هو مثل يمني يعبر عن قوة الإصرار والعزيمة في تحقيق الأهداف. يشير المثل إلى أن الشخص الذي يتمتع بالقدرة على الاستمرار في المحاولة حتى بعد الفشل المتكرر, يمكنه أن يحقق النجاح في النهاية. في هذا المثل, "ال	0.660083	0.899508	0.760605	0.736204	0.755378
generated_explanations_jais7b-chat.csv	explanation	generated_explanation	ايدي بلقفه، وصعبه يعنيني لقفه فمه	يشير هذا المثل إلى أن الشخص قد يضطر لمواجهة تحديات أو مسؤوليات غير مرغوبة لا يمكنه تجنبها.	وصعبه يعنيني "ايدي بلقفه" تعني "يدك مكشوفة" أو "مكشوفة"، و"صعبه يعنيني" تعني "صعب الأمر يهمني". المثل يعني أن الشخص الذي لا يخفي ما يفعله أو	0.842365	0.764682	0.500479	0.506732	0.67862
generated_explanations_jais7b-chat.csv	explanation	generated_explanation	تلخبط اللفظ والنفظ عند عيال الشياطين	يشير هذا المثل إلى أن الشخص الذي يتصرف بتهور أو دون تفكير قد يضر نفسه بشكل غير مقصود.	. "عيال" هو اسم شخص و"الشيطاني" هو اسم قبيلة. "تلخبط اللفظ والنفظ" يعني أن الشخص الذي يتحدث مع الشخص من القبيلة الأخرى لا يستطيع أن يفهمه لأن له لهجته الخاصة. "عند	0.716711	0.856812	0.427638	0.261142	0.68359
generated_explanations_jais7b-chat.csv	explanation	generated_explanation	الجواب علي قدر السؤال	يشير هذا المثل إلى أن الردود يجب أن تكون متناسبة مع الأفعال، حيث يُرد الخير بالخير والشر بالشر.	.	0.118068	0.596448	0.0403108	0.0838863	0.622281
generated_explanations_jais7b-chat.csv	explanation	generated_explanation	من له طب في راس الكلب، شله بيدين	يشير هذا المثل إلى أن تغيير طبيعة الشخص أو سلوكياته المتأصلة أمر صعب للغاية.	. "طب في راس الكلب" تعني أن الشخص يعاني من مرض عقلي. "شله بيدين" تعني أن الشخص الذي يعاني من المرض العقلي (راس الكلب) هو الشخص الذي يعاني من المرض العقلي.	0.700285	0.719992	0.42882	0.25667	0.662973
generated_explanations_jais7b-chat.csv	explanation	generated_explanation	بـيع بيقته شارج	يشير هذا المثل إلى أن الشخص باع شيئًا بأقل من قيمته الحقيقية.	.	0.156598	0.594324	0.132128	0.101854	0.65093
generated_explanations_jais7b-chat.csv	explanation	generated_explanation	البرد لشباط والتهمه لكوانين	يشير هذا المثل إلى أن الشخص قد يُتهم بأفعال لم يقم بها بينما يكون الفاعل الحقيقي شخصًا آخر.	. البرد لشباط والتهمه لكوانين. البرد لشباط والتهمه لكوانين. البرد لشباط والتهمه لكوانين. البرد لشباط والتهمه لكوانين. البرد لشباط والتهمه لكوانين	0.682399	0.720189	0.231665	0.040377	0.54624
generated_explanations_jais7b-chat.csv	explanation	generated_explanation	اقواله مفلس فلس	يشير هذا المثل إلى أن كلام الشخص ليس له قيمة أو تأثير.	"اقوال مفلس فلس" هو مثل يمني يعبر عن الحكمة والمعرفة التي يكتسبها الإنسان من خلال التجارب الحياتية. هذا المثل يشير إلى أن الحكمة والمعرفة ليست فقط من خلال التعليم أو الكتب, بل يمكن اكتسابها من خلال التجارب الحياتية. في هذا المثل	0.519989	0.846242	0.559846	0.294662	0.714287
generated_explanations_jais7b-chat.csv	explanation	generated_explanation	عين في المقبره و عين بتدور مره	يشير هذا المثل إلى الشخص الذي يتظاهر بالاهتمام بشيء جاد بينما يركز اهتمامه الحقيقي على شيء آخر، مثل النظر إلى النساء.	في القبريه و مره في المدينه "عين في المقبرة و عين بتدور مره في القبريه و مره في المدينه" هو مثل يمني يعبر عن الحياة اليومية للناس في اليمن. يشير هذا المثل إلى أن الناس في اليمن يعيشون حياة بسيطة ومريحة	0.66887	0.819105	0.435266	0.235433	0.658877
generated_explanations_jais7b-chat.csv	explanation	generated_explanation	ابن سوق	يشير هذا المثل إلى الشخص الذي يتصرف أو يتحدث بأسلوب غير لائق أو غير مهذب.	ابن سوق هو مثل يمني يعبر عن أهمية العمل الجاد والمثابرة في تحقيق النجاح. يشير هذا المثل إلى أن الشخص الذي يعمل بجد ويتحلى بالصبر والمثابرة يمكنه تحقيق النجاح في حياته. في هذا المثل، "ابن سوق" هو الشخص الذي يعمل بجد ويت	0.581348	0.819445	0.563677	0.145777	0.70404
generated_explanations_jais7b-chat.csv	explanation	generated_explanation	غداء متضيفين	يشير هذا المثل إلى أن العائلة قد تعد وجبة غداء فاخرة ومتنوعة دون وجود ضيوف، مما يعكس الاهتمام بالتجمع الأسري والتمتع بالطعام الجيد حتى في غياب الضيوف.	"الضيف ما يروح إلا بظهر" هذا المثل اليمني يعبر عن أهمية الضيافة وحسن الاستقبال. الضيف هو الشخص الذي يأتي لزيارة شخص آخر أو مكان آخر. في هذا المثل، يشير "الظهر" إلى أن الضيف لا يغادر المكان إلا بعد أن يكون	0.595328	0.862901	0.633556	0.401294	0.704222
generated_explanations_jais7b-chat.csv	explanation	generated_explanation	لا جاك يوم الحمار قمت له قومه	يشير هذا المثل إلى أهمية الاستعداد والتعامل بجدية مع المواقف الصعبة والمشكلات الكبيرة عند مواجهتها.	"لا جاك يوم الحمار قمت له قومه" هو مثل يمني يعبر عن أن الشخص الذي لا يستطيع أن يفعل شيئاً مهما في المواقف الصعبة أو الحرجة, لن يستطيع أن يفعل شيئاً مهما في أي وقت آخر. هذا المثل يعبر عن أن الشخص الذي لا يستطيع	0.530068	0.820876	0.579722	0.277478	0.688289
generated_explanations_jais7b-chat.csv	explanation	generated_explanation	جاءتك منيك يا بيت الله	يشير هذا المثل إلى أن الشخص قد يحصل على ما يرغب فيه دون جهد أو سعي منه.	جئت من بيت الله يا بيت الله يا بيت الله يا بيت الله يا بيت الله يا بيت الله يا بيت الله يا بيت الله يا بيت الله يا بيت الله يا	0.604361	0.660794	0.222943	-0.0335105	0.573417
generated_explanations_jais7b-chat.csv	explanation	generated_explanation	اذا لك مصلحه في جحر الحمار ادخل يدك	يشير هذا المثل إلى أن تحقيق الأهداف قد يتطلب تحمل المخاطر أو مواجهة التحديات.	في جحره "الجحور" هنا تعني الأماكن التي يختبئ فيها الناس من أجل حماية أنفسهم.	0.814216	0.801699	0.273411	-0.0285871	0.698821
generated_explanations_jais7b-chat.csv	explanation	generated_explanation	لا حريوه مليحه، ولا اويه يباكر اويه يباكر ما اعطوهم الحريوه، العروسه في وقت مبكر	يشير هذا المثل إلى أهمية التروي والتفكير الجيد قبل اتخاذ القرارات المهمة.	"لا حريوه مليحه" تعني أن العريس لا يملك المال الكافي. "ولا اويه يباكر" تعني أن العروس لا تريد الزواج في وقت مبكر. "اويه يباكر" ما اعطوهم الحريوه" يعني أن أهل العروس لم يعطوا	0.658287	0.676252	0.232644	0.156741	0.652989
generated_explanations_jais7b-chat.csv	explanation	generated_explanation	اذا حصلت الحمال وفي بالمال	يشير هذا المثل إلى أهمية اختيار الزوج المناسب الذي يستطيع تحمل مسؤوليات الحياة الزوجية ودعم الأسرة ماليًا ومعنويًا.	, فلا تعطيه شيئا. الحمال هو الشخص الذي يحمل البضائع على ظهره من مكان إلى آخر. وفي المثل اليمني, إذا حصل الحمال على المال, فلا تعطيه شيئا. هذا يعني أن الشخص الذي يطلب منك المال لا يستحقه.	0.774331	0.79684	0.414038	0.0168902	0.678544
generated_explanations_jais7b-chat.csv	explanation	generated_explanation	اقرب من عسوس الاذن	يشير هذا المثل إلى أن الشيء قريب جدًا بحيث لا يمكن أن يكون أقرب.	من ان تسمع نغماتها " أقصد أن الشخص الذي تتحدث عنه كان أقرب إلى أذني من أن أسمع ما يقوله.	0.767505	0.726443	0.394549	0.300629	0.707947
generated_explanations_jais7b-chat.csv	explanation	generated_explanation	يوم الحطابه لها	يشير هذا المثل إلى أن هناك وقتًا كافيًا لإنجاز المهمة دون استعجال.	معنى خاص في اليمن. يوم الحطابه هو اليوم الذي يبدأ فيه موسم حصاد القمح. في اليمن، يعتبر القمح من أهم المحاصيل الزراعية. في هذا اليوم، يجتمع الناس في الحقول للاحتفال ببداية موسم الحصاد. يأكل الناس في هذا	0.566116	0.805246	0.12768	0.0615405	0.668505
generated_explanations_jais7b-chat.csv	explanation	generated_explanation	اللي ما عنده عمر يشتري له جمل	يشير هذا المثل إلى أن من لا يملك الصبر أو التحمل يجب أن يسعى لاكتسابه.	"اللي ما عنده عمر يشتري له جمل" هو مثل يمني يعبر عن حالة من اليأس أو العجز عن تحقيق شيء ما. الجمل في هذا السياق هو رمز للجهل أو عدم المعرفة. المثل يشير إلى شخص ليس لديه خبرة أو معرفة في مجال معين, وبالتالي	0.691889	0.809604	0.641187	0.392284	0.718324
generated_explanations_jais7b-chat.csv	explanation	generated_explanation	بـيت الخنا خراب	يشير هذا المثل إلى أن الخيانة تؤدي دائمًا إلى الفشل والدمار.	بيت العيال خربان "بيت الخنا خرب بيت العيال خربان" هو مثل يمني يعبر عن العلاقة الوثيقة بين الرجل والمرأة في المجتمع اليمني. يشير المثل إلى أن الرجل والمرأة في اليمن يعتبران عائلة واحدة، وأن أي مشاكل أو خلافات بينهما تؤثر	0.443421	0.777868	0.428727	0.348826	0.701835
generated_explanations_jais7b-chat.csv	explanation	generated_explanation	اذا قدك سارج كثر المفاتح	يشير هذا المثل إلى أن الشخص الذي يكشف عن عيوبه أو أخطائه بشكل علني يواجه الفضيحة.	"إذا قدت سارج كثر المفاتح" السارج هو نوع من أنواع الخيول العربية الأصيلة, والمفاتح هو نوع من أنواع الخيول العربية الهجينة. هذا المثل اليمني يعبر عن أهمية الصبر في تحقيق الأهداف. في هذا المثل	0.583178	0.830634	0.377497	0.189119	0.674959
generated_explanations_jais7b-chat.csv	explanation	generated_explanation	حرام ما وصل طرفي	يشير هذا المثل إلى الشعور بالأسى أو الألم عند عدم تحقيق الهدف أو الوصول إلى المراد.	ها "حرام ما وصل طرفيها" هو مثل يمني يعبر عن الغضب الشديد أو الاستياء من شيء ما. يستخدم هذا المثل عادة عندما يكون الشخص مستاءً من شيء ما أو عندما يكون غاضباً من شخص ما. المثل يشير إلى أن الشيء	0.596361	0.839516	0.577332	0.485771	0.741264
generated_explanations_jais7b-chat.csv	explanation	generated_explanation	اللي ما يخاف من الله خاف منه	يشير هذا المثل إلى أن الشخص الذي لا يخشى الله في أفعاله قد يكون خطرًا على الآخرين.	"اللي ما يخاف من الله خاف منه" هو مثل يمني يعبر عن أهمية الخوف من الله في حياة الإنسان. يشير المثل إلى أن الأشخاص الذين لا يخافون من الله قد يواجهون عواقب وخيمة في الحياة. في هذا المثل، "اللي" تعني "	0.712459	0.886142	0.768972	0.570166	0.770616
generated_explanations_jais7b-chat.csv	explanation	generated_explanation	لا سرحت بلاد العور اعور عينك	يشير هذا المثل إلى أن الانغماس في بيئة سلبية يمكن أن يؤدي إلى تبني عادات سيئة أو التأثر بشكل سلبي.	"لا سرحت بلاد العور اعور عينك" هو مثل يمني يعبر عن الغضب الشديد أو الاستياء من شخص أو موقف. "البلد" في هذا المثل يشير إلى الشخص الذي تسبب في الغضب أو الاستياء. "العور" هو اسم شخص حقيقي	0.749494	0.772348	0.429136	0.202692	0.704391
generated_explanations_jais7b-chat.csv	explanation	generated_explanation	يعرف البيت من ساسه	يشير هذا المثل إلى فهم الشخص العميق لأصول وأساسيات الأمور أو الأشخاص.	إلى اسفله "البيت من ساسه إلى اسفله" هو مثل يمني يعبر عن أن الشخص الذي يعيش في بيت معين يعرف كل شيء عن ذلك البيت من الداخل والخارج. هذا المثل يستخدم لوصف الأشخاص الذين يعيشون في مكان معين أو يعملون في مكان معين.	0.684233	0.838397	0.48679	0.343513	0.709284
generated_explanations_jais7b-chat.csv	explanation	generated_explanation	اللقط اعمي والخير اخجل	يشير هذا المثل إلى أن الرزق قد يأتي من مصادر غير متوقعة وأن الخير قد يكون مخفيًا في أماكن لا نتوقعها.	ان "اللقط اعمى" هو نوع من الطيور التي تعيش في اليمن. "الخير" هو صفة تعني "الخير" أو "الخير". "الخير" هو صفة تعني "الخير" أو "الخير". "الخير"	0.556463	0.703769	0.420924	0.187867	0.646383
generated_explanations_jais7b-chat.csv	explanation	generated_explanation	خشم الحمار ابيض	يشير هذا المثل إلى أن الجمال ليس في المظهر الخارجي فقط، بل في الصفات والجوهر.	خشم الحمار ابيض خشم الحمار ابيض خشم الحمار ابيض خشم الحمار ابيض خشم الحمار ابيض خشم الحمار ابيض خشم الحمار ابيض خشم الحمار ابيض خشم الحمار ابيض	0.495218	0.504066	0.196283	0.113539	0.56614
generated_explanations_jais7b-chat.csv	explanation	generated_explanation	حاسب علي نفسك	يشير هذا المثل إلى أن الاستمرار في الخطأ يؤدي إلى الهلاك.	ولا تحسب على غيرك "حاسب علي نفسك ولا تحسب على غيرك" هو مثل يمني يعبر عن أهمية المسؤولية الشخصية. يشير إلى أن الشخص يجب أن يتحمل مسؤولية أفعاله وقراراته ولا يتوقع أن يتحملها الآخرون. هذا المثل يشجع على الاعتماد على النفس وتحمل	0.575332	0.784212	0.619519	0.212867	0.716696
generated_explanations_jais7b-chat.csv	explanation	generated_explanation	غالي والطلب رخيص	يشير هذا المثل إلى شخص ذو قيمة عالية ومكانة رفيعة لكنه متواضع في متطلباته.	. أ. غالي والطلب رخيص. ب. غالي والطلب رخيص. ج. غالي والطلب رخيص. د. غالي والطلب رخيص. 2. ما هو المثل اليمني الذي يعني "لا يوجد شيء مجاني في هذا العالم"? أ	0.722235	0.785064	0.470598	0.402052	0.640188
generated_explanations_jais7b-chat.csv	explanation	generated_explanation	غله الشعبه بزربها	يشير هذا المثل إلى أن الجهد المبذول قد لا يؤدي إلى نتائج إيجابية، حيث يمكن أن تكون المكاسب مساوية للخسائر.	. "غله الشعبه بزربها" هو مثل يمني يعبر عن أن الشخص الذي لا يستطيع أن يفعل شيئاً بنفسه, فإنه يلجأ إلى الآخرين لمساعدته. في هذا المثل, "الشعبه" هي الأرض التي يزرع فيها الشخص, و"الزرب	0.636556	0.838739	0.327426	0.189028	0.671621
generated_explanations_jais7b-chat.csv	explanation	generated_explanation	داخل في الربح خارج من الخساره	يشير هذا المثل إلى الشخص الذي يضع شروطًا تخدم مصلحته فقط.	"الربح والخسارة" هو مصطلح يستخدم في الأعمال التجارية لوصف الربح أو الخسارة التي تم تحقيقها من خلال بيع السلع أو الخدمات. في اليمن، يستخدم هذا المثل لوصف موقف صعب أو غير متوقع. "الداخل في الربح" يعني أن الشخص أو المجموعة في	0.551834	0.8738	0.420321	0.398205	0.701123
generated_explanations_jais7b-chat.csv	explanation	generated_explanation	كنن و فجي	يشير هذا المثل إلى الشعور بالظلم والقهر الذي قد يواجهه الإنسان في مواقف معينة.	. "كنن" تعني "الجلوس" و "فجي" تعني "الوقوف". هذا المثل اليمني هو طريقة بسيطة لتعليم الأطفال أهمية النظافة.	0.554647	0.844725	0.440332	0.162186	0.680591
generated_explanations_jais7b-chat.csv	explanation	generated_explanation	افه الكذب الخيانه	يشير هذا المثل إلى أن الكذب يُعتبر نوعًا من الخيانة، حيث أن كلاهما يؤدي إلى فقدان الثقة والضرر في العلاقات.	الخداع "الرجل الذي يكذب لا يمكن أن يكون مخلصا" "الرجل الذي يخون لا يمكن أن يكون مخلصا" "الرجل الذي يخدع لا يمكن أن يكون مخلصا" "الرجل الذي يكذب لا يمكن	0.611486	0.754835	0.56879	0.675548	0.638195
generated_explanations_jais7b-chat.csv	explanation	generated_explanation	يدك بلقفه واصبعه بعينك	يشير هذا المثل إلى أن الشخص الذي تقوم بمساعدته قد يرد لك المعروف بالإساءة أو الأذى.	"يدك بلقفه واصبعه بعينك" هو مثل يمني قديم يستخدم للإشارة إلى أن الشخص الذي تتحدث عنه هو شخص لا يمكن الوثوق به أو أن يكون غير أمين. المثل يشير إلى أن الشخص الذي تتحدث عنه هو شخص لا يمكن الوثوق به	0.738572	0.887901	0.642325	0.412999	0.716487
generated_explanations_jais7b-chat.csv	explanation	generated_explanation	جلست الجاره علي الجاره خساره	يشير هذا المثل إلى أن حديث المرأة مع جارتها في الصباح يعطلها عن أداء أعمالها المنزلية ويضيع وقتهما بلا فائدة.	. "جلست الجاريه علي الجاريه خساره" هو مثل يمني يعبر عن أن الشخص الذي لا يعرف قيمة الأشياء لا يمكنه أن يقدر قيمة الآخرين. المثل اليمني "جلست الجاريه علي الجاريه خساره" هو مثل شعبي يستخدم للتعبير عن	0.629027	0.79727	0.514723	0.322018	0.672388
generated_explanations_jais7b-chat.csv	explanation	generated_explanation	من كذب لك كذب عليك	يشير هذا المثل إلى أن الشخص الذي يكذب على الآخرين يمكن أن يكذب عليهم مرة أخرى، مما يعكس عدم الثقة في صدقه وولائه.	. من كذب عليك مرة واحدة, كذب عليك ألف مرة. من كذب عليك ألف مرة, كذب عليك بلا نهاية. من كذب عليك بلا نهاية, كذب عليك بلا نهاية. من كذب عليك بلا نهاية, كذب عليك بلا نهاية.	0.500452	0.732111	0.673034	0.672338	0.615571
generated_explanations_jais7b-chat.csv	explanation	generated_explanation	يضع سره في اضعف خلقه	يشير هذا المثل إلى قدرة الله على إظهار قوته وحكمته من خلال أضعف المخلوقات، مما يبرز عظمة قدرته وتدبيره.	"يضع سره في اضعف خلقه" هو مثل يمني يعبر عن الحكمة والذكاء. يشير إلى أن الشخص الذكي أو الذكي يجب أن يكون حذرًا من الأشخاص الذين لا يثق بهم أو لا يثق بهم. يجب أن يكون حذرًا من الأشخاص الذين لا	0.73234	0.774863	0.517394	0.2753	0.698622
generated_explanations_jais7b-chat.csv	explanation	generated_explanation	بـكره شاني لي بيت	يشير هذا المثل إلى الأمل أو التخطيط لتحقيق أهداف مستقبلية، رغم عدم اتخاذ خطوات فعلية لتحقيقها في الوقت الحاضر.	"لا يمكن لأحد أن يعرف ما في قلبي إلا إذا كان يعيش في نفس البيت الذي أعيش فيه." المثل اليمني "بـكره شاني لي بيت" هو مثل شائع في اليمن يستخدم للتعبير عن مشاعر الشخص الداخلية أو مشاعره تجاه شخص آخر. يشير	0.668018	0.866673	0.50378	0.0780624	0.657592
generated_explanations_jais7b-chat.csv	explanation	generated_explanation	اول التيه عقل والا جنان	يشير هذا المثل إلى أن الإنسان يُظهر نضجه وحكمته عندما يبدأ في تحمل المسؤولية، وأن الاندفاع في الشباب قد يؤدي إلى تصرفات غير محسوبة.	"أول التيه عقل والا جنان" "أول التيه عقل والا جنان" هو مثل يمني قديم يعبر عن أهمية العقل في حل المشكلات واتخاذ القرارات. التيه هو مكان صعب الوصول إليه أو الخروج منه. في هذا المثل، التيه يمثل مشكلة	0.687209	0.851938	0.545671	0.32466	0.702884
generated_explanations_jais7b-chat.csv	explanation	generated_explanation	الجوع يكسر	يشير هذا المثل إلى أن الجوع يمكن أن يدفع الشخص إلى اتخاذ قرارات أو أفعال غير معتادة للحفاظ على حياته.	الحجر "الجوع يكسر الحجر" هو مثل يمني يعبر عن قوة الجوع في دفع الناس إلى العمل. الحجر هنا يمثل الصعوبات أو العقبات التي قد تواجه الشخص. الجوع هو رمز للحاجة إلى العمل من أجل البقاء. هذا المثل يعكس الواقع الذي يعيشه الكثير من	0.69313	0.912422	0.574122	0.520206	0.730031
generated_explanations_jais7b-chat.csv	explanation	generated_explanation	الفقر يمكنك الدعاء	يشير هذا المثل إلى أن الفقر يدفع الإنسان للجوء إلى الله بالدعاء طلبًا للفرج والمساعدة.	عليه ولكن لا يمكنك أن تمنعه من أن يكون موجودًا. هذا المثل اليمني يعبر عن حقيقة أن الفقر هو واقع لا يمكن تجنبه أو تجنبه. على الرغم من أن الناس قد يدعون على الفقر، إلا أنه لا يزال موجودًا. الفقر هو حالة	0.576835	0.84534	0.561936	0.389796	0.708804
generated_explanations_jais7b-chat.csv	explanation	generated_explanation	ما طبيب طب عمره	يشير هذا المثل إلى أن الشخص قد لا يكون قادرًا على حل مشاكله الخاصة أو معالجة أموره بنفسه، حتى لو كان متخصصًا في ذلك المجال.	20 سنة يستطيع أن يعالج مرضاه من ذوي الخبرة التي اكتسبها من خلال ممارسته الطبية لمدة 20 سنة. هذا المثل اليمني يعبر عن أن الخبرة هي العامل الأساسي في النجاح في أي مجال من مجالات الحيا ة. فالخبرة تساعد	0.608651	0.894835	0.555117	0.180773	0.681903
generated_explanations_jais7b-chat.csv	explanation	generated_explanation	اعملها عوجه تاتي ساني	يشير هذا المثل إلى أن الأمور التي تبدأ بشكل غير صحيح قد تؤدي في النهاية إلى نتائج إيجابية أو غير متوقعة.	"اعمل ما تريد أن تفعله، ولكن لا تتوقع أن يكون هناك أي شيء متبقي لك." "اعمل ما تريد أن تفعله، ولكن لا تتوقع أن يكون هناك أي شيء متبقي لك."	0.731126	0.789824	0.525684	0.138734	0.619623
generated_explanations_jais7b-chat.csv	explanation	generated_explanation	من دحق علي ذيل الكلب نيبه	يشير هذا المثل إلى أن من يسبب الأذى أو الإزعاج للآخرين يجب أن يتوقع رد فعل سلبي أو انتقامي.	. من دحق علي ذيل الكلب نيبه. من دحق علي ذيل الكلب نيبه. من دحق علي ذيل الكلب نيبه. من دحق علي ذيل الكلب نيبه. من دحق علي ذيل الكلب نيبه	0.494446	0.693484	0.345093	0.0926105	0.532823
generated_explanations_jais7b-chat.csv	explanation	generated_explanation	بل السير يسير معك بل ادهن	يشير هذا المثل إلى أن التعامل بلطف ومرونة يسهل تحقيق الأهداف والنجاح.	وجهك "بل السير يسير معك" يعني أن الناس سيأتون إليك إذا كنت لطيفا معهم. "بل ادهن وجهك" يعني أن الناس سيبتعدون عنك إذا كنت وقحا معهم. من فضلك قم بتسجيل الدخول أو إنشاء حساب جديد ل	0.650127	0.761418	0.417565	0.223344	0.636109
generated_explanations_jais7b-chat.csv	explanation	generated_explanation	من جاد في ابن عمه ما فسل	يشير هذا المثل إلى أن من يكرم ويدعم أقاربه لن يُنظر إليه باحتقار أو نقص من قبل الآخرين.	(أي ما لم يجد) "من جاد في ابن عمه ما فسل" هو مثل يمني يعبر عن أهمية الصدق والأمانة في العلاقات الإنسانية. يشير المثل إلى أن الشخص الذي يخدع أو يغش أو يكذب على ابن عمه قد لا يجد ما يريد أو قد لا	0.788301	0.863359	0.561651	0.443855	0.717893
generated_explanations_jais7b-chat.csv	explanation	generated_explanation	اصبر يادي للمصعاب	يشير هذا المثل إلى أهمية الصبر والانتظار للحصول على النتائج المرجوة، حتى وإن طال الزمن لتحقيق الوعود.	ما تجي من عند الله "اصبر يا دي للمصاعب ما تجي من عند الله" هو مثل يمني يعبر عن الصبر والتحمل في مواجهة الصعوبات. يشير هذا المثل إلى أن الصبر هو مفتاح التغلب على المصاعب والتحديات التي قد نواجهها في حياتنا.	0.691118	0.898901	0.599033	0.572066	0.72661
generated_explanations_jais7b-chat.csv	explanation	generated_explanation	ابدا بيمينك ولو بيسرك علي	يشير هذا المثل إلى أهمية البدء بالأمور الصحيحة أو الجيدة حتى لو كانت الظروف أو الأشخاص المحيطون بك لا يشجعون على ذلك، مؤكدًا على قيمة التوجه نحو الأفضل دائمًا.	طول "ابدأ من حيث أنت" "ابدأ من حيث أنت" "ابدأ من حيث أنت" "ابدأ من حيث أنت" "ابدأ من حيث أنت" "ابدأ من حيث أنت"	0.447074	0.718624	0.343867	0.301675	0.547121
generated_explanations_jais7b-chat.csv	explanation	generated_explanation	العجل ياكل قرصه ني العجل المتسرع ني غير مطبوخ جيدا	يشير هذا المثل إلى أن التسرع في اتخاذ القرارات يؤدي إلى نتائج غير مرضية.	قرص ال عجل قرشته ني غير مطبوخ جيدا قرشته ال عجل قرشته ني غير مطبوخ جيدا قرشته ال عجل قرشته ني غير مطبوخ جيدا قرش	0.521194	0.765525	0.15773	0.135096	0.581622
generated_explanations_jais7b-chat.csv	explanation	generated_explanation	من خدم الناس ببلاش اتهموه بالسرقه	يشير هذا المثل إلى أن العمل المجاني قد يثير الشكوك والاتهامات بدلاً من التقدير.	"من خدم الناس ببلاش اتهموه بالسرقه" "من خدم الناس ببلاش اتهموه بالسرقه" "من خدم الناس ببلاش اتهموه بالسرقه" "من خدم الناس ببلاش اتهموه بالسرقه" "	0.569207	0.662963	0.11248	0.380396	0.564406
generated_explanations_jais7b-chat.csv	explanation	generated_explanation	المحبه خيبه ولو تشقر	يشير هذا المثل إلى أن الحب قد يؤدي إلى خيبة الأمل حتى لو بدا في البداية جميلاً أو واعدًا.	ت "المحبة الخالصة لا تتغير مهما كانت الظروف" أقوال مأثورة عن الحب 1. "الحب هو أن ترى النور في عين الآخر" - جبران خليل جبران 2. "الحب هو أن ترى النور في عين الآخر"	0.598356	0.805403	0.598461	0.240627	0.65378
generated_explanations_jais7b-chat.csv	explanation	generated_explanation	جزي الله النابئات عني خير	يشير هذا المثل إلى أن الشخص قد يستفيد من المصائب أو الأزمات التي يمر بها، حيث تأتي بنتائج إيجابية غير متوقعة.	الجزاء. "جزي الله النابئات عني خير الجزاء" هو مثل يمني يعبر عن الشكر والامتنان لمن ساعدك أو قدم لك خدمة. "النابئات" تعني الأشخاص الذين ساعدوك أو قدموا لك خدمة. "خير الجزاء" يعني أفضل الجزاء.	0.563346	0.828963	0.488856	0.298311	0.652759
generated_explanations_jais7b-chat.csv	explanation	generated_explanation	دست علوه	يشير هذا المثل إلى أن الأمور قد تحدث بشكل غير مقصود أو بدون تخطيط مسبق.	- أي: "وضعه على رأسه" - أي: "وضعه على رأسه" - أي: "وضعه على رأسه" - أي: "وضعه على رأسه" - أي: "وضعه على رأسه" - أي: "وضعه على رأسه" -	0.403778	0.605273	0.306501	0.0883856	0.567997
generated_explanations_jais7b-chat.csv	explanation	generated_explanation	من رضي بشنق نفسه شليت برجله	يشير هذا المثل إلى أن من يختار طريقًا يؤدي إلى هلاكه، فإنه يتحمل مسؤولية قراره، ولا مانع من مساعدته في الوصول إلى ما اختاره بنفسه.	. من رضي بشنق نفسه شليت برجله. من رضي بشنق نفسه شليت برجله. من رضي بشنق نفسه شليت برجله. من رضي بشنق نفسه شليت برجله. من رضي بشنق	0.545543	0.738777	0.313175	0.0885817	0.548885
generated_explanations_jais7b-chat.csv	explanation	generated_explanation	الكسل يورث الجوع	يشير هذا المثل إلى أن الكسل يؤدي في النهاية إلى الجوع.	. الكسل يورث الجوع. الكسل يورث الجوع. الكسل يورث الجوع. الكسل يورث الجوع. الكسل يورث الجوع. الكسل يورث الجوع. الكسل يورث	0.565847	0.743188	0.567363	0.706629	0.656779
generated_explanations_jais7b-chat.csv	explanation	generated_explanation	ابعد من السماء	يشير هذا المثل إلى استحالة حدوث الأمر.	ولا تلمس الأرض "العباد من السماء" تعني أن الشخص لا يجب أن يتدخل في الأمور التي لا تخصه. "ولا تلمس الأرض" تعني أن الشخص لا يجب أن يتدخل في الأمور التي تخص الآخرين.	0.457547	0.720443	0.345455	0.0866822	0.651715
generated_explanations_jais7b-chat.csv	explanation	generated_explanation	صنعاء ما بنتت بيوم	يشير هذا المثل إلى أن الإنجازات الكبيرة تحتاج إلى وقت وجهد لتحقيقها.	"صنعاء ما بنتت بيوم" هو مثل يمني يعبر عن حالة من العجز أو الضعف أو القصور في القدرة على القيام بشيء ما. هذا المثل يستخدم عادة لوصف شخص أو موقف أو حالة لا يمكن أن تتطور أو تتحسن أو تتغير. في هذا المثل،	0.634003	0.833786	0.51865	0.19884	0.671466
generated_explanations_jais7b-chat.csv	explanation	generated_explanation	سيدك ما بيدك	يشير هذا المثل إلى أهمية الاعتماد على ما تمتلكه بالفعل.	"سيدك ما بيدك" هو مثل يمني يعبر عن أهمية الاعتماد على النفس والاعتماد على الذات. يشير إلى أن الشخص يجب أن يعتمد على قدراته ومهاراته الخاصة بدلاً من الاعتماد على الآخرين. في سياق أوسع، يمكن تفسير المثل على أنه دعوة للعمل الفردي	0.528398	0.857743	0.558332	0.62617	0.737477
generated_explanations_jais7b-chat.csv	explanation	generated_explanation	يدي في فمه، واصبعه في عيني فمه فمه	يشير هذا المثل إلى خيانة الثقة واستغلال الشخص للآخر رغم حسن المعاملة والثقة الممنوحة له.	فمه فمه فمه فمه فمه فمه فمه فمه فمه فمه فمه فمه فم فم فم فم فم فم فم فم فم فم فم فم فم فم فم	0.345701	0.597788	0.152072	0.0194067	0.504872
generated_explanations_jais7b-chat.csv	explanation	generated_explanation	سيري لش تجاهش تجاهش لا اهلش تجاهش ولا بني عمش وراش	يشير هذا المثل إلى أهمية التحلي بالثقة والتروي في اتخاذ القرارات، خاصة عندما لا يكون هناك دعم مباشر من الأهل أو الأقارب.	. "سيري لش تجاهش تجاهش لا اهلش تجاهش ولا بني عمش وراش" هو مثل يمني يعبر عن أهمية الصدق والأمانة في العلاقات الإنسانية. يشير المثل إلى أن الشخص الذي لا يملك الصدق والأمانة لا يمكن أن يثق به أحد.	0.729884	0.867934	0.566145	0.278299	0.704492
generated_explanations_jais7b-chat.csv	explanation	generated_explanation	ما تموت العرب الا متوافيه	يشير هذا المثل إلى أن العرب لا تتعرض للضرر أو الهزيمة دون أن ترد بالمثل، ويستخدم كتحذير أو تهديد للخصوم.	"ما تموت العرب الا متوافيه" هو مثل يمني يعبر عن قوة التحمل والصبر لدى الشعب اليمني. يشير هذا المثل إلى أن الشعب اليمني قادر على تحمل المصاعب والتحديات التي تواجهه في حياته اليومية. يعتبر هذا المثل من الأمثال الشعبية التي تعبر عن	0.732107	0.840945	0.686885	0.57031	0.713098
generated_explanations_jais7b-chat.csv	explanation	generated_explanation	ثور المؤمن ما ستره	يشير هذا المثل إلى أن الشخص الذي يعيش ببساطة وقناعة لا يحتاج إلى التظاهر أو التفاخر بالمظاهر الخارجية.	الله "ثور المؤمن ما ستره الله" هو مثل يمني قديم يعبر عن أهمية الثقة في الله وعدم الخوف من العواقب. في هذا المثل، يتم مقارنة المؤمن بثور يعيش في البرية. الثور هو حيوان قوي وذو قوة كبيرة، وهو معروف بقدرته على	0.589354	0.876897	0.545486	0.178087	0.681666
generated_explanations_jais7b-chat.csv	explanation	generated_explanation	اللي نفسه بيد غيره، يموت معذب	يشير هذا المثل إلى أن القرار أصبح بيد شخص آخر وليس بيد صاحب الشأن.	. هذا المثل اليمني يعني أن الشخص الذي يعتمد على الآخرين في حياته لن يكون سعيدا أبدا. إنه يشير إلى أن الشخص الذي يعتمد على الآخرين في حياته لن يكون سعيدا أبدا.	0.775101	0.869609	0.549057	0.228433	0.733225
generated_explanations_jais7b-chat.csv	explanation	generated_explanation	ساير الكذاب لا باب الباب ويقال ساير الكذاب الي باب بيته	يشير هذا المثل إلى أهمية متابعة الكاذب حتى النهاية لكشف حقيقته.	"ساير الكذاب لا باب الباب" هو مثل يمني يعبر عن أن الشخص الذي يكذب كثيرا لا يمكن أن يثق به أو يعتمد عليه. الكذب هو فعل غير أخلاقي وغير مقبول في أي مجتمع. وهو يعتبر من الصفات التي لا يمكن أن يتمتع بها	0.55409	0.845878	0.629384	0.384342	0.692988
generated_explanations_jais7b-chat.csv	explanation	generated_explanation	كل اكل الرجال، وقوم قومه الجمال	يشير هذا المثل إلى أهمية التحلي بالقوة والنشاط في تناول الطعام والعمل بكفاءة.	. "كل أكل الرجال" يعني أن كل شخص يأكل ما يستطيع تحمله. "وقوم قومه الجمال" يعني أن الجمال هو ما يقدره الناس في مجتمعهم.	0.673568	0.819316	0.379379	0.380737	0.660465
generated_explanations_jais7b-chat.csv	explanation	generated_explanation	اذا لبست بذا العوراك كن اعور مثلهم	يشير هذا المثل إلى أهمية التكيف مع البيئة المحيطة والتصرف بمرونة لتحقيق التعايش، مع الالتزام بالقيم الدينية والأخلاقية.	"العوراك" هو نوع من أنواع الملابس اليمنية التقليدية للرجال. "العور" هو الشخص الذي يرتدي الملابس التقليدية اليمنية. "العباءة" هي نوع من أنواع الملابس التقليدية للنساء. "العباءة" هي الشخص الذي	0.665895	0.737664	0.273804	0.139941	0.628939
generated_explanations_jais7b-chat.csv	explanation	generated_explanation	اركب له سبيله	يشير هذا المثل إلى ضرورة اتباع نهج أو طريقة معينة للتعامل مع موقف أو شخص حتى لو لم يكن يستحق الجهد المبذول.	"اركب له سبيله" هو مثل يمني يعبر عن الرغبة في مساعدة شخص ما أو تقديم العون له. يستخدم هذا المثل عادة عندما يرغب شخص ما في مساعدة شخص آخر في تحقيق شيء ما أو التغلب على مشكلة ما. في هذا المثل، "سبيله"	0.628019	0.841085	0.699903	0.517189	0.706569
generated_explanations_jais7b-chat.csv	explanation	generated_explanation	اين الثري من الثريا	يشير هذا المثل إلى الشخص الذي يُفضل عليه شخص ذو مكانة أعلى أو أعظم.	الثريا هي نوع من المصابيح التي كانت تستخدم في اليمن قديما. المثل يعني أن الشخص الثري قد يكون لديه الكثير من المال ولكن لا يستطيع شراء الأشياء التي يريدها. وفي هذا المثل، يشير "الثريا" إلى الشيء الذي يرغب الشخص	0.61006	0.851895	0.441593	0.23604	0.738903
generated_explanations_jais7b-chat.csv	explanation	generated_explanation	من اكل باليدين اختنق	يشير هذا المثل إلى أن الطمع والجشع يؤديان إلى نتائج سلبية أو الوقوع في المشكلات.	"من أكل باليد اليمنى اختنق" هو مثل يمني قديم يستخدم للإشارة إلى أن الشخص الذي يتصرف بطريقة غير متوقعة أو غير متوقعة قد يواجه صعوبات أو مشاكل. في هذا المثل، اليد اليمنى هي اليد التي يستخدمها الشخص عادة في الأنشطة اليومية مثل الأكل أو الكتابة.	0.595386	0.87357	0.557399	0.267458	0.71505
generated_explanations_jais7b-chat.csv	explanation	generated_explanation	من بين الدارح لا يقول اح الدارح الشهره	يشير هذا المثل إلى أن السعي لتحقيق النجاح أو الشهرة يتطلب تحمل الصعوبات دون الشكوى.	"من بين الدارح لا يقول اح" هو مثل يمني يعبر عن أهمية عدم التحدث عن الآخرين أو النميمة عنهم. الدارح هو الشخص الذي يتحدث عن الآخرين أو النميمة عنهم. الشهره هو الشخص الذي يتحدث عنه الدارح. المثل يشير إلى	0.573304	0.836712	0.482048	0.204166	0.686556
generated_explanations_jais7b-chat.csv	explanation	generated_explanation	كركر جمل، وحك جدار	يشير هذا المثل إلى القيام بأعمال شاقة أو غير مجدية دون تحقيق أي فائدة ملموسة.	. الككرر هو نوع من الطيور الصغيرة التي تعيش في اليمن. وهو طائر صغير الحجم ذو ريش ملون. وهو طائر صغير الحجم ذو ريش ملون. وهو طائر صغير الحجم ذو ريش ملون. وهو طائر صغير الحجم ذو ريش ملون. وهو طائر صغير	0.507609	0.679656	0.20119	0.0941022	0.600451
generated_explanations_jais7b-chat.csv	explanation	generated_explanation	عيش تنظر عجب	يشير هذا المثل إلى أن المستقبل يحمل مفاجآت غير متوقعة.	. "عيش تنظر عجب" هو مثل يمني يعبر عن حالة من الدهشة أو الاستغراب من شيء ما. "العيش" في هذا المثل تعني الحياة أو الوجود, و"النظر" تعني النظر أو النظر, و"العجب" تعني الاست	0.54526	0.810341	0.493537	0.325514	0.66853
generated_explanations_jais7b-chat.csv	explanation	generated_explanation	الفرس من خيالها، والمراه من رجالها	يشير هذا المثل إلى أهمية دور الرجل في إبراز مكانة وقدرات المرأة.	. "الفرس من خيالها" يعني أن الفرس (الحصان) لا يمكن أن يكون أجمل من خيولها. "المراه من رجالها" يعني أن المراه (الفتاة) لا يمكن أن تكون أجمل من رجالها.	0.581706	0.802815	0.541868	0.354774	0.631063
generated_explanations_jais7b-chat.csv	explanation	generated_explanation	رجل في المقبره، وعين تدور مره مره زوجه	يشير هذا المثل إلى شخص يقترب من الموت ولكنه لا يزال منشغلاً بالتفكير في الزواج والنساء.	. "رجل في المقبرة" تعني شخص في حالة حزن أو حزن. "عين تدور" تعني أن الشخص ينظر إلى شيء ما. "مرة" تعني "مرة" و "مرة" تعني "مرة". "زوجه" تعني "زوجته".	0.522069	0.782433	0.535851	0.327538	0.646263
generated_explanations_jais7b-chat.csv	explanation	generated_explanation	قريش يدور، ولا درهم مصور	يشير هذا المثل إلى أهمية الاستمرار في السعي والعمل حتى لو لم تظهر النتائج المرجوة على الفور.	. "قريش يدور" تعني أن الناس يدورون في مكانهم ولا يتقدمون. "ولا درهم مصور" تعني أن لا شيء يتغير. المثل يستخدم لوصف موقف لا يتغير ولا يتقدم.	0.600261	0.798819	0.414781	0.266429	0.663631
generated_explanations_jais7b-chat.csv	explanation	generated_explanation	سمحنا له دخل بحماره ويقال سمحنا لك يتخاوص دخل يرقص يتخاوص يرقص	يشير هذا المثل إلى استغلال التسامح والضيافة بشكل مفرط وغير لائق.	أ. عندما يكون لديك دخل ثابت من العمل أو التجارة ب. عندما يكون لديك دخل ثابت من العمل أو التجارة ج. عندما يكون لديك دخل ثابت من العمل أو التجارة د	0.418138	0.731514	0.124124	-0.0500093	0.577747
generated_explanations_jais7b-chat.csv	explanation	generated_explanation	ارحموا من في الارض يرحمكم من في السماء	يشير هذا المثل إلى أهمية الرحمة بالآخرين.	"ارحموا من في الأرض يرحمكم من في السماء" هو مثل شائع في اليمن. يشدد على أهمية الرحمة والتعاطف مع الآخرين. يعتقد أن الأشخاص الذين يظهرون الرحمة تجاه الآخرين سيتم مكافأتهم من قبل الله. في اليمن، يعتبر هذا	0.525993	0.841118	0.499379	0.676075	0.718152
generated_explanations_jais7b-chat.csv	explanation	generated_explanation	الذي يستحي من بنت عمه ما تحبل لوش	يشير هذا المثل إلى أن الخجل قد يمنع الشخص من المطالبة بحقوقه أو تحقيق أهدافه.	نه "الذي يستحي من بنت عمه ما تحبل لوشنه" هو مثل يمني يعبر عن الحياء الزائد أو الخجل المفرط الذي يمنع الشخص من القيام بما يجب عليه القيام به. في هذا المثل، "بنت العم" هي الفتاة التي تكون قريبة	0.770241	0.842157	0.655147	0.467491	0.738215
generated_explanations_jais7b-chat.csv	explanation	generated_explanation	الناقه ناقه، ولو هدرت	يشير هذا المثل إلى أن الجوهر لا يتغير رغم التغييرات السطحية.	ناقتك ما نفعك فيها. الناقه ناقته، ولو هدرت ناقتك ما نفعك فيها. الناقه ناقته، ولو هدرت ناقتك ما نفعك فيها. الناقه ناقته، ولو هدرت ناقتك ما نفع	0.491762	0.638953	0.114194	0.0588366	0.540634
generated_explanations_jais7b-chat.csv	explanation	generated_explanation	ما حليب يرجع ضره	يشير هذا المثل إلى أن بعض الأمور أو العلاقات لا يمكن إعادتها إلى حالتها الأصلية بعد أن تتغير أو تنتهي.	"ما حليب يرجع ضره" هو مثل يمني يعبر عن صعوبة تحقيق الأهداف أو الحصول على ما تم السعي إليه. يُستخدم هذا المثل عادة عندما يكون الشخص قد بذل الكثير من الجهد والوقت لتحقيق هدف معين، ولكنه في النهاية لم يتمكن من تحقيقه.	0.549475	0.881822	0.512396	0.384469	0.704819
generated_explanations_jais7b-chat.csv	explanation	generated_explanation	لا تقول اح يسمعها العدو ويرتاح	يشير هذا المثل إلى ضرورة عدم إظهار الضعف أو الألم أمام الأعداء لتجنب استغلالهم لذلك.	لها. لا تقول اح يسمعها العدو ويرتاح لها. لا تقول اح يسمعها العدو ويرتاح لها. لا تقول اح يسمعها العدو ويرتاح لها. لا تقول اح يسمعها العدو ويرتاح لها. لا تقول اح	0.541061	0.779482	0.294452	0.335226	0.586836
generated_explanations_jais7b-chat.csv	explanation	generated_explanation	شرط الموافقه الموافقه	يشير هذا المثل إلى أن الصبر ضروري لتحقيق التوافق والانسجام في العلاقات.	هي أن يكون الشيء الذي يطلبه الإنسان من غيره متوافقا مع ما هو في نفسه. الموافقه تعني أن يكون الشيء الذي يطلبه الإنسان من غيره متوافقا مع ما هو في نفسه. الموافقه تعني أن يكون الشيء الذي يطلبه	0.533404	0.669927	0.358882	0.31291	0.620146
generated_explanations_jais7b-chat.csv	explanation	generated_explanation	لا له في البطه، ولا في السليط البطه هي العنصر التي تربط الدينامو في ماكينه طحين الحب بالطواحين، السليط الزيت	يشير هذا المثل إلى أن الشخص لا يساهم أو ليس له دور في موضوع أو مسألة معينة.	الذي يستخدم في طهي الطعام. المثل اليمني يقول: "لا له في البطه، ولا في السليط" المثل اليمني يقول: "لا له في البطه، ولا في السليط" المثل اليمني يقول: "لا له	0.707101	0.806055	0.375104	0.201132	0.624395
generated_explanations_jais7b-chat.csv	explanation	generated_explanation	نقطنا يسكتوك نقطنا ريحنا	يشير هذا المثل إلى أن تقديم المال أو الهدايا يمكن أن يهدئ الانتقادات أو يرضي الناس.	نقطنا ريحنا نقطنا يسكتوك نقطنا ريحنا نقطنا يسكتوك نقطنا يسكتوك نقطنا يسكتوك نقطنا يسكتوك نقطنا يسكتوك نقطنا يسكتوك	0.668891	0.680057	0.208642	0.167708	0.540847
generated_explanations_jais7b-chat.csv	explanation	generated_explanation	الجدار له اذان	يشير هذا المثل إلى الحذر من التحدث بصراحة في الأماكن التي تتطلب التحفظ.	ان الجدر هو الشخص الذي يتباهى بماله أو جاهه أو نسبه. المثل اليمني: الجدر له اذانان الجدر هو الشخص الذي يتباهى بماله أو جاهه أو نسبه.	0.779254	0.72705	0.376647	0.256258	0.651842
generated_explanations_jais7b-chat.csv	explanation	generated_explanation	من شرط ابره ينزلها سحب	يشير هذا المثل إلى أهمية تهيئة الظروف المناسبة لتحقيق الأهداف المرجوة.	من شرط ابره ينزلها سحب من شرط ابره ينزلها سحب من شرط ابره ينزلها سحب من شرط ابره ينزلها سحب من شرط ابره ينزلها سحب من شرط ابر	0.530554	0.654541	0.0371276	0.107242	0.548203
generated_explanations_jais7b-chat.csv	explanation	generated_explanation	اقتل وبايقع صلح	يشير هذا المثل إلى أن الأفعال القاسية قد تؤدي أحيانًا إلى نتائج إيجابية أو تسويات غير متوقعة.	. هذا المثل اليمني يعبر عن فكرة أن الشخص الذي يحاول أن يحل خلافاته مع الآخرين قد يواجه صعوبات كبيرة في الوصول إلى حل. يشير المثل إلى أن الشخص الذي يحاول أن يحل خلافاته قد يواجه صعوبات كبيرة في الوصول إلى حل.	0.5305	0.877016	0.532367	0.458695	0.714562
generated_explanations_jais7b-chat.csv	explanation	generated_explanation	خاور ومستحي	يشير هذا المثل إلى الشخص الذي يرغب بشيء بشدة لكنه يتظاهر بعدم الاهتمام أو الحياء.	ما يباركون. "خاور" هو اسم يطلق على نوع من أنواع السمك الذي يعيش في المياه المالحة. و"مستحي" هو اسم يطلق على نوع من أنواع السمك الذي يعيش في المياه العذبة. المثل يقول أن الشخص الذي يعيش في	0.672849	0.796992	0.34591	0.18223	0.682014
generated_explanations_jais7b-chat.csv	explanation	generated_explanation	جالس الفقرا تبين عيبك	يشير هذا المثل إلى أنه رغم النعم التي تمتلكها، فإن العيوب أو المشكلات ستظل واضحة.	"جالس الفقرا تبين عيبك" هو مثل يمني يعبر عن أهمية الحكمة في التعامل مع الآخرين. يشير هذا المثل إلى أن الشخص الذي يجلس مع الفقراء أو الأشخاص الذين يعانون من الفقر يظهر عيوبه أو نقاط ضعفه. هذا المثل يشجع على التواضع	0.611625	0.862711	0.637031	0.38482	0.717654
generated_explanations_jais7b-chat.csv	explanation	generated_explanation	اخر التجنان الجنان	يشير هذا المثل إلى أن التظاهر بالجنون أو التصرفات الغريبة قد يؤدي في النهاية إلى فقدان العقل فعليًا.	"الآخر" هو مصطلح يستخدم لوصف شخص ليس من نفس مجموعة الأشخاص الذين تتحدث معهم. في هذا السياق , "الآخر" هو شخص من مجموعة عرقية أو دينية أو ثقافية مختلفة. في اليمن , يعتبر المثل "اخر التجنان الجنان" طريقة	0.585024	0.792568	0.492512	0.205449	0.680629
generated_explanations_jais7b-chat.csv	explanation	generated_explanation	بـييع الفصل بما حصل	يشير هذا المثل إلى أهمية قبول النتائج كما هي والتخلي عن التوقعات أو الأمور غير المحققة.	عليه "يبيع الفصل بما حصل عليه" هو مثل يمني يعبر عن شخص يبيع شيء ما بأقل من قيمته الحقيقية. المثل يستخدم لوصف شخص يبيع شيء ما بأقل من قيمته الحقيقية. المثل يستخدم لوصف شخص يبيع شيء ما بأقل من قيمته الحقيقية.	0.580886	0.776374	0.363575	0.21097	0.650508
generated_explanations_jais7b-chat.csv	explanation	generated_explanation	داوي الحصار من كره	يشير هذا المثل إلى أنه يمكن معالجة المشكلة باستخدام جزء منها أو شيء مشابه لها.	ك للحصار. هذا المثل اليمني يعني أن الشخص الذي يعاني من شيء ما (مثل الحصار) قد يصبح في النهاية يكره ذلك الشيء (مثل الحصار).	0.799028	0.883581	0.447722	0.290146	0.725348
generated_explanations_jais7b-chat.csv	explanation	generated_explanation	السكوت علامه الرضي	يشير هذا المثل إلى أن السكوت يُعتبر علامة على الموافقة.	"السكوت علامه الرضي" هو مثل يمني يعبر عن أهمية الصمت في بعض المواقف. يشير هذا المثل إلى أن السكوت يمكن أن يكون علامة على الرضا والقبول. في بعض الأحيان، قد يكون من الأفضل أن يكون الشخص صامتًا بدلاً من	0.623609	0.794181	0.693107	0.781451	0.782878
generated_explanations_jais7b-chat.csv	explanation	generated_explanation	الحجر من السيله والدم من راسك	يشير هذا المثل إلى أن الشخص يجب أن يتحمل المسؤولية الشخصية عن الخسائر أو العواقب التي يواجهها.	"الحجر من السيله والدم من راسك" هو مثل يمني يعبر عن أهمية الحفاظ على الكرامة والاحترام. يشير هذا المثل إلى أن الشخص يجب أن يكون حذراً من الأشخاص الذين يحاولون إيذاءه أو التقليل من شأنه. في هذا المثل، "الح	0.673837	0.827764	0.49721	0.308708	0.75138
generated_explanations_jais7b-chat.csv	explanation	generated_explanation	اغرب من اهلك يجود ومن جيرانك يفقدوك	يشير هذا المثل إلى أن الابتعاد المؤقت عن الأهل يجعلهم يقدرونك أكثر، بينما الجيران يفتقدونك عندما تغيب.	"اغرب من اهلك يجود" يعني أن الشخص الذي يتصرف بطريقة غريبة أو غير طبيعية أو غير متوقعة من عائلته أو من عائلته أو من عائلته أو من عائلته أو من عائلته أو من عائلته أو من عائلته أو من عائلته أو من عائلته أو من عائلته أو من	0.677305	0.757054	0.462277	0.401223	0.605651
generated_explanations_jais7b-chat.csv	explanation	generated_explanation	كلمه الحر ميزان	يشير هذا المثل إلى أن الشخص النزيه والعادل لا يحتاج إلى أدوات لتحقيق العدالة، فقراراته وكلماته تكون دائمًا منصفة وثابتة.	"كلمة الحر ميزان" هي مثل يمني يعبر عن أهمية الكلمة الطيبة في حياة الإنسان. الكلمة الطيبة هي ميزان يزن أفعال الإنسان وسلوكه, فهي تعكس مدى احترامه للآخرين وتقديرهم. الكلمة الطيبة لها تأثير كبير على العلاقات	0.626044	0.881426	0.547611	0.481162	0.691143
generated_explanations_jais7b-chat.csv	explanation	generated_explanation	انا امير وانت امير ومن عيسوق الحمير	يشير هذا المثل إلى أهمية وجود تنوع في الأدوار والمهام داخل المجتمع لضمان استمرارية الحياة اليومية.	انا امير وانت امير ومن عيسوق الحمير انا امير وانت امير ومن عيسوق الحمير انا امير وانت امير ومن عيسوق الحمير انا امير وانت امير ومن عيسوق الحمير انا امير وانت امير ومن عيسوق الحمير	0.559667	0.499416	0.0351918	0.130997	0.557968
generated_explanations_jais7b-chat.csv	explanation	generated_explanation	اذا اقبلت الرجال اوجه اوجه واجه ولا تهرب	يشير هذا المثل إلى أهمية مواجهة التحديات بشجاعة وعدم التهرب منها.	"إذا قابلت الرجال, اوجه, اوجه, واجه ولا تهرب" هذا المثل اليمني يعبر عن الشجاعة والقوة في مواجهة الصعاب, ويشير إلى أن الإنسان يجب أن يواجه أي موقف أو تحدي يواجه به, ولا يهرب منه. المثل اليمني "	0.560849	0.797275	0.608514	0.740324	0.736439
generated_explanations_jais7b-chat.csv	explanation	generated_explanation	حمار تركب عليه ولا جمل يهدر عليك	يشير هذا المثل إلى أن الشخص الذي يتصرف بحرية مفرطة قد يتسبب في فوضى أو نتائج سلبية لا يمكن السيطرة عليها.	"حمار تركب عليه ولا جمل يهدر عليك" هو مثل يمني يعبر عن شخص لا يستطيع أن يقدم أي شيء مفيد أو مفيد. المثل يشير إلى الحمار الذي يركب عليه ولا يقدم أي شيء مفيد أو مفيد. الجمل هو حيوان قوي ومتين	0.739812	0.769557	0.463605	0.224752	0.703876
generated_explanations_jais7b-chat.csv	explanation	generated_explanation	اذا شليته حنايه، واذا تركته ما سنيت حنايه مشكله	يشير هذا المثل إلى أن الشخص قد يواجه مشكلة أو تحديًا بغض النظر عن القرار الذي يتخذه، سواء قام بفعل شيء معين أو امتنع عنه.	ما في حنايه "إذا شليته حنايه" يعني إذا قمت بتقليمه من الناحيه "حنايه" و"إذا تركت ما سنيت حنايه" يعني إذا تركت ما تبقى من الناحيه "حنايه". الم	0.646364	0.754379	0.357849	0.119494	0.618749
generated_explanations_jais7b-chat.csv	explanation	generated_explanation	من قتل قتيله نجزه	يشير هذا المثل إلى أن من يبدأ في عمل يجب عليه إتمامه.	. من قتل قتيل غيره نجزه. من قتل قتيل نفسه نجزه. من قتل قتيل نفسه نجزه. من قتل قتيل نفسه نجزه. من قتل قتيل نفسه نجزه. من قتل قتيل نفسه نجزه.	0.348713	0.741355	0.27858	0.116935	0.592915
generated_explanations_jais7b-chat.csv	explanation	generated_explanation	الدراهم مراهم	يشير المثل إلى أن المال يمكنه تخفيف المشكلات وحل الصعوبات.	"الدراهم مراهم" هو مثل يمني يعبر عن قيمة المال في حياة الإنسان. يشير هذا المثل إلى أن المال هو الشيء الوحيد الذي يمكن أن يداوي الجروح أو يزيل الألم. في هذا المثل، "الدراهم" هي العملة المحلية لليمن،	0.560967	0.878012	0.556549	0.443669	0.745022
generated_explanations_jais7b-chat.csv	explanation	generated_explanation	الفرق بعد لسانه جد	يشير هذا المثل إلى أن تأثير الشخص يمتد إلى من حوله، فإن كان سلوكه حسنًا انعكس ذلك إيجابًا، وإن كان سيئًا انعكس سلبًا.	"الفرقة بعد لسانه جد" هو مثل يمني يعبر عن أهمية الحفاظ على الهدوء والسكينة في المواقف الصعبة أو الحرجة. يشير هذا المثل إلى أن الشخص الذي يفقد السيطرة على نفسه أو يتصرف بشكل غير مناسب بعد أن يفقد السيطرة على لسانه (أي يقول ما لا يريد	0.603824	0.843185	0.632691	0.287585	0.709388
generated_explanations_jais7b-chat.csv	explanation	generated_explanation	من جاء بلا داعي يجلس مجلس الراعي	يشير هذا المثل إلى أن الشخص الذي يأتي دون دعوة قد يجد نفسه في موقف مميز أو غير متوقع.	. من جاء بلا داعي يجلس مجلس الراعي. من جاء بلا داعي يجلس مجلس الراعي. من جاء بلا داعي يجلس مجلس الراعي. من جاء بلا داعي يجلس مجلس الراعي. من جاء بلا داعي يجلس مجلس الراعي. من جاء	0.611695	0.731844	0.475247	0.218645	0.584205
generated_explanations_jais7b-chat.csv	explanation	generated_explanation	اذا نطق الغراب وقال خيرا فاين الخير من وجه الغراب	يشير هذا المثل إلى أنه لا يمكن توقع الخير من شخص معروف بسوء النية أو الأفعال السيئة.	الغراب هو طائر معروف في اليمن وفي جميع أنحاء العالم. في اليمن يعتبر الغراب من الطيور التي لا خير فيها. الغراب هو طائر لا يغني. وهو طائر لا يستطيع الطيران. وهو طائر لا يستطيع العيش في البرية. الغراب هو طائر	0.655476	0.789974	0.354614	0.187409	0.673238
generated_explanations_jais7b-chat.csv	explanation	generated_explanation	ضربه بالفاس، ومسحه بالقدوم	يشير هذا المثل إلى الشخص الذي يسبب ضررًا ثم يحاول إصلاحه بوسائل غير فعالة أو غير كافية.	. "ضربه بالفاس" يعني أن الشخص الذي يتحدث عنه قد تعرض للضرب. "مسحه بالقدوم" يعني أن الشخص الذي يتحدث عنه قد تم تنظيفه. "الفاس" هو نوع من الطين الذي يستخدم في اليمن لصنع الفخار	0.685947	0.842279	0.38709	0.238828	0.68559
generated_explanations_jais7b-chat.csv	explanation	generated_explanation	اذا كان التخريب ينجح صدق فيه عطاس او اذان	يشير هذا المثل إلى أن النجاح في الأمور السلبية أو الضارة لا يعني بالضرورة أنها صحيحة أو تستحق التقدير.	نعام "اذا كان التخريب ينجح صدق فيه عطاس او اذان نعام" "اذا كان التخريب ينجح صدق فيه عطاس او اذان نعام" "اذا كان التخريب ينجح صدق فيه عطاس او اذان نعام	0.710818	0.460035	0.293617	0.345933	0.603258
generated_explanations_jais7b-chat.csv	explanation	generated_explanation	شر الطيور من رجم مرتين	يشير هذا المثل إلى أن الشخص الذي يكرر نفس الأخطاء أو يسبب لنفسه المشاكل مرارًا هو الأكثر ضررًا لنفسه.	. لا توجد معلومات إضافية مطلوبة.	0.593217	0.788329	0.0991055	-0.140558	0.623355
generated_explanations_jais7b-chat.csv	explanation	generated_explanation	عين الشلاله تسقي لغير اهلها	يشير هذا المثل إلى أن الموارد أو الفوائد قد تُمنح لأشخاص لا يستحقونها أو لا ينتمون إلى المجموعة التي تمتلكها.	"عين الشلاله" هي عبارة يمنية تعني الشخص الذي لا يهتم إلا بنفسه ولا يهتم بالآخرين. "تسقي لغير أهلها" تعني أن هذا الشخص يعطي الماء للآخرين دون أن يفكر في نفسه. في هذا المثل، يتم استخدام "عين الشلاله" ك	0.728109	0.83993	0.467652	0.231516	0.696195
generated_explanations_jais7b-chat.csv	explanation	generated_explanation	داوي الحمار من كره	يشير هذا المثل إلى أن الحلول الفعالة تأتي من معالجة المشكلة من جذورها أو من داخلها.	الماء. هذا المثل اليمني يعبر عن حالة الإنسان الذي يعاني من شيء ما في حياته. الحمار في هذا المثل هو الشخص الذي يعاني من شيء ما في حياته. الماء هو الشيء الذي يعاني منه الحمار. الكراهية للماء هي السبب في معاناة الحمار. هذا يعني	0.503336	0.797481	0.426084	0.130795	0.689913
generated_explanations_jais7b-chat.csv	explanation	generated_explanation	الحساب صيود القلوب	يشير هذا المثل إلى أن التعاملات المالية أو الحسابات يمكن أن تؤثر على العلاقات الشخصية وتسبب التوتر أو الخلافات.	"الحساب صيود القلوب" هو مثل يمني يعبر عن أهمية الحساب في الحياة. يشير هذا المثل إلى أن الأشخاص الذين لا يحسبون حسابا للأفعال التي يقومون بها قد يواجهون عواقب غير متوقعة. في هذا المثل، "الحساب" هو	0.708209	0.893322	0.587165	0.297299	0.734955
generated_explanations_jais7b-chat.csv	explanation	generated_explanation	اسال مجرب، ولا تسال طبيب	يشير هذا المثل إلى أهمية الخبرة العملية والتجربة الشخصية في تقديم نصائح فعالة مقارنة بالمعرفة النظرية.	"اسال مجرب" تعني "اسأل خبيرا" أو "اطلب النصيحة من شخص خبير في هذا المجال". "ولا تسال طبيب" تعني "لا تطلب النصيحة من شخص ليس خبيرا في هذا المجال". المثل اليمني هو نصيحة للناس	0.714715	0.766379	0.453473	0.375908	0.62613
generated_explanations_jais7b-chat.csv	explanation	generated_explanation	من شب علي شيء شاب عليه	يشير هذا المثل إلى أن الشخص الذي يعتاد على سلوك أو عادة منذ صغره يستمر في ممارستها حتى يكبر.	"شب علي" تعني أن الشخص اعتاد على فعل شيء ما منذ صغره. "شاب عليه" تعني أن الشخص لا يزال يفعل الشيء الذي اعتاد عليه منذ صغره. المثل يعني أن الشخص الذي اعتاد على فعل شيء ما منذ صغره سيستمر	0.703494	0.839934	0.766932	0.736923	0.739978
generated_explanations_jais7b-chat.csv	explanation	generated_explanation	ما عاد تلمع بذيلها	يشير هذا المثل إلى أن الشيء لم يعد يحتفظ بجاذبيته أو قيمته السابقة.	. "ما عاد تلمع بذيلها" هو مثل يمني يستخدم لوصف شخص فقد بريقه أو أصبح أقل جاذبية أو جاذبية. يستخدم هذا المثل عادة لوصف شخص فقد بريقه أو أصبح أقل جاذبية أو جاذبية. في هذا المثل، "الذيل" هو	0.646745	0.811839	0.74814	0.635994	0.681303
generated_explanations_jais7b-chat.csv	explanation	generated_explanation	دع الخلق للخالق	يشير هذا المثل إلى ضرورة ترك شؤون الناس وأحوالهم لله وعدم التدخل في أمورهم الشخصية.	"دع الخلق للخالق" هو مثل يمني يعبر عن أهمية ترك الأمور لله وعدم التدخل في شؤون الآخرين. يشير هذا المثل إلى أن الإنسان لا يجب أن يتدخل في شؤون الآخرين أو يتدخل في الأمور التي لا تتعلق به. في سياق أوسع، يمكن تفسير المثل على	0.588664	0.894974	0.665916	0.862352	0.777698
generated_explanations_jais7b-chat.csv	explanation	generated_explanation	غنم بلا راعي	يشير هذا المثل إلى أن الجماعة التي تفتقر إلى قائد حكيم تفشل في تحقيق أهدافها.	"غنم بلا راعي" هو مثل يمني يعبر عن حالة من الفوضى أو الفوضى التي تحدث عندما يكون هناك غياب تام للسلطة أو القيادة. في هذا المثل، يتم مقارنة الوضع الذي يتم وصفه بالقطيع من الأغنام بدون راعي. الراعي هو الشخص الذي يقود القطيع وي	0.531045	0.844282	0.527733	0.372732	0.694019
generated_explanations_jais7b-chat.csv	explanation	generated_explanation	اللي بلا عاقل عاقله الشيطان	يشير هذا المثل إلى أن الشخص الذي يفتقر إلى الحكمة والتوجيه قد يتأثر بالأفكار السلبية أو الضارة.	"اللي بلا عاقل عاقل" هو مثل يمني يعبر عن أن الشخص الذي لا يمتلك عقلًا أو حكمًا هو الذي يقع في الأخطاء. "عاقل" في هذا السياق يعني الشخص الذي يمتلك عقلًا وحكمًا. "الشيطان"	0.668001	0.795252	0.654253	0.549452	0.713604
generated_explanations_jais7b-chat.csv	explanation	generated_explanation	سيرت وعلي السلطان ادبرت	يشير هذا المثل إلى أن الشخص قد تجاوز محنته أو أُسندت إليه مهمة جديدة بعد أن كانت الأمور تسير بشكل سيء.	"سيرت" تعني "سرقت" و"علي السلطان" تعني "على السلطان" و"ادبرت" تعني "غادرت". المثل يعني أن شخصا ما سرق شيئا من السلطان ثم غادر.	0.612084	0.790814	0.419472	0.238802	0.662652
generated_explanations_jais7b-chat.csv	explanation	generated_explanation	اسع يا عبدي ورزقك من عندي	يشير هذا المثل إلى الشخص الذي يتوقع الحصول على الرزق دون بذل جهد أو اتخاذ أسباب.	"اسع" تعني العمل الجاد و"ورزقك من عندي" تعني أن الرزق يأتي من الله. المثل يعني أن الإنسان يجب أن يعمل بجد ولكن يجب أن يثق في الله.	0.694014	0.842073	0.77525	0.368434	0.682896
generated_explanations_jais7b-chat.csv	explanation	generated_explanation	صاحب البيت ادري بما فيه	يشير هذا المثل إلى أن الشخص الذي يعيش في مكان ما هو الأدرى بتفاصيله وخفاياه.	من خير وشر المثل اليمني: صاحب البيت ادري بما فيه من خير وشر المثل اليمني: صاحب البيت ادري بما فيه من خير وشر المثل اليمني: صاحب البيت ادري بما فيه من خير وشر المثل	0.622752	0.614895	0.568098	0.54802	0.607313
generated_explanations_jais7b-chat.csv	explanation	generated_explanation	اذا وجدت القبعه عدم الجرف	يشير هذا المثل إلى أنه عندما يتم كشف المجرم، لا يوجد شيء يمكن أن يخفي جرائمه أو يحميه.	القبعه هي غطاء الرأس للرجال والنساء. والجرف هو المكان الذي يتم فيه غسل الملابس. المثل يقول أنه إذا وجدت القبعة (غطاء الرأس) في مكان غير مناسب (عدم الجرف) فهذا يعني أن الشخص الذي يرتديها قد فقد عقله.	0.65969	0.898076	0.469784	0.0227999	0.705943
generated_explanations_jais7b-chat.csv	explanation	generated_explanation	خليه يتمل بالسماء طاقه	يشير هذا المثل إلى أن الشخص الذي يهدد أو يتوعد بشيء دون نية حقيقية لتنفيذه لا يستحق الاهتمام أو القلق.	"خليه يتمل بالسماء طاقه" هو مثل يمني يعبر عن الصبر والتحمل في مواجهة الصعوبات. يشير هذا المثل إلى أن الشخص الذي يعاني من مشكلة أو صعوبة ما يجب أن يصبر ويتحمل حتى يحل الله له الأمر. هذا المثل يعبر عن	0.773058	0.910314	0.601455	0.190318	0.726219
generated_explanations_jais7b-chat.csv	explanation	generated_explanation	ان وقعت يا فضيح لا تصيح	يشير هذا المثل إلى أهمية التحلي بالصبر عند مواجهة المصاعب.	"ان وقعت يا فضيح لا تصيح" هو مثل يمني يعبر عن الحكمة في التعامل مع المواقف الصعبة. يشير المثل إلى أن الشخص الذي يقع في مشكلة أو يواجه صعوبة لا يجب أن يصرخ أو يصرخ بصوت عال. بدلا من ذلك , يجب أن يتعامل مع	0.673199	0.818156	0.634118	0.584782	0.703832
generated_explanations_jais7b-chat.csv	explanation	generated_explanation	ما ينخج الماء الا اخص البقر	يشير هذا المثل إلى أن المهام الصعبة أو الجهود الكبيرة لا يقوم بها إلا من يمتلك القدرة أو الخبرة اللازمة.	"الأخص" هو نوع من الأبقار التي تشتهر بحليبها. المثل يعني أن الشخص الذي لا يعرف شيئاً عن شيء ما لا يجب أن يتكلم فيه.	0.778067	0.808967	0.447712	0.1166	0.707087
generated_explanations_jais7b-chat.csv	explanation	generated_explanation	احصف ولا انت صبر بحر احصف وعاد معك	يشير هذا المثل إلى أهمية الاقتصاد والتدبير في الإنفاق، حتى في الظروف الصعبة أو عندما يكون لديك موارد وفيرة.	الصبر "احصف" تعني أن تكون صبوراً ولا تفقد الأمل. "لا انت صبر بحر" يعني أن الصبر قد يكون طويلاً جداً. "عاد معك الصبر" يعني أن الصبر قد يكون مجزياً في النهاية.	0.631641	0.752587	0.364995	0.195186	0.664978
generated_explanations_jais7b-chat.csv	explanation	generated_explanation	عصفور بيدك ولا عشره فوق الشجره	يشير هذا المثل إلى أن ما تمتلكه حاليًا، حتى لو كان قليلاً، أفضل من شيء بعيد عن متناولك حتى لو كان كثيرًا.	"عصفور بيدك ولا عشره فوق الشجره" هو مثل يمني يعبر عن الحكمة في التعامل مع الفرص التي تأتي في حياتنا. يشير هذا المثل إلى أن الشخص الذي يمتلك فرصة أو فرصة ذهبية يجب أن يستغلها بدلا من تركها تضيع. في هذا المثل	0.632055	0.892238	0.590469	0.452497	0.705208
generated_explanations_jais7b-chat.csv	explanation	generated_explanation	ايش يكون الطبل جنب المرواس الطبل اله موسيقيه قويه الصوت، المرواس طبل صغير ضعيف الصوت	يشير هذا المثل إلى التباين الواضح في القوة أو القدرات بين طرفين.	. المثل يقول أن الشخص القوي (الطبل) لا يحتاج إلى الشخص الضعيف (المرواس) لكي يكون له صوت.	0.859299	0.83038	0.413992	0.209739	0.709662
generated_explanations_jais7b-chat.csv	explanation	generated_explanation	من له شجره بالعبير طلع السنام	يشير هذا المثل إلى أن من يمتلك شيئًا ذا قيمة أو فائدة في مكان ما سيتمكن من تحقيق مكاسب أو استفادة منه.	من له شجره بالعبير طلع السنام من له شجره بالعبير طلع السنام من له شجره بالعبير طلع السنام من له شجره بالعبير طلع السنام من له شجره بالعبير طلع السنام	0.68337	0.691677	0.262603	0.234014	0.528576
generated_explanations_jais7b-chat.csv	explanation	generated_explanation	حقيقك حيي عليك	يشير هذا المثل إلى التوبيخ والسخرية من شخص لم يتمكن من تحقيق ما كان يجب عليه إنجازه.	يا زمن يا زمن ما لك غير ما فيك يا زمن ما لك غير ما فيك يا زمن ما لك غير ما فيك يا زمن ما لك غير ما فيك يا زمن ما لك غير ما فيك يا زمن ما لك غير ما	0.372029	0.69183	0.264605	0.0946052	0.548007
generated_explanations_jais7b-chat.csv	explanation	generated_explanation	عمل الكسول مضره	يشير هذا المثل إلى أن الكسل يؤدي إلى تأخير العمل أو إفساده، مما يتسبب في زيادة الجهد أو تكرار العمل.	لنفسه. "لا تعمل حتى لا تضطر إلى العمل" "لا تعمل حتى لا تضطر إلى العمل" "لا تعمل حتى لا تضطر إلى العمل" "لا تعمل حتى لا تضطر إلى العمل" "لا تعمل حتى لا تضطر إلى	0.720123	0.705544	0.451167	0.382145	0.625424
generated_explanations_jais7b-chat.csv	explanation	generated_explanation	خليك النبناس	يشير هذا المثل إلى أهمية الابتعاد عن الفوضى والتلاعب والتركيز على الوضوح والنزاهة في التعاملات.	ولا تعبث بالشيخة "النبناس" تعني الشخص الذي لا يعرف كيف يتصرف في المواقف الاجتماعية. و"الشيخة" تعني المرأة التي لا تعرف كيف تتصرف في المواقف الاجتماعية. المثل يعني أنه يجب عليك أن تكون حذراً في التعامل	0.505724	0.83771	0.429076	0.172806	0.684413
generated_explanations_jais7b-chat.csv	explanation	generated_explanation	اطلق مراح والصحبه علي خالفا	يشير هذا المثل إلى أن العلاقات الحقيقية والمتينة تظل ثابتة ولا تتأثر بالظروف المتغيرة، على عكس الأمور المؤقتة التي تأتي وتذهب.	. مراح: هو الشخص الذي يقوم بإغاظة الآخرين أو إزعاجهم. الصحبة: هي مجموعة من الأشخاص الذين يقومون بالتسكع مع بعضهم البعض. علي خالفا: هو الشخص الذي يقوم بإغاظة الآخرين أو إ	0.611256	0.787585	0.436352	-0.0508445	0.642481
generated_explanations_jais7b-chat.csv	explanation	generated_explanation	لا تفرح بالورث يا موروث	يشير هذا المثل إلى أن الشخص قد يفرح بشيء لن يبقى له في النهاية.	. "لا تفرح بالورث يا موروث" هو مثل يمني يعبر عن الحكمة والموعظة الحسنة. يشير هذا المثل إلى أن الشخص الذي يرث شيئاً من شخص آخر يجب أن يكون حذراً ولا يفرح كثيراً بما ورث, لأن الثروة أو السلطة التي ورث	0.693902	0.895155	0.621697	0.546297	0.738691
generated_explanations_jais7b-chat.csv	explanation	generated_explanation	رجعت خليمه لعادتها القديمه	يشير هذا المثل إلى الشخص الذي يعود إلى شيء كان قد تخلى عنه سابقًا.	خليل: يا خليمه ما عادتي القديمه خليل: ما عادتي القديمه خليل: ما عادتي القديمه خليل: ما عادتي القديمه خليل: ما عادتي القديمه خليل: ما	0.520006	0.758426	0.335089	0.349176	0.597231
generated_explanations_jais7b-chat.csv	explanation	generated_explanation	دقه معلم	يشير هذا المثل إلى أن الفعل القوي والفعال يغني عن تكرار المحاولات.	ك في المدرسة المثل اليمني: "دقه معلمك في المدرسة" "دقه معلمك في المدرسة" هو مثل يمني يستخدم للإشارة إلى أهمية الالتزام بالمواعيد. يشير المثل إلى أن المعلم الذي يصل إلى المدرسة في الوقت المحدد هو معلم مسؤول	0.649823	0.886975	0.378367	0.243251	0.715078
generated_explanations_jais7b-chat.csv	explanation	generated_explanation	الذي ما عنده عيد يقول عيدي العافيه	يشير هذا المثل إلى الشخص الذي يدعي القناعة وعدم الحاجة لأنه لا يملك شيئًا.	"الذي ما عنده عيد يقول عيدي العافيه" هو مثل يمني يعبر عن حالة من عدم القدرة على الاحتفال بالأعياد والمناسبات بسبب الظروف المادية الصعبة. المثل يشير إلى الشخص الذي لا يستطيع تحمل تكاليف شراء الهدايا أو الطعام أو أي شيء آخر للاحتفال بالأ	0.567638	0.834028	0.442817	0.406083	0.726175
generated_explanations_jais7b-chat.csv	explanation	generated_explanation	ان بغيت الناس عبيدك رطب يدك	يشير المثل إلى أن الكرم واللطف يسهمان في كسب ود الناس وتعاونهم.	"ان بغيتي الناس عبيدك رطب يدك" هو مثل يمني يعبر عن أهمية الاهتمام بالآخرين وتقديرهم. يشير المثل إلى أن الشخص الذي يهتم بالآخرين ويقدرهم سيشعر بالسعادة والرضا. المثل يشير أيضا إلى أن الشخص الذي لا يهتم بال	0.653363	0.835372	0.718295	0.700993	0.730871
generated_explanations_jais7b-chat.csv	explanation	generated_explanation	دع الايام تفعل ما تشاء وطب نفسا اذا حكم القضاء	يشير هذا المثل إلى الشخص الذي يواجه ما لا مفر منه من القضاء والقدر.	"دع الأيام تفعل ما تشاء وطب نفسا إذا حكم القضاء" هو مثل يمني يعبر عن الصبر والتحمل في مواجهة الشدائد والمصائب. يشير هذا المثل إلى أن الإنسان لا يمكنه التحكم في الأحداث التي تحدث له في الحياة, ولكنه يمكنه التحكم في رد فعله تجاه	0.611857	0.903997	0.764711	0.708553	0.74517
generated_explanations_jais7b-chat.csv	explanation	generated_explanation	سكره ما توديش بيت الدوله، ماهيه سكره توديش تذهب به	يشير هذا المثل إلى أن الفائدة الحقيقية يجب أن تكون ملموسة وذات قيمة لتكون ذات أهمية.	إلى بيت الدولة.	0.67656	0.675224	0.0930214	0.00781845	0.691062
generated_explanations_jais7b-chat.csv	explanation	generated_explanation	رجع يقرصني	يشير هذا المثل إلى عودة شخص لإزعاج أو مضايقة شخص آخر بعد فترة من الهدوء أو الانقطاع.	من جديد "رجع يقرصني من جديد" هو مثل يمني يعبر عن الشعور بالألم أو الحزن أو الندم. يستخدم هذا المثل عندما يشعر الشخص بأنه قد ارتكب خطأً ما أو ارتكب خطأً ما في الماضي. في هذا المثل، "ال	0.640916	0.869502	0.622543	0.519059	0.721687
generated_explanations_jais7b-chat.csv	explanation	generated_explanation	فقير وبلبط وشيتي خبز حامي بلبط وقح، سيء الخلق	يشير هذا المثل إلى أن الشخص الذي يفتقر إلى الموارد يجب أن يكون واقعيًا في توقعاته ولا يطلب ما يتجاوز قدراته.	. "بلبط" هو اسم شخص, و"شيتي" هو اسم مكان. "بلبط" هو اسم شخص, و"شيتي" هو اسم مكان.	0.38669	0.597699	0.350983	0.0284975	0.584271
generated_explanations_jais7b-chat.csv	explanation	generated_explanation	خليني اتنهن ووقت الفههه تاتي الشقوه	يشير هذا المثل إلى أن الراحة والاطمئنان قد يتبعهما مشاكل أو تحديات جديدة.	"خليني اتنهن ووقت الفههه تاتي الشقوه" هو مثل يمني يعبر عن أهمية الصبر والتحلي بالهدوء في مواجهة الصعوبات والتحديات. يشير المثل إلى أن الشخص الذي يتصرف بعصبية أو يثور على الآخرين في أوقات الأزمات أو الصعوبات, يكون	0.697089	0.849982	0.61252	0.386596	0.711524
generated_explanations_jais7b-chat.csv	explanation	generated_explanation	البعره تدل علي البعير، والاثر يدل علي المسير	يشير هذا المثل إلى أهمية تتبع الآثار والدلائل لفهم ما تركه السابقون.	. البعره تدل علي البعير، والاثر يدل علي المسير. من فضلك قم بتسجيل الدخول أو إنشاء حساب جديد لإبداء رأيك.	0.76503	0.761383	0.345874	0.234242	0.669262
generated_explanations_jais7b-chat.csv	explanation	generated_explanation	جاءت الثقيله تقلع الاصيله	يشير هذا المثل إلى أن الشخص الغريب قد يستولي على حقوق أو فرص تعود في الأصل لأهل المكان أو البلد.	"جاءت الثقيله تقلع الاصيله" هو مثل يمني يعبر عن الظلم الذي يحدث عندما يأتي شخص غير مؤهل أو غير مناسب إلى منصب مهم أو منصب قيادي. في هذا المثل، "الثقيلة" هي الشخص الذي يأتي إلى المنصب دون أن يكون	0.773044	0.82958	0.51168	0.372001	0.705763
generated_explanations_jais7b-chat.csv	explanation	generated_explanation	اين السنه طبيب نفسه	يشير هذا المثل إلى أن الشخص الذي يبلغ الأربعين من العمر يكون أكثر حكمة وخبرة، مما يجعله أقل عرضة للخطأ.	"أين السنة طبيب نفسه" هو مثل يمني يعبر عن أهمية معرفة الشخص نفسه. يشير إلى أن الشخص يجب أن يكون على دراية قوية بماضيه وتجاربه الشخصية. في هذا المثل، "السنة" هو الشخص الذي يعاني من مرض أو مشكلة، و"	0.744896	0.906001	0.59619	0.293999	0.720734
generated_explanations_jais7b-chat.csv	explanation	generated_explanation	سيتساهلك مع الناس	يشير هذا المثل إلى أن تعامل الشخص مع الآخرين يجب أن يكون بناءً على الجهد المبذول والمكافأة المستحقة، فلا يجب أن يتراخى في عمله مثل الآخرين.	الذين لا يعرفونك.	0.616394	0.723601	0.1062	0.0156901	0.648869
generated_explanations_jais7b-chat.csv	explanation	generated_explanation	ما جاء من الرب قل به قب قب خذه	يشير هذا المثل إلى أهمية قبول ما يأتي من الله برضا وقناعة تامة.	"ما جاء من الرب قل به قب قب خذه" هو مثل يمني قديم يستخدم للإشارة إلى أن الشخص يجب أن يقول الحقيقة حتى لو كانت غير مريحة. المثل يشير إلى أن الشخص يجب أن يقول الحقيقة حتى لو كانت غير مريحة.	0.622077	0.820516	0.641364	0.377667	0.706139
generated_explanations_jais7b-chat.csv	explanation	generated_explanation	المره عند الكيل	يشير هذا المثل إلى أن الحقيقة ستظهر عند التحقق أو التقييم الدقيق.	بمكيالين المثل اليمني: "المره عند الكيل بمكيالين" "المره عند الكيل بمكيالين" "المره عند الكيل بمكيالين" "المره عند الكيل بمكيالين"	0.636527	0.656834	0.106405	0.236873	0.628128
generated_explanations_jais7b-chat.csv	explanation	generated_explanation	ما حد يخرج من بطن امه متعلم	يشير هذا المثل إلى أن المعرفة والخبرة تُكتسبان من خلال التعلم والتجربة.	"حد يخرج من بطن أمه متعلم" هو مثل يمني يعبر عن صعوبة التعلم في اليمن. يشير المثل إلى أن التعلم في اليمن صعب بسبب العديد من التحديات التي يواجهها الطلاب. المثل يشير إلى أن التعلم في اليمن صعب بسبب العديد من التحديات التي يواجهها الطلاب	0.625082	0.809852	0.405335	0.141125	0.689319
generated_explanations_jais7b-chat.csv	explanation	generated_explanation	شق العجل ولا يهمك كساره	يشير هذا المثل إلى أهمية السعي لتحقيق الأهداف بغض النظر عن التضحيات أو الصعوبات التي قد تواجهها في الطريق.	. هذا المثل اليمني يعني أن عليك أن تقوم بما عليك القيام به ولا تهتم بما قد يحدث نتيجة لذلك.	0.788374	0.837366	0.59519	0.299031	0.704817
generated_explanations_jais7b-chat.csv	explanation	generated_explanation	البيت بيتك	يشير هذا المثل إلى أن المضيف يستخدمه لتشجيع ضيفه على الشعور بالراحة وعدم الحرج.	البيت بيتك البيت بيتك البيت بيتك البيت بيتك البيت بيتك البيت بيتك البيت بيتك البيت بيتك البيت بيتك البيت بيتك البيت بيتك	0.442052	0.554881	0.161926	0.0745811	0.550896
generated_explanations_jais7b-chat.csv	explanation	generated_explanation	لامن حبك زرطك ولا من كرهك قرطك	يشير هذا المثل إلى أن الشخص الذي يحبك قد يتجاهلك أحيانًا، بينما الذي يكرهك قد يضايقك، لذا من الأفضل عدم الاهتمام الزائد بردود أفعال الآخرين.	. "لامن حبك زرطك" تعني "لا تجعل حبك سبباً في إيذاء الآخرين" و"لا من كرهك قرطك" تعني "لا تجعل كراهيتك سبباً في إيذاء الآخرين".	0.513783	0.835226	0.593811	0.408911	0.655437
generated_explanations_jais7b-chat.csv	explanation	generated_explanation	زاد الطين بله	يشير هذا المثل إلى أن المشكلة تزداد تعقيدًا عند إضافة عامل سلبي جديد.	. "زاد الطين بله" هو مثل يمني يستخدم للتعبير عن تفاقم الوضع أو الوضعيات. المثل يستخدم لوصف شخص أو موقف أو حدث يزداد سوءا بمرور الوقت. المثل يستخدم لوصف شخص أو موقف أو حدث يزداد سوءا بمرور الوقت.	0.517042	0.814278	0.52183	0.556706	0.661147
generated_explanations_jais7b-chat.csv	explanation	generated_explanation	من اكل علي البصيله سنه، اكل علي العسيله سنين	يشير هذا المثل إلى أن تحقيق النجاح والرخاء يتطلب الصبر والعمل الجاد والتضحية في البداية.	. "من أكل على الصحن سنة, أكل على العسلة سنين". هذا المثل اليمني يعبر عن أن الشخص الذي يأكل على الصحن (أي يأكل من صحن شخص آخر) قد يأكل على العسلة (أي يأكل من مال شخص آخر) لسنوات قادمة	0.702634	0.809499	0.346832	0.155919	0.678117
generated_explanations_jais7b-chat.csv	explanation	generated_explanation	عصب الابل ولا شحم البقر	يشير هذا المثل إلى أهمية مصاحبة الأشخاص الطيبين والابتعاد عن من لا يجلبون الخير.	"عصب الابل ولا شحم البقر" هو مثل يمني يعبر عن شخص لا يملك أي قيمة أو فائدة. المثل يستخدم لوصف شخص لا يملك أي قيمة أو فائدة. المثل يستخدم لوصف شخص لا يملك أي قيمة أو فائدة.	0.693448	0.811573	0.497932	0.232635	0.681581
generated_explanations_jais7b-chat.csv	explanation	generated_explanation	من تعول بجني خطف	يشير هذا المثل إلى أن الاعتماد على شخص غير موثوق لإنجاز مهمة قد يؤدي إلى عدم تحقيق الهدف، كما لو أن الطلب قد اختفى بلا أثر.	. "تعول بجني" تعني أن تكون في حاجة إلى المال أو المساعدة. "خطف" يعني أن يتم أخذ المال أو المساعدة بالقوة.	0.652033	0.801925	0.405201	0.240672	0.689458
generated_explanations_jais7b-chat.csv	explanation	generated_explanation	القرعي تباهي بشعر بنت اختها	يشير هذا المثل إلى أن الشخص الذي يفتقر إلى شيء ما قد يحاول التعويض عن ذلك بالافتخار بإنجازات أو مميزات الآخرين.	قرعي: هو نوع من الطيور التي تعيش في اليمن. تباهي: هو فعل يعني التباهي أو التفاخر. بشعر بنت اختها: هو عبارة عن شعر بنت أخيها. هذا المثل اليمني يعبر عن التباهي	0.755973	0.792561	0.515797	0.200748	0.670282
generated_explanations_jais7b-chat.csv	explanation	generated_explanation	كما ذي ينفخ في قربه مثقوبه	يشير هذا المثل إلى الجهود الضائعة بسبب وجود خلل يمنع تحقيق الهدف.	"كما ذي ينفخ في قربه مثقوبه" هو مثل يمني يعبر عن اليأس والإحباط. المثل يستخدم لوصف شخص يحاول جاهداً لتحقيق شيء ما, ولكنه لا يستطيع الوصول إلى هدفه بسبب العقبات التي تقف في طريقه. في هذا المثل, "ذي"	0.583142	0.868946	0.582037	0.495203	0.717218
generated_explanations_jais7b-chat.csv	explanation	generated_explanation	لا تحز الا تقوم قد غزت والا دع المغازي لاهلها	يشير هذا المثل إلى أهمية ترك المهام لأصحاب الخبرة والتخصص، وعدم القيام بعمل لا تتقنه.	"لا تحز" تعني لا تغزو "الا تقوم قد غزت" أي قد غزيت "والا دع المغازي لاهلها" أي دع المغازي يدخلون إلى المدن التي لم تغز بعد. المثل يشير إلى أن الغزاة يجب أن	0.526612	0.731226	0.279193	0.369938	0.678823
generated_explanations_jais7b-chat.csv	explanation	generated_explanation	الصمت عند العارفين كلام	يشير هذا المثل إلى أن الصمت يُعتبر فضيلة وقد يجنب الإنسان الندم الذي قد يسببه الكلام.	. أ. الصمت عند العارفين كلام. ب. الصمت عند العارفين هو كلام. ج. الصمت عند العارفين هو كلام. د. الصمت عند العارفين هو كلام. أ. الصمت عند العارفين كلام	0.63357	0.699691	0.482926	0.528643	0.611551
generated_explanations_jais7b-chat.csv	explanation	generated_explanation	الدهر قلبه يقلبه	يشير هذا المثل إلى أن الشخص قد يواجه أوقاتًا جيدة وأوقاتًا سيئة في حياته.	الدرهم درهمه الدرهم درهمه الدرهم درهمه الدرهم درهمه الدرهم درهمه الدرهم درهمه الدرهم درهمه الدرهم درهم	0.62896	0.617926	0.064537	0.0359196	0.541416
generated_explanations_jais7b-chat.csv	explanation	generated_explanation	اذا كبر ابنك خاويه	يشير هذا المثل إلى أهمية معاملة الأبناء كبالغين وأصدقاء عند نضوجهم لتعزيز الثقة والتفاهم المتبادل.	"إذا كبر ابنك خاويه" هو مثل يمني يعبر عن أهمية الحفاظ على العلاقات العائلية القوية. يشير هذا المثل إلى أن الأبناء الذين يكبرون في بيئة عائلية محبة ومساندة يميلون إلى الحفاظ على هذه العلاقات القوية مع أشقائهم حتى عندما يكبرون ويصبحون آباء	0.469259	0.902645	0.727827	0.712823	0.725811
generated_explanations_jais7b-chat.csv	explanation	generated_explanation	الحظي جده شريف	يشير هذا المثل إلى أن زيادة الطلب على شيء ما ترفع من قيمته وأهميته.	"الحظي" هو الشخص الذي لا يملك شيئاً, و"الجد" هو الشخص الذي يملك الكثير من المال. "شريف" يعني أن الشخص الذي يملك الكثير من المال هو شخص شريف, أي أنه لا يسرق أو يكذب. في	0.648577	0.824808	0.472597	0.140114	0.657865
generated_explanations_jais7b-chat.csv	explanation	generated_explanation	اعطني حظ، وارميني في البحر	يشير هذا المثل إلى أن الحظ الجيد يمكن أن ينقذ الشخص من المواقف الصعبة ويحقق له النجاح بغض النظر عن الظروف.	. "اعطني حظ، وارميني في البحر." هو مثل يمني يستخدم للتعبير عن اليأس أو الاستسلام. يعني أن الشخص الذي يقول هذا المثل قد فقد الأمل في تحقيق شيء ما أو في شخص ما. في هذا المثل، "الحظ" هو الشيء	0.824417	0.86148	0.783537	0.518425	0.693525
generated_explanations_jais7b-chat.csv	explanation	generated_explanation	اذا صاحبك عسل خذ منه وسل	يشير هذا المثل إلى أهمية عدم استغلال كل ما لدى الشخص من طيبة، وترك جزء منها للمستقبل للاستفادة منها لاحقًا.	ه "الحلو" في المثل اليمني هو الشخص الذي يتمتع بمزايا أو صفات جيدة. "السل" هو فعل يعني أخذ العسل من الخلية. المثل يعني أن الشخص الذي يتمتع بمزايا أو صفات جيدة يجب أن يشاركها مع الآخرين. إذا لم	0.680363	0.839396	0.521573	0.210916	0.680646
generated_explanations_jais7b-chat.csv	explanation	generated_explanation	جرب يساعدك يومك	يشير هذا المثل إلى أهمية الاكتفاء بما يتوفر لك في يومك دون القلق بشأن المستقبل.	"جرب يساعدك يومك" هو مثل يمني يعبر عن أهمية التجربة والتعلم من الأخطاء. يشير إلى أن الشخص الذي يحاول القيام بشيء ما لأول مرة قد يتعلم من أخطائه ويكتسب خبرة من خلال التجربة. في هذا المثل، "جرب" يعني تجربة	0.631809	0.885532	0.618423	0.151873	0.716774
generated_explanations_jais7b-chat.csv	explanation	generated_explanation	اخط الوطاف يفهم الحمار	يشير هذا المثل إلى أن التلميح أو التوجيه غير المباشر يمكن أن يكون مفهومًا حتى لمن لا يُقصد به الكلام مباشرة.	. "اخط الوطاف" هو مثل يمني يعبر عن الحكمة في التعامل مع الأمور. يشير إلى أن الشخص الذي لا يفهم الأمور يجب أن يتعلم من الآخرين. "الحمار" في هذا المثل هو الشخص الذي لا يفهم الأمور. "الطاف"	0.681166	0.87312	0.540273	0.445917	0.709682
generated_explanations_jais7b-chat.csv	explanation	generated_explanation	غلوه المره ولا غلوه اهلها	يشير هذا المثل إلى أن حل الخلافات الزوجية يكون أفضل عند معالجة الأمور بين الزوجين مباشرة دون تدخل الأهل لتجنب تعقيد الأمور.	"غلوه المره" تعني "الغلوة المرة" وهي نوع من أنواع التمر. و"غلوه اهلها" تعني "الغلوة التي تنتجها أمها". المثل يقول أن التمر الذي تنتجه الأم أفضل من التمر الذي تنتجه المرة	0.613329	0.750227	0.340506	0.0542248	0.673213
generated_explanations_jais7b-chat.csv	explanation	generated_explanation	هديه القرد حواني	يشير هذا المثل إلى أن الهدية تعكس شخصية ونوايا مقدمها، وليس فقط كرمه.	"هديه القرد حواني" هو مثل يمني يعبر عن الكرم والجود. يشير المثل إلى أن الشخص الذي يقدم هدية لشخص آخر هو مثل الشخص الذي يقدم هدية لقرد. في هذا المثل، القرد هو رمز للشخص الذي يتلقى الهدية، والحيواني	0.634571	0.883993	0.631535	0.617724	0.740364
generated_explanations_jais7b-chat.csv	explanation	generated_explanation	جمل يحمل زبيب وياكل سف	يشير هذا المثل إلى الشخص الذي يمتلك موارد أو فرصًا قيمة ولكنه لا يستفيد منها بشكل فعّال.	عة. "الجمل يحمل زبيب وياكل سفعة" هو مثل يمني يعبر عن شخص يعمل بجد ولكنه لا يحصل على ما يستحقه. الجمل في هذا المثل هو الشخص الذي يعمل بجد ويكدح في الأرض, بينما الزبيب هو المال أو	0.5392	0.817568	0.542117	0.350723	0.731378
generated_explanations_jais7b-chat.csv	explanation	generated_explanation	رحم الله مقتالك	يشير هذا المثل إلى السخرية من شخص يهدد ويتوعد بأمور كبيرة لكنه في الواقع غير قادر على تنفيذها.	م "رحم الله مقتالكم" هو مثل يمني يعبر عن الحزن والأسى على فقدان شخص عزيز. يستخدم هذا المثل عادة في حالات الوفاة أو الفقد. "رحم الله مقتالكم" هو تعبير شائع في اليمن يستخدم للتعبير عن الحزن والأسى على	0.657395	0.880989	0.592987	0.236198	0.683822
generated_explanations_jais7b-chat.csv	explanation	generated_explanation	لوانته تشتي حقين تفرج وجه المواظه	يشير هذا المثل إلى أن الاهتمام بالمظهر الخارجي يمكن أن يحسن من جودة العمل أو الأداء.	. "لو انتهت تشتيك حقين" تعني أن الشخص الذي تتحدث عنه قد انتهى من فعل شيء ما. "تفرج وجه المواظه" تعني أن الشخص الذي تتحدث عنه قد انتهى من فعل شيء ما.	0.69768	0.784925	0.27679	0.0424519	0.649379
generated_explanations_jais7b-chat.csv	explanation	generated_explanation	يصبون في فم المريض ليشفي	يشير هذا المثل إلى تقديم الدعم والمساعدة لشخص في حاجة بهدف تحسين حالته أو حل مشكلته.	. " مثال: المثل: "من يزرع الزيتون لا يحصد العنب" شرح: هذا المثل يعني أن الشخص الذي يعمل بجد في شيء ما لا ينبغي أن يتوقع أن يحقق النجاح في شيء آخر. "	0.679617	0.809887	0.511247	0.156802	0.663922
generated_explanations_jais7b-chat.csv	explanation	generated_explanation	جر الرجال كجر الجمال	يشير هذا المثل إلى صعوبة قيادة الرجال وإدارتهم كما هو الحال مع توجيه الجمال.	"جر الرجال كجر الجمال" هو مثل يمني قديم يعبر عن قوة ومرونة الشعب اليمني في مواجهة الصعاب والتحديات. في هذا المثل، يتم مقارنة الرجال بالجمال، وهو حيوان معروف بقوته ومرونته وقدرته على تحمل الصعاب. هذا يعني أن الشعب اليمني	0.627239	0.830069	0.557147	0.456827	0.718458
generated_explanations_jais7b-chat.csv	explanation	generated_explanation	الاحسان يقطع اللسان	يشير هذا المثل إلى أن القلوب تميل إلى من يحسن إليها بغض النظر عن دينه أو معتقداته.	"الاحسان" في هذا المثل تعني الأعمال الصالحة أو الحسنة. و"اللسان" في هذا المثل تعني الكلام. و"يقطع" في هذا المثل تعني التوقف أو الكتمان. لذا فإن هذا المثل يعني أن الأعمال الصالحة أو الحسنة يمكن أن تجعل	0.659735	0.821618	0.684854	0.555236	0.687631
generated_explanations_jais7b-chat.csv	explanation	generated_explanation	جمل محمل زبيب وماكله سنف	يشير هذا المثل إلى الشخص الذي يمتلك أشياء ثمينة ولكنه لا يستفيد منها أو لا يدرك قيمتها.	رو "جمل محمل بزبيب وماكله سنفرو" هو مثل يمني يعبر عن التناقض بين الظاهر والباطن. في هذا المثل، يتم تصوير الجمل الذي يحمل الزبيب (الذي يرمز إلى الثروة) وهو يأكل سنفرو (الذي يرمز إلى الفقر). هذا	0.603858	0.848512	0.591793	0.275154	0.682428
generated_explanations_jais7b-chat.csv	explanation	generated_explanation	هديه الغرابي دوده	يشير هذا المثل إلى الشخص البخيل الذي يقدم هدايا قليلة القيمة أو غير مرغوب فيها.	. "هديه الغرابي دوده" هو مثل يمني يعبر عن قيمة الهدية التي يقدمها الشخص لشخص آخر. "الغرابي" هو نوع من الطيور التي تعيش في اليمن, و"دوده" تعني "هدية" في اللغة العربية. في هذا	0.754443	0.841207	0.631037	0.229211	0.688116
generated_explanations_jais7b-chat.csv	explanation	generated_explanation	حمل نفسه ما لا يطيق	يشير هذا المثل إلى الشخص الذي يتعهد بعمل يفوق قدراته مما يؤدي إلى زيادة الجهد المبذول.	.	0.171414	0.490046	0.0547242	0.133272	0.620821
generated_explanations_jais7b-chat.csv	explanation	generated_explanation	قله الالف محوله	يشير هذا المثل إلى أن عدم التعود على الثراء أو السلطة يؤدي إلى سوء التصرف وكأن الشخص يعيش في حالة نقص أو كارثة.	الألف. "قلها بألف مرة حتى تفهمها"	0.555604	0.701733	0.297665	0.0157056	0.657207
generated_explanations_jais7b-chat.csv	explanation	generated_explanation	من كثر كلامه قل احترامه	يشير هذا المثل إلى أن كثرة الكلام بلا فائدة تؤدي إلى فقدان احترام الآخرين.	. من كثر كلامه قل احترامه.	0.628486	0.716928	0.595805	0.748141	0.71834
generated_explanations_jais7b-chat.csv	explanation	generated_explanation	خير الناس انفعهم للناس	يشير هذا المثل إلى أن قيمة الإنسان تُقاس بمدى نفعه وإفادته للآخرين.	"خير الناس انفعهم للناس" هو مثل يمني يعبر عن أهمية الشعور بالمسؤولية تجاه الآخرين. يشير المثل إلى أن الأشخاص الذين يهتمون حقا بالآخرين هم الأكثر قدرة على مساعدة الآخرين. في سياق أوسع، يمكن تفسير المثل على أنه دعوة للعمل من أجل تحسين	0.583184	0.869394	0.638718	0.735125	0.725306
generated_explanations_jais7b-chat.csv	explanation	generated_explanation	حمله جنا وسوقه يبايي	يشير هذا المثل إلى أن الشخص الذي يولي اهتمامًا كبيرًا لأمور الحياة البسيطة قد يضيع في تفاصيل غير مهمة.	"حمله جنا وسوقه يبايي" هو مثل يمني يعبر عن حالة من الخداع أو الاستغلال. يشير المثل إلى شخص يستغل شخص آخر لتحقيق مكاسب شخصية. في هذا المثل، "حمله جنا" يعني أن الشخص الأول يستغل الشخص الثاني	0.621148	0.862038	0.477492	0.115948	0.707982
generated_explanations_jais7b-chat.csv	explanation	generated_explanation	لا تسال عن سوق انت وارد اليه	يشير هذا المثل إلى الشخص الذي يسعى بشدة لمعرفة شيء سيصل إليه في النهاية.	"لا تسأل عن سوق أنت وارد إليه" هو مثل يمني يعبر عن الحكمة في عدم السؤال عن شيء لا يتعلق بك أو لا يهمك. المثل يشير إلى أن الناس يجب أن يركزوا على ما يهمهم وما يتعلق بهم مباشرة بدلا من القلق بشأن الأمور	0.690915	0.86908	0.61501	0.185277	0.708911
generated_explanations_jais7b-chat.csv	explanation	generated_explanation	البخيل لا يهز ولا يهتجب	يشير هذا المثل إلى أن الشخص البخيل لا يشارك في الكرم ولا يساعد الآخرين، مما يجعله غير محبوب في المجتمع.	"البخيل لا يهز ولا يهتجب" هو مثل يمني يعبر عن البخل الشديد. يشير إلى شخص لا يعطي أو يشارك أو يساهم في أي شيء. في هذا المثل، "البخيل" هو الشخص الذي لا يعطي أو يشارك أو يساهم في	0.806284	0.896491	0.863945	0.811015	0.75098
generated_explanations_jais7b-chat.csv	explanation	generated_explanation	قلبي علي ولدي انفطر، وقلب ولدي علي حجر	يشير هذا المثل إلى التباين بين حب الأهل العميق لأبنائهم وعدم مبالاة الأبناء بمشاعر الأهل.	. "قلبي علي ولدي انفطر" تعني أن قلب الأم قد انكسر بسبب موت ابنها. "قلب ولدي علي حجر" يعني أن قلب الابن قد أصبح صلباً وغير حساس بعد موت أخيه.	0.639977	0.891836	0.494366	0.365504	0.679486
generated_explanations_jais7b-chat.csv	explanation	generated_explanation	تبع القربه ما يتخلص	يشير هذا المثل إلى أن الأشياء التي تأتي من البيئة المحلية قد لا تُقدّر أو تُقيم بشكل صحيح.	. "تبع القربه ما يتخلص" هو مثل يمني يعبر عن أهمية الصبر والتحلي بالصبر في مواجهة الصعوبات والتحديات. يشير المثل إلى أن الشخص الذي يتبع القربة (وهي آلة تستخدم في الزراعة) لا يمكنه أن يتخلص من القربة حتى ينتهي من عمله	0.603439	0.893517	0.503608	0.336105	0.713211
generated_explanations_jais7b-chat.csv	explanation	generated_explanation	غلطه الشاطر بالف	يشير المثل إلى أن خطأ الشخص الماهر يكون ذا تأثير كبير أو مكلف.	حل "غلطه الشاطر بالفحل" هو مثل يمني قديم يعبر عن مكافأة الشخص الذي يقدم نصيحة جيدة لشخص آخر. في هذا المثل، "الشاطر" هو الشخص الذي يقدم النصيحة الجيدة، و"الفحل" هو الشخص الذي يتلقى النصيحة.	0.634889	0.885744	0.628374	0.413993	0.70607
generated_explanations_jais7b-chat.csv	explanation	generated_explanation	ما مليح الـا وحما	يشير هذا المثل إلى أن كل شيء جميل قد يحتوي على عيوب أو نواقص.	يته من الـا "ما مليح الـا وحمايته من الـا" هو مثل يمني يعبر عن أهمية حماية النفس من الأذى أو الخطر. الـا في هذا المثل يشير إلى الخطر أو الأذى الذي يجب تجنبه. "ما ملي	0.635022	0.871195	0.497387	0.418782	0.694202
generated_explanations_jais7b-chat.csv	explanation	generated_explanation	كلام الحر دين عليه	يشير هذا المثل إلى أن الشخص الذي يلتزم بكلمته يعتبر أن القول هو أساس الفعل، ومن لا يلتزم بكلامه لن يلتزم بأفعاله.	"كلام الحر دين عليه" هو مثل يمني يعبر عن أهمية الكلام المسؤول والمحترم. الحر هو الشخص الذي يتمتع بالحرية في التعبير عن آرائه وأفكاره دون قيود. ومع ذلك، فإن هذا الحرية تأتي مع مسؤولية كبيرة تتمثل في احترام آراء الآخرين وعدم الإساءة إليهم.	0.612297	0.881198	0.70845	0.409044	0.708064
generated_explanations_jais7b-chat.csv	explanation	generated_explanation	خير الامور اوسطها	يشير هذا المثل إلى أهمية الاعتدال والتوازن في اتخاذ القرارات وتجنب التطرف.	العسر "خير الامور اوسطها العسر" هو مثل يمني يعبر عن أن الأمور الجيدة تأتي بعد الأمور السيئة. المثل يشير إلى أن الأمور الجيدة تأتي بعد الأمور السيئة، وهذا يعني أن الأمور السيئة قد تكون ضرورية لتحقيق الأمور الجيدة.	0.606867	0.826787	0.459382	0.198866	0.686865
generated_explanations_jais7b-chat.csv	explanation	generated_explanation	حرب طويل الزمان لا خوف ولا امان	يشير هذا المثل إلى أن الحرب التي تستمر لفترة طويلة تفقد تأثيرها الكبير فلا تبقى مخيفة ولا تجلب الأمان.	"حرب طويل الزمان" هي مثل يمني يعبر عن حالة من عدم الاستقرار أو الفوضى التي تستمر لفترة طويلة. "لا خوف" يعني أن الناس لا يشعرون بالأمان أو الأمان في هذه الحالة. "لا أمان" يعني أن الناس لا يشعرون بالأمان أو الأمان في هذه الحالة.	0.531891	0.818628	0.66237	0.604679	0.70129
generated_explanations_jais7b-chat.csv	explanation	generated_explanation	صام صام وفطر بلصام	يشير هذا المثل إلى أن الجهد الكبير والصبر الطويل يمكن أن يضيع في النهاية بسبب قرار غير موفق أو نتيجة غير مرضية.	"صام" تعني "الصيام" و"صام" تعني "الصيام". "صام" تعني "الصيام" و"صام" تعني "الصيام". "صام" تعني "الصيام" و"	0.31998	0.627585	0.257336	0.0942791	0.586733
generated_explanations_jais7b-chat.csv	explanation	generated_explanation	روي الحليم النجد ولاترويه المقطاعه	يشير هذا المثل إلى أن الشخص الذكي يمكنه فهم الأمور بسرعة وبإيجاز دون الحاجة إلى شرح مفصل.	"الحلم النكد" هو مثل يمني يعبر عن الحكمة التي تقول إن الشخص الذي يحاول أن يقنع الآخرين بما يعتقد أنه صحيح قد لا يكون لديه القدرة على إقناع نفسه بذلك. المثل اليمني "الحلم النكد" هو مثل يعبر عن الحكمة التي تقول	0.676737	0.853965	0.634477	0.185905	0.676559
generated_explanations_jais7b-chat.csv	explanation	generated_explanation	اللي ما عنده عمل يعمل جمل	يشير هذا المثل إلى أن الشخص الذي لا يجد ما يشغله قد يختار القيام بأعمال شاقة أو غير ضرورية تزعجه.	. "اللي ما عنده عمل يعمل جمل" هو مثل يمني يعبر عن حالة من اليأس والإحباط التي يمكن أن يشعر بها الشخص عندما يكون بلا عمل. الجمل هو نوع من الحيوانات التي تستخدم في العمل الشاق مثل حمل الأحمال الثقيلة. في هذا المثل، يتم استخدام	0.576521	0.872552	0.672008	0.428619	0.696211
generated_explanations_jais7b-chat.csv	explanation	generated_explanation	ابن الحيه حنشن	يشير هذا المثل إلى أن الأصل السيء ينتج فرعًا سيئًا مثله.	. "ابن الحيه حنشن" هو مثل يمني يعبر عن مدى أهمية التخطيط للمستقبل. يشير المثل إلى أن الشخص الذي لا يخطط للمستقبل هو مثل ابن الحية الذي لا يعرف كيف يدافع عن نفسه. في هذا المثل، يتم مقارنة الشخص الذي لا يخطط للمستقبل	0.631322	0.839192	0.571745	0.344404	0.711419
generated_explanations_jais7b-chat.csv	explanation	generated_explanation	الربح عند المخاطر	يشير هذا المثل إلى أن تحقيق المكاسب الكبيرة يتطلب المخاطرة، ولكن يجب أن تكون هذه المخاطرة مدروسة لتجنب الخسائر.	.	0.128043	0.530289	0.105979	0.131038	0.608417
generated_explanations_jais7b-chat.csv	explanation	generated_explanation	من جابرك بالضحك ما جابرك بالبكاء	يشير هذا المثل إلى أن الشخص الذي يشاركك في الفرح قد لا يكون دائمًا موجودًا لدعمك في الأوقات الصعبة.	"من جابرك بالضحك ما جابرك بالبكاء" هو مثل يمني قديم يعبر عن أن الشخص الذي يضحك بسهولة قد يبكي بسهولة أيضا. يعتقد أن هذا المثل نشأ في اليمن، وهو بلد معروف بحبه للضحك والفكاهة. يش	0.769123	0.858807	0.557471	0.296573	0.694647
generated_explanations_jais7b-chat.csv	explanation	generated_explanation	الحذر، ولا الشجاعه	يشير هذا المثل إلى أن الحذر والتروي أفضل من الاندفاع غير المدروس.	.	0.157654	0.572228	0.121686	0.102965	0.634916
generated_explanations_jais7b-chat.csv	explanation	generated_explanation	لو حبيبك ثور البيس له احمر	يشير هذا المثل إلى أهمية التعامل بحذر مع الأشخاص المقربين لتجنب إثارة غضبهم، حتى لو كانوا سريعي الانفعال.	الثيران في اليمن تسمى "بييس" و"حمير". الثور "الحمير" هو الثور الذي يربي من أجل القتال. الثور "البييس" هو الثور الذي يربي من أجل اللحم. الثور "الحمير" هو الثور	0.780799	0.710923	0.282364	0.0734646	0.642971
generated_explanations_jais7b-chat.csv	explanation	generated_explanation	النظر الي العالم عباده	يشير هذا المثل إلى أن العلماء يحملون العلم والحكمة كما فعل الأنبياء من قبلهم.	. الإنسان لا يستطيع أن يرى أبعد من أنفه. الإنسان لا يستطيع أن يرى أبعد من أنفه. الإنسان لا يستطيع أن يرى أبعد من أنفه. الإنسان لا يستطيع أن يرى أبعد من أنفه.	0.76748	0.633218	0.305807	-0.0412108	0.608453
generated_explanations_jais7b-chat.csv	explanation	generated_explanation	قدم السبت ياتك الاحد	يشير هذا المثل إلى أهمية المبادرة بفعل الخير للحصول على مكافآت أو معاملة بالمثل في المستقبل.	"قدم السبت ياتك الاحد" هو مثل يمني يعبر عن أهمية العمل الجاد والتخطيط للمستقبل. يشير هذا المثل إلى أن العمل الجاد والتخطيط الجيد يمكن أن يؤدي إلى النجاح في المستقبل. في هذا المثل، "السبت" يمثل اليوم الذي نعيش فيه حاليا، و	0.509206	0.858007	0.578629	0.343535	0.728575
generated_explanations_jais7b-chat.csv	explanation	generated_explanation	خير الزرع عاجله	يشير هذا المثل إلى أهمية المبادرة في فعل الخير دون تأجيل.	"خير الزرع عاجله" هو مثل يمني يعبر عن أهمية العمل الجاد والمضي قدما في تحقيق الأهداف. يشير هذا المثل إلى أن الأشخاص الذين يعملون بجد ويتحلى بالصبر والمثابرة هم الأكثر نجاحا في تحقيق أهدافهم. في هذا المثل، "الزرع	0.514762	0.852689	0.592824	0.441927	0.729336
generated_explanations_jais7b-chat.csv	explanation	generated_explanation	سبق السيف العذل	يشير هذا المثل إلى اتخاذ قرار أو تنفيذ فعل لتجنب النقد أو اللوم المسبق.	"سبق السيف العذل" هو مثل يمني يعبر عن أن القوة العسكرية أو العنف قد يكونان أكثر فعالية من الوسائل السلمية أو الدبلوماسية في تحقيق الأهداف. يعود أصل هذا المثل إلى القرن التاسع عشر خلال فترة الاستعمار البريطاني لليمن. في ذلك الوقت,	0.671343	0.870003	0.370289	0.438576	0.701097
generated_explanations_jais7b-chat.csv	explanation	generated_explanation	طول سبيده يقصر تبنها	يشير هذا المثل إلى أن الخسارة في جانب قد تُعوض بفائدة أو مكسب في جانب آخر.	. "طول سبيدة يقصر تبنها" هو مثل يمني يعبر عن أن الشخص الذي يتصرف بطريقة غير مناسبة أو غير لائقة قد يكون لديه نوايا سيئة. في هذا المثل، "سبيدة" هي أداة تستخدم في اليمن لقياس الطول، و"	0.618958	0.889481	0.451778	0.28817	0.693502
generated_explanations_jais7b-chat.csv	explanation	generated_explanation	عادت حليمه الي عادتها القديمه	يشير هذا المثل إلى عودة الشخص إلى سلوك أو عادة قديمة بعد محاولة التغيير أو الانقطاع عنها.	مثل يمني مثل يمني مثل يمني مثل يمني مثل يمني مثل يمني مثل يمني مثل يمني مثل يمني مثل يمني مثل يمني مثل يمني مثل يمني مثل	0.495112	0.605565	0.226227	0.283273	0.542895
generated_explanations_jais7b-chat.csv	explanation	generated_explanation	اذا صاحبك عسل خل منه وسل وسل بقيه	يشير هذا المثل إلى أهمية التعامل بحذر واعتدال مع الأشخاص الطيبين وعدم استغلال لطفهم بشكل مفرط.	العسل "سل" في هذا المثل تعني أن تأخذ من العسل الذي معه خل. "خل" في هذا المثل تعني أن تأخذ من العسل الذي معه خل. "خل" في هذا المثل تعني أن تأخذ من العسل الذي معه خل. "	0.482615	0.726682	0.385036	0.167661	0.608635
generated_explanations_jais7b-chat.csv	explanation	generated_explanation	اذا جادتك عدوك يضحك ابك له	يشير هذا المثل إلى أنه يجب الحذر من نوايا العدو حتى عندما يظهر الود أو يبتسم، فقد يكون ذلك خداعًا.	"العداء" في هذا المثل هو الشخص الذي كان في يوم من الأيام صديقًا أو قريبًا أو زميلًا في العمل أو زميلًا في المدرسة. "جادت" تعني "أن تكون وفيرًا أو وفيرً	0.535049	0.871371	0.633173	0.465117	0.691453
generated_explanations_jais7b-chat.csv	explanation	generated_explanation	الطبل في الحوطه، والشرح في سفيان ويقال ضربه الطاسه تفسح والبرع بالفودعيه	يشير هذا المثل إلى عدم التوافق أو التنسيق بين الفعل والمكان الذي يحدث فيه، مما يعكس الفوضى أو الارتباك في التخطيط والتنفيذ.	. "الطبل في الحوطه" يعني أن الطبل في القرية أو القرية الصغيرة. "الشرح في سفيان" يعني أن الشرح أو التفسير في المدينة أو المدينة الكبيرة. "ضربه الطاسه" يعني أن ضرب الطبل. "تفسح	0.494916	0.778131	0.350766	0.100278	0.65232
generated_explanations_jais7b-chat.csv	explanation	generated_explanation	الناس اجناس	يشير هذا المثل إلى أن الناس يختلفون في طباعهم وخصالهم.	مختلفة, ولكن كلهم متساوون في الحقوق والواجبات. هذا المثل اليمني يعبر عن المساواة بين الناس بغض النظر عن عرقهم أو جنسهم أو دينهم. وهو يشجع على التسامح والاحترام المتبادل بين الناس.	0.536948	0.824627	0.485895	0.373817	0.740456
generated_explanations_jais7b-chat.csv	explanation	generated_explanation	جديه تقلب علي تيس	يشير هذا المثل إلى أن الشخص الصغير أو الضعيف يمكنه التفوق أو التغلب على شخص أكبر أو أقوى منه.	"جديه" تعني الجد "تيس" هو نوع من الأقمشة. المثل يقول أن الجد قد يكون له أقمشة كثيرة, ولكن في النهاية لا يستطيع أن يرتديها كلها. هذا المثل يعبر عن أن الشخص قد يكون لديه الكثير من	0.643556	0.858999	0.573545	0.305241	0.696433
generated_explanations_jais7b-chat.csv	explanation	generated_explanation	الناس علي دين ملوكهم	يشير هذا المثل إلى أن الشعوب تتأثر بسلوك قادتها، فإذا كان القائد عادلاً يتبع الشعب العدل، وإذا كان ظالماً يتأثر الشعب بالظلم.	. الناس علي دين ملوكهم. الناس علي دين ملوكهم. الناس علي دين ملوكهم. الناس علي دين ملوكهم. الناس علي دين ملوكهم. الناس علي دين ملوكهم. الناس علي دين ملوك	0.586474	0.751045	0.343164	0.217009	0.547004
generated_explanations_jais7b-chat.csv	explanation	generated_explanation	الفرس تعرف خيالها	يشير هذا المثل إلى قدرة الشخص أو الكائن على التعرف على من يرتبط به أو يتولى أمره بشكل وثيق ومباشر.	قبل أن تدخلها الحلبة "الفرس تعرف خيالها قبل أن تدخلها الحلبة" هو مثل يمني يعبر عن أهمية معرفة الشخص لنفسه قبل أن يحاول أن يغير نفسه أو يحاول أن يغير الآخرين. الفرس هو حيوان معروف بسرعته ورشاقته, وهو يستخدم في	0.52437	0.804866	0.49673	0.190071	0.680923
generated_explanations_jais7b-chat.csv	explanation	generated_explanation	جاء يبركبها يارك	يشير هذا المثل إلى أن محاولة إصلاح الأمور دون فهم أو استعداد كافٍ قد يؤدي إلى تفاقم المشكلة.	بها. "جاء يبركبها ياركبها" هو مثل يمني قديم يستخدم للإشارة إلى شخص يأتي إلى مكان ما ليجد شخصا آخر قد سبقته إلى ذلك المكان. المثل يستخدم للإشارة إلى شخص يأتي إلى مكان ما ليجد شخصا آخر قد سبقته	0.733973	0.809479	0.359743	0.20486	0.640675
generated_explanations_jais7b-chat.csv	explanation	generated_explanation	جني تعرفه ولا انسي ما تعرفه	يشير هذا المثل إلى أن الشيء السيء المعروف أفضل من الشيء المجهول.	"جني تعرفه ولا انس ما تعرفه" هو مثل يمني يعبر عن العلاقة القوية بين الشخص وجنيه. يشير هذا المثل إلى أن الشخص يعرف الجنيه جيدا ويعرف قيمته الحقيقية. في سياق أوسع، يمكن تفسير المثل على أنه يشير إلى العلاقة القوية بين الشخص وجنيه	0.483201	0.734461	0.624449	0.336941	0.714302
generated_explanations_jais7b-chat.csv	explanation	generated_explanation	ما كل مره تسلم الجره	يشير هذا المثل إلى أن الحظ أو النجاح قد لا يتحقق في كل محاولة أو موقف.	"ما كل مره تسلم الجره" هو مثل يمني يعبر عن أهمية الصبر والتحلي بالصبر في جميع جوانب الحياة. يشير المثل إلى أن الأمور لا تحدث دائما كما نريد أو نتوقع، وأن علينا أن نكون صبورين ونتحمل الصعوبات والتحديات التي قد نواجهها في	0.576801	0.8999	0.595888	0.477731	0.714481
generated_explanations_jais7b-chat.csv	explanation	generated_explanation	اين ادم اسود الراس	يشير هذا المثل إلى أن الإنسان قد يقوم بأفعال غير متوقعة أو مسيئة بغض النظر عن مظهره أو أصله.	"أين آدم الذي كان يُسود الرأس" هذا المثل اليمني يعبر عن حالة من الضياع أو الفقدان. يشير إلى شخص فقد أو تخلى عن شخص عزيز عليه أو شيء مهم بالنسبة له. في بعض الأحيان، يمكن أن يشير هذا المثل	0.732627	0.899562	0.616595	0.307748	0.707379
generated_explanations_jais7b-chat.csv	explanation	generated_explanation	الاحياء يعودوا	يشير هذا المثل إلى أن الأشخاص الذين يعيشون سيعودون ويلتقون مهما طالت فترة الفراق بينهم.	من الموت كما يعود الطير من غصن سقط من الشجرة هذا المثل اليمني يعبر عن الحياة والموت, حيث يقول أن الحياة تعود كما تعود الطيور من غصن سقط من الشجرة, وهذا يعني أن الحياة تعود كما تعود الطيور من غصن سقط من	0.612386	0.821972	0.55941	0.368435	0.656395
generated_explanations_jais7b-chat.csv	explanation	generated_explanation	من روج باع ، ومن اغلي اكله	يشير هذا المثل إلى أهمية القناعة بالربح القليل والتصرف بحكمة لتجنب الخسارة أو التلف.	. "من روج باع ، ومن اغلي اكله." هذا المثل اليمني القديم يعبر عن حكمة قديمة تقول أن الشخص الذي يروج لشيء ما يجب أن يكون مستعداً لتحمل العواقب. في هذا السياق ، "روج" يعني "بيع" أو "الت	0.581429	0.824719	0.459134	0.353274	0.693203
generated_explanations_jais7b-chat.csv	explanation	generated_explanation	الصبر لا يشبع الجيعان، ولا يكسي العريان	يشير المثل إلى أن الصبر وحده لا يلبي الاحتياجات الأساسية مثل الطعام والملبس.	. الصبر لا يشبع الجياع، ولا يكسي العريان. الصبر لا يشبع الجياع، ولا يكسي العريان. الصبر لا يشبع الجياع، ولا يكسي العريان. الصبر لا يش	0.768053	0.841089	0.531895	0.652575	0.658239
generated_explanations_jais7b-chat.csv	explanation	generated_explanation	الغريق يتعلق بقشه	يشير هذا المثل إلى أن الشخص في حالة اليأس أو الشدة قد يلجأ إلى وسائل ضعيفة أو غير فعّالة للخلاص.	. "قشة" هو مصطلح يستخدم في اليمن للإشارة إلى شيء صغير أو غير مهم. في هذا المثل، يشير إلى شيء صغير أو غير مهم. الغريق يتعلق بقشه. هذا المثل يعني أن الشخص الذي يعاني من مشكلة كبيرة أو أزمة لا	0.744771	0.841318	0.484376	0.265817	0.709881
generated_explanations_jais7b-chat.csv	explanation	generated_explanation	الصنايع ودائع	يشير هذا المثل إلى الشخص الذي يرد الجميل.	الصنايع: هو الشخص الذي لا يعرف شيئاً عن شيء. دائع: هو الشخص الذي لا يعرف شيئاً عن شيء. المثل: الصنايع دائع يعني المثل أن الشخص الذي لا يعرف شيئاً عن	0.620589	0.833608	0.564979	0.129879	0.677413
generated_explanations_jais7b-chat.csv	explanation	generated_explanation	ثخي وزيدوا له قوق	يشير هذا المثل إلى أن الشخص الذي يحاول التظاهر بالكبر أو الأهمية رغم وجود عيوب واضحة فيه، يصبح موضع سخرية واستهزاء.	"الثخي" هو نوع من السمك يعيش في المياه المالحة. "زيوذا" هو نوع من السمك يعيش في المياه العذبة. إذا كان هناك شخصان يتشاجران بسبب المال أو أي شيء آخر، فإن الشخص الذي يعيش في المياه المالحة (	0.581442	0.822712	0.400941	0.115724	0.658365
generated_explanations_jais7b-chat.csv	explanation	generated_explanation	الزواج ينتهي، لكن الصهاره باقيه	يشير هذا المثل إلى أن العلاقات العائلية الناتجة عن الزواج تستمر حتى بعد انتهائه.	. الصداقة تنتهي، لكن الصاحب باقي. الصداقة تنتهي، لكن الصاحب باقي. الصداقة تنتهي، لكن الصاحب باقي. الصداقة تنتهي، لكن الصاحب باقي. الصداقة تنتهي	0.606375	0.602234	0.44332	0.384091	0.557857
generated_explanations_jais7b-chat.csv	explanation	generated_explanation	خبر بيدي والعين	يشير هذا المثل إلى أن الشخص يمتلك معرفة عميقة وحقيقية بشخص آخر، بحيث يدرك تفاصيله وخفاياه بشكل كامل.	شوفي "خبر بيدي والعين شوفي" هو مثل يمني يعبر عن أهمية الاستماع إلى الأخبار والمعلومات من مصادر موثوقة, بدلا من الاعتماد فقط على ما تراه أو تراه بالعين. يشير هذا المثل إلى أن الأخبار والمعلومات التي يتم الحصول عليها من خلال الاستماع أو القراءة من مصادر	0.560548	0.814453	0.454602	0.351158	0.691019
generated_explanations_jais7b-chat.csv	explanation	generated_explanation	مهما سوي عاد الجمل معي	يشير هذا المثل إلى أن التغييرات أو الأفعال لا تؤثر على موقف الشخص أو قراره الثابت.	مهما سوي عاد الجمل معي مهما سوي عاد الجمل معي مهما سوي عاد الجمل معي مهما سوي عاد الجمل معي مهما سوي عاد الجمل معي مهما سوي عاد الجمل معي	0.621545	0.675584	0.135321	0.14413	0.535073
generated_explanations_jais7b-chat.csv	explanation	generated_explanation	الريح يسامر الركب	يشير هذا المثل إلى أن الشخص عندما يجد دافعًا أو تشجيعًا في عمله، تزداد حماسته ويواصل السعي بجدية أكبر.	الريح يسامر الركب الريح يسامر الركب الريح يسامر الركب الريح يسامر الركب الريح يسامر الركب الريح يسامر الركب الريح يسامر ال	0.708276	0.514601	0.172466	0.138753	0.549144
generated_explanations_jais7b-chat.csv	explanation	generated_explanation	اح من السكوتي موتي ومن الرحيمه يانا	يشير هذا المثل إلى أن الشخص الذي يبدو هادئًا ووديعًا قد يكون في داخله دهاء ومكر.	"اح من السكوتي موتي ومن الرحيمه يانا" هو مثل يمني يعبر عن أهمية الحذر والحذر الشديد من الأشخاص الذين يحاولون خداعنا أو استغلالنا. السكوتي هو نوع من الأسماك التي تعيش في المياه المالحة، وهي معروفة بقدرتها على	0.659126	0.852005	0.523469	0.259663	0.684254
generated_explanations_jais7b-chat.csv	explanation	generated_explanation	صامه صامه، فطره بثامه	يشير هذا المثل إلى أن الشخص قد يتحمل الصعاب وينتظر طويلًا لتحقيق هدف مهم، لكنه في النهاية يرضى بنتيجة أقل من المتوقع.	. صامه صامه، فطره بثامه. صامه صامه، فطره بثامه. صامه صامه، فطره بثامه. صامه صامه، فطره بثامه. صامه صامه	0.306517	0.629879	0.132332	0.053413	0.55633
generated_explanations_jais7b-chat.csv	explanation	generated_explanation	الرجال تحبل بالسنتها	يشير هذا المثل إلى أن الرجال يتحملون مسؤولية وعودهم وكلماتهم كما تتحمل المرأة مسؤولية الحمل، مما يعني أن عليهم الوفاء بما يقولونه.	"الرجال تحبل بالسنتها" هو مثل يمني يعبر عن أن الرجال لا يمكن أن يكونوا صادقين أو أن يكونوا صادقين في تعاملاتهم مع الآخرين. يعود أصل هذا المثل إلى العصور القديمة عندما كان الرجال يستخدمون أسنانهم في العديد من الأنشطة اليومية	0.744641	0.881374	0.690835	0.290873	0.717205
generated_explanations_jais7b-chat.csv	explanation	generated_explanation	الكنذ دواؤه الصدق	يشير هذا المثل إلى أن الصدق يكشف الكذب ويفضحه.	. "كن صادقاً مع نفسك" "كن صادقاً مع نفسك" هو مثل شائع في الثقافة الأمريكية. إنه يشجع الناس على أن يكونوا صادقين مع أنفسهم حول مشاعرهم وأفكارهم ورغباتهم. يُستخدم هذا المثل غالبًا	0.625837	0.842963	0.504122	0.343712	0.696103
generated_explanations_jais7b-chat.csv	explanation	generated_explanation	حمار تبتل عليه ولا جمل يهدر عليك	يشير هذا المثل إلى تفضيل الاعتماد على شخص ضعيف يمكن السيطرة عليه لتحقيق الأهداف بدلاً من التعامل مع شخص قوي قد يتسبب في مشاكل أو تحديات.	"حمار تبتل عليه ولا جمل يهدر عليك" هو مثل يمني يعبر عن قيمة العمل الجاد والمثابرة في تحقيق الأهداف. يشير هذا المثل إلى أن الشخص الذي يعمل بجد ويتحمل الصعاب هو مثل الحمار الذي يتحمل المطر, بينما الشخص الذي لا يعمل بجد أو لا	0.756157	0.862819	0.525764	0.265437	0.693308
generated_explanations_jais7b-chat.csv	explanation	generated_explanation	جبنه لي وحدي ولا سبايا لي وللناس	يشير هذا المثل إلى أهمية أن يكون الشخص كريمًا ويشارك الآخرين في الخير الذي يحصل عليه، بدلاً من الاحتفاظ به لنفسه فقط.	"جبنه لي وحدي" تعني أن الشخص يريد أن يكون لديه شيء لنفسه ولا يريد أن يشاركه مع الآخرين. "ولا سبايا لي وللناس" تعني أن الشخص لا يريد أن يشاركه الآخرون أي شيء. المثل اليمني "ج	0.739064	0.846765	0.545355	0.0775196	0.69336
generated_explanations_jais7b-chat.csv	explanation	generated_explanation	بـلادك حشما ترزق	يشير هذا المثل إلى أن البقاء في وطنك والعمل فيه يجلب لك الرزق والبركة.	بولد "بلادك حشما" تعني بلدك أو بلدك. "ترزق بولد" تعني أن تكون لديك ابن. "حشما" هو اسم مؤنث يعني "فتاة" أو "فتاة". "ترزق ب	0.669784	0.791546	0.513179	0.311138	0.639946
generated_explanations_jais7b-chat.csv	explanation	generated_explanation	من بكر ما ندم	يشير هذا المثل إلى أن الشخص الذي يبدأ عمله مبكرًا يتجنب الندم الناتج عن التأخير أو الفشل.	عليه هذا المثل اليمني يعبر عن الشعور بالحزن والأسى على فقدان شيء عزيز أو شخص محبوب. يعبر عن الرغبة في العودة بالزمن إلى الوراء لاستعادة ما فقد. 2. تفسير المثل: هذا المثل يعبر عن الشعور بالحزن والأسى على فقدان شيء	0.679604	0.857089	0.514146	0.348596	0.67989
generated_explanations_jais7b-chat.csv	explanation	generated_explanation	ما اكله الكيش قده في السبله السبله الذيل	يشير هذا المثل إلى أن ما تم فقده أو استهلاكه لا يمكن استعادته أو التعويض عنه.	الذيل الذيل الذيل الذيل الذيل الذيل الذيل الذيل الذيل الذيل الذيل الذيل الذيل الذيل الذيل الذيل الذيل الذيل	0.640026	0.517247	0.215225	0.0715955	0.533111
generated_explanations_jais7b-chat.csv	explanation	generated_explanation	اذا حضرت الملائكه غابت الشياطين	يشير هذا المثل إلى أن الجماعة تثني على شخص يتفوق عليهم.	ون "ملاك" هو اسم شائع في اليمن. المثل اليمني يقول: "اذا حضرت الملائكة غابت الوطنيون". الحديث عن الملائكة في اليمن له علاقة بالمعتقدات الدينية. "الوطنيون" هم من يدعمون النظام	0.734263	0.772022	0.354255	0.188991	0.665933
generated_explanations_jais7b-chat.csv	explanation	generated_explanation	زنجبيل بترابه	يشير هذا المثل إلى قبول الشيء كما هو بجميع عيوبه ونواقصه دون محاولة تحسينه أو تغييره.	زنجبيل بترابه زنجبيل بترابه زنجبيل بترابه زنجبيل بترابه زنجبيل بترابه زنجبيل بترابه زنجبيل بترابه زنجبيل بترابه زنجبيل بترابه	0.296774	0.56039	0.321903	0.102461	0.499525
generated_explanations_jais7b-chat.csv	explanation	generated_explanation	قيصه في قرن ثور	يشير هذا المثل إلى محاولة تحقيق أمر مستحيل أو غير عملي.	"قيصة في قرن ثور" هي مثل يمني قديم يعبر عن الحكمة والمعرفة التي يمكن أن يكتسبها الإنسان من خلال التجارب الحياتية. في هذا المثل، يتم استخدام "القرن" كناية عن فترة زمنية طويلة أو مرحلة من مراحل الحياة. "	0.429854	0.796869	0.44033	0.140288	0.703343
generated_explanations_jais7b-chat.csv	explanation	generated_explanation	عين بني ادم ما يملاها الا التراب	يشير هذا المثل إلى أن طمع الإنسان لا ينتهي إلا بالموت.	"عين بني ادم ما يملاها الا التراب" هو مثل يمني يعبر عن أن الإنسان لا يستطيع أن يرى أبعد من أنفه. هذا المثل يستخدم للإشارة إلى أن الناس غالبا ما يركزون على الأمور الصغيرة ولا يرون الصورة الكبيرة. هذا المثل يمكن أن يكون له	0.603791	0.810628	0.600206	0.300148	0.737181
generated_explanations_jais7b-chat.csv	explanation	generated_explanation	اين اتسيري ياضحكه؟ قالت اسير اتضحك	يشير هذا المثل إلى الشخص الذي يسخر من عيوب الآخرين بينما يتجاهل عيوبه الخاصة.	. قالت اسير: يا ضحكة ما تضحك. قالت اسير: يا ضحكة ما تضحك. قالت اسير: يا ضحكة ما تضحك. قالت اسير: يا ضحكة ما تضحك. قالت اسير: يا ضحكة ما تضحك	0.352356	0.725788	0.372108	0.178328	0.557339
generated_explanations_jais7b-chat.csv	explanation	generated_explanation	صفره ولا غبره، وزوج كبري ولا الادبه	يشير هذا المثل إلى تفضيل الزواج من شخص كبير في السن على تحمل الانتقادات واللوم بسبب عدم الزواج.	"صفره ولا غبره" تعني أن الشخص لا يجب أن يكون متذمراً أو متشائماً. "زوج كبرى ولا الادبه" يعني أن الشخص لا يجب أن يكون قاسي القلب أو غير مهذب.	0.547298	0.815097	0.625266	0.288971	0.660569
generated_explanations_jais7b-chat.csv	explanation	generated_explanation	البز يخزي البز	يشير هذا المثل إلى أن المواجهة تكشف الحقيقة وتفضح الأكاذيب.	"البز" هو نوع من الطيور في اليمن. "البز" يخزي البز "البز" هو نوع من الطيور في اليمن. "البز" يخزي البز "البز" هو نوع من	0.411844	0.687668	0.145539	0.0538202	0.59569
generated_explanations_jais7b-chat.csv	explanation	generated_explanation	من ساير الخادم اصبح نادم	يشير هذا المثل إلى أن مصاحبة من يخدمك قد تؤدي إلى نتائج سلبية مثل الخروج عن مستواك أو استغلال هذه العلاقة.	"من ساير الخادم اصبح نادم" هو مثل يمني يعبر عن أن الشخص الذي يتبع الآخرين أو يتبعهم في كل شيء, يصبح نادمًا على ذلك في النهاية. هذا المثل يشير إلى أن الشخص الذي يتبع الآخرين أو يتبعهم في	0.812874	0.874153	0.585606	0.452633	0.682167
generated_explanations_jais7b-chat.csv	explanation	generated_explanation	بلغ السيل الزبي	يشير هذا المثل إلى أن الأمور قد تجاوزت حدود التحمل ولم يعد بالإمكان السيطرة عليها.	. "بلغ السيل الزبي" هو مثل يمني يعبر عن الوصول إلى الحد الأقصى أو الوصول إلى أقصى حد ممكن. يستخدم هذا المثل عادة للإشارة إلى أن الشخص قد وصل إلى أقصى حد ممكن أو أنه قد وصل إلى الحد الأقصى. المثل "بلغ السيل الز	0.575297	0.790392	0.542439	0.315215	0.681159
generated_explanations_jais7b-chat.csv	explanation	generated_explanation	اللقي في الاستان بالخمس تنصاده	يشير هذا المثل إلى أن الشخص الذي يواجه مشكلة أو موقفًا صعبًا يكون من السهل الإيقاع به أو استغلاله.	"اللقي في الاستان بالخمس تنصاده" هو مثل يمني قديم يعبر عن الحكمة في التعامل مع الأمور بحكمة وبصيرة. ال"قي" في هذا المثل هو الشخص الذي يريد أن يأخذ شيئا من شخص آخر بالقوة أو بالقوة. "الأستان	0.707148	0.853209	0.571247	0.410673	0.677576
generated_explanations_jais7b-chat.csv	explanation	generated_explanation	الحلو حلو ولو قام من النوم، والوحش وحش ولو تغسل كل يوم	يشير هذا المثل إلى أن الطباع الداخلية، سواء كانت حسنة أو سيئة، تبقى واضحة بغض النظر عن المظهر الخارجي.	. الحلو حلو ولو قام من النوم، والوحش وحش ولو تغسل كل يوم. الحلو حلو ولو قام من النوم، والوحش وحش ولو تغسل كل يوم. الحلو حلو ولو قام من النوم، والو	0.677153	0.739155	0.358339	0.0820517	0.580233
generated_explanations_jais7b-chat.csv	explanation	generated_explanation	خلي الله والدوران	يشير هذا المثل إلى ضرورة التوقف عن المراوغة والالتفاف حول الموضوع والحديث بشكل مباشر وصريح.	على الله "خلي الله والدوران على الله" هو مثل يمني يعبر عن عدم الثقة في الوعود أو الوعود الكاذبة. يستخدم هذا المثل عندما يكون شخص ما قد وعد بشيء ما ولكنه لم يف به. في هذا المثل، "الله" هو اسم الله، وهو	0.540428	0.828435	0.403315	0.315335	0.70211
generated_explanations_jais7b-chat.csv	explanation	generated_explanation	اين اذنك قال هناك	يشير هذا المثل إلى الشخص الذي يتجنب الحلول المباشرة ويفضل الطرق المعقدة لتحقيق هدف بسيط.	من يقول ان المثل اليمني مثل "العين بالعين والسن بالسن" هو تعبير عن مبدأ "عين بعين" أو "سن بسن" الذي ينص على أن "العين بالعين والسن بالسن" أ) هو تعبير عن مبدأ "عين بعين" أو "سن بسن	0.682238	0.754117	0.308618	0.273125	0.63468
generated_explanations_jais7b-chat.csv	explanation	generated_explanation	بنت العم، حتي لاهيه فوق الجمل	يشير هذا المثل إلى أن الروابط العائلية تظل قوية ومهمة حتى في الأوقات الصعبة أو الظروف غير المثالية.	. "بنت العم" هي امرأة من عائلة الزوج. "حتى لاهيه فوق الجمل" تعني أنها لا تتوقف عن الكلام أو العمل.	0.76038	0.794168	0.37021	0.394068	0.680172
generated_explanations_jais7b-chat.csv	explanation	generated_explanation	الحب يعمي ويصمي	يشير هذا المثل إلى أن الحب يجعل الشخص غير قادر على رؤية أو إدراك عيوب المحبوب.	الحب يعمي ويصمي الحب يعمي ويصمي الحب يعمي ويصمي الحب يعمي ويصمي الحب يعمي ويصمي الحب يعمي ويصمي الحب يعمي ويصمي الحب يعمي ويص	0.61627	0.673733	0.482053	0.525221	0.588816
generated_explanations_jais7b-chat.csv	explanation	generated_explanation	صن ثوبك يقيك، وخاصم حبيبك يقيك	يشير هذا المثل إلى أهمية الحفاظ على العلاقات بحذر وعدم الإفراط في الخصام، فقد يصبح الصديق عدوًا في المستقبل.	. "صن ثوبك يقيك" تعني أن "اللباس الأنيق يجعلك تبدو أكثر جاذبية". "وخالص حبيبك يقيك" تعني أن "اللباس الأنيق يجعلك تبدو أكثر جاذبية". "صن ثوبك يقيك"	0.461757	0.790036	0.284606	0.223238	0.61473
generated_explanations_jais7b-chat.csv	explanation	generated_explanation	خرمه خادم	يشير هذا المثل إلى أن العادة تصبح جزءًا متأصلًا من الشخص بحيث يصعب تغييرها.	ه خرمه خادمه خرمه خادمه خرمه خادمه خرمه خادمه خرمه خادمه خرمه خادمه خرمه خادمه خرمه خادمه خرمه خادمه	0.335181	0.717078	0.131395	0.111059	0.528526
[truncated: 196 more rows]

## Sheet: generated_explanations_mistral7
Source_File	Reference_Column	Generated_Column	text	explanation	generated_explanation	Cosine_MiniLM	Cosine_CAMeL	Cosine_Arabic_KW	SAS_SBERT_100K	BERTScore_F1
[truncated: 456 more rows]

[truncated: 3 more sheets: generated_proverbs_explanations, gpt4o_generated_explanations, llama3_generated_explanations_f]
