# Supplementary material for: A Benchmark Corpus of Yemeni Proverbs for Figurative and Cultural Language Modeling
Source: Sci Data. 2026 May 11;13:1073. doi: 10.1038/s41597-026-07234-y (PMC13381537; doi:10.1038/s41597-026-07234-y)
Supplement: Supplementary file 3 — Supplementary Data 2 [file 41597_2026_7234_MOESM3_ESM.xlsx]

## Sheet: Summary
File	Rows	Reference_Column	Generated_Column	Cosine_MiniLM	Cosine_CAMeL	Cosine_Arabic_KW	SAS_SBERT_100K	BERTScore_F1
allam_instruction_fewshot_results.csv	456	original_explanation	generated_explanation	0.8693	0.8904	0.6829	0.5279	0.7891
deepseek_generated_explanations_few_shot.csv	456	explanation	generated_explanation_few_shot	0.8465	0.8477	0.5517	0.3651	0.7674
generated_explanations_jais7b_few_shot_with_ref.csv	456	generated_explanation_few_shot	original_explanation	0.4014	0.6871	0.1265	0.1768	0.6071
generated_explanations_mistral7b_few_shot.csv	456	explanation	generated_explanation_few_shot	0.8547	0.8471	0.5893	0.407	0.7711
generated_proverbs_explanations_gemini-1.5-pro_fewshot.csv	456	original_explanation	generated_explanation	0.7974	0.8489	0.6247	0.519	0.7397
gpt4o_fewshot_explanations.csv	456	explanation	generated_explanation	0.7653	0.8653	0.6672	0.578	0.7534
llama3_fewshot_explanations_with_ref.csv	456	generated_explanation	original_explanation	0.7996	0.823	0.5855	0.422	0.7362

## Sheet: allam_instruction_fewshot_resul
Source_File	Reference_Column	Generated_Column	text	original_explanation	generated_explanation	Cosine_MiniLM	Cosine_CAMeL	Cosine_Arabic_KW	SAS_SBERT_100K	BERTScore_F1
allam_instruction_fewshot_results.csv	original_explanation	generated_explanation	يا شاقي لغيرك ريتك ما شقيت	يشير هذا المثل إلى تمني عدم معاناة الشخص الذي يعمل بجد لصالح الآخرين دون أن يحصل على فائدة شخصية.	يشير هذا المثل إلى أن الشخص الذي يسعى لمساعدة الآخرين قد يواجه صعوبات ومشاكل نتيجة لذلك.	0.914965	0.942552	0.786311	0.50904	0.808164
allam_instruction_fewshot_results.csv	original_explanation	generated_explanation	ما حد يسرق سارق	يشير هذا المثل إلى أن الشخص الذي يرتكب أفعالًا غير مشروعة يكون حذرًا من أن يقع ضحية لأفعال مشابهة.	يشير هذا المثل إلى أن الشخص الذي يسرق لا يمكن أن يكون ضحية للسرقة.	0.946298	0.857121	0.738803	0.405292	0.831066
allam_instruction_fewshot_results.csv	original_explanation	generated_explanation	الجار قبل الدار	يشير هذا المثل إلى أهمية اختيار الجار قبل اختيار المنزل لأن الجيران يؤثرون على حياتنا.	يشير هذا المثل إلى أن اختيار الجار الجيد أهم من اختيار المنزل الجيد.	0.935278	0.955916	0.923986	0.868118	0.841188
allam_instruction_fewshot_results.csv	original_explanation	generated_explanation	كلام ما له اسماع ضرط الحمار خير منه	يشير هذا المثل إلى أن الكلام الذي لا يُستمع إليه ولا يُؤخذ به لا فائدة منه.	يشير هذا المثل إلى أن الكلام الذي لا يُسمع ولا يُؤخذ بعين الاعتبار ليس له قيمة، وأن الصمت قد يكون أفضل من الكلام الفارغ.	0.851921	0.897882	0.830444	0.877993	0.844344
allam_instruction_fewshot_results.csv	original_explanation	generated_explanation	ثير معقله وهوه زمبيل	يشير هذا المثل إلى أن الشخص قد يتصرف بطريقة لا تتناسب مع قدراته أو مكانته، مما يجعله يبدو غير مؤهل أو غير مسؤول.	يشير هذا المثل إلى أن الشخص الذي يتصرف بطريقة غير مسؤولة قد يتسبب في مشاكل لنفسه وللآخرين.	0.945922	0.940183	0.813359	0.741952	0.816943
allam_instruction_fewshot_results.csv	original_explanation	generated_explanation	ما حاج الا من حج برجله	يشير هذا المثل إلى أن الشخص الذي يشارك فعليًا في العمل هو الذي يفهم تفاصيله بشكل حقيقي.	يشير هذا المثل إلى أن الحج هو رحلة روحية تتطلب جهدًا شخصيًا، ولا يمكن الاعتماد على وسائل النقل الحديثة لتحقيقها.	0.807565	0.8976	0.401668	0.155051	0.769217
allam_instruction_fewshot_results.csv	original_explanation	generated_explanation	ما تموت العرب الا متوافقه	يشير هذا المثل إلى أن العرب يتحدون ويتفقون في مواجهة الأزمات والمصائب الكبيرة.	يشير هذا المثل إلى أن العرب لا يموتون إلا عندما يتفقون على شيء ما.	0.892216	0.922436	0.823669	0.697712	0.83547
allam_instruction_fewshot_results.csv	original_explanation	generated_explanation	خير الامور صباحها، وخير البنات بكرها	يشير هذا المثل إلى أهمية بدء الأمور بشكل صحيح وعدم تأجيلها.	يشير هذا المثل إلى أن الأمور الجيدة تحدث في الصباح، وأن الفتيات البكر هن الأفضل.	0.940584	0.89223	0.711907	0.424869	0.778395
allam_instruction_fewshot_results.csv	original_explanation	generated_explanation	حيل الدوام يقطع الحجر	يشير هذا المثل إلى أن الإصرار والمثابرة يمكن أن يتغلبا على الصعوبات.	يشير هذا المثل إلى أن الصبر والمثابرة يمكن أن يتغلبا على العقبات والتحديات.	0.987821	0.971226	0.979867	0.977108	0.933339
allam_instruction_fewshot_results.csv	original_explanation	generated_explanation	ايدي بلقفه، وصعبه يعنيني لقفه فمه	يشير هذا المثل إلى أن الشخص قد يضطر لمواجهة تحديات أو مسؤوليات غير مرغوبة لا يمكنه تجنبها.	يشير هذا المثل إلى أن الشخص الذي لا يستطيع تحمل المسؤولية أو القيام بالمهمة بشكل صحيح يجب أن يتركها لشخص آخر قادر على ذلك.	0.834396	0.939366	0.705278	0.512508	0.804475
allam_instruction_fewshot_results.csv	original_explanation	generated_explanation	تلخبط اللفظ والنفظ عند عيال الشياطين	يشير هذا المثل إلى أن الشخص الذي يتصرف بتهور أو دون تفكير قد يضر نفسه بشكل غير مقصود.	يشير هذا المثل إلى أن الشخص الذي يتصرف بشكل غير لائق أو غير مسؤول قد يكون نتيجة لتأثيرات سلبية أو تأثير الآخرين.	0.961973	0.95691	0.741241	0.713563	0.84828
allam_instruction_fewshot_results.csv	original_explanation	generated_explanation	الجواب علي قدر السؤال	يشير هذا المثل إلى أن الردود يجب أن تكون متناسبة مع الأفعال، حيث يُرد الخير بالخير والشر بالشر.	يشير هذا المثل إلى أن الإجابة يجب أن تكون متناسبة مع السؤال المطروح، ولا يجب أن تكون مبالغ فيها أو غير ضرورية.	0.881738	0.861061	0.578815	0.458606	0.80864
allam_instruction_fewshot_results.csv	original_explanation	generated_explanation	من له طب في راس الكلب، شله بيدين	يشير هذا المثل إلى أن تغيير طبيعة الشخص أو سلوكياته المتأصلة أمر صعب للغاية.	يشير هذا المثل إلى أن الشخص الذي لديه مشكلة أو صعوبة يجب أن يحاول حلها بنفسه بدلاً من الاعتماد على الآخرين.	0.783144	0.918786	0.709763	0.417082	0.755483
allam_instruction_fewshot_results.csv	original_explanation	generated_explanation	بـيع بيقته شارج	يشير هذا المثل إلى أن الشخص باع شيئًا بأقل من قيمته الحقيقية.	يشير هذا المثل إلى أن الشخص الذي يحاول بيع شيء لا يحتاجه أو لا يريده، سيواجه صعوبة في العثور على مشترٍ له.	0.91295	0.870457	0.809079	0.625979	0.77291
allam_instruction_fewshot_results.csv	original_explanation	generated_explanation	البرد لشباط والتهمه لكوانين	يشير هذا المثل إلى أن الشخص قد يُتهم بأفعال لم يقم بها بينما يكون الفاعل الحقيقي شخصًا آخر.	يشير هذا المثل إلى أن الشخص قد يتحمل مسؤولية شيء لم يفعله، بينما الشخص الحقيقي الذي ارتكب الجريمة يفلت من العقاب.	0.96566	0.857973	0.845519	0.693238	0.823135
allam_instruction_fewshot_results.csv	original_explanation	generated_explanation	اقواله مفلس فلس	يشير هذا المثل إلى أن كلام الشخص ليس له قيمة أو تأثير.	يشير هذا المثل إلى أن الشخص الذي يفتقر إلى المال أو الموارد قد يلجأ إلى وعود فارغة أو وعود غير واقعية.	0.861763	0.921242	0.616516	0.377923	0.79424
allam_instruction_fewshot_results.csv	original_explanation	generated_explanation	عين في المقبره و عين بتدور مره	يشير هذا المثل إلى الشخص الذي يتظاهر بالاهتمام بشيء جاد بينما يركز اهتمامه الحقيقي على شيء آخر، مثل النظر إلى النساء.	يشير هذا المثل إلى أن الشخص الذي يعيش في الماضي ولا يستطيع التقدم قد يظل عالقًا في دائرة مفرغة من الحزن والندم.	0.863652	0.905663	0.561662	0.144899	0.740655
allam_instruction_fewshot_results.csv	original_explanation	generated_explanation	ابن سوق	يشير هذا المثل إلى الشخص الذي يتصرف أو يتحدث بأسلوب غير لائق أو غير مهذب.	يشير هذا المثل إلى الشخص الذي يعرف كيفية التعامل مع الأمور في السوق، سواء كان ذلك في الشراء أو البيع أو التعامل مع الناس.	0.844087	0.846258	0.593486	0.218116	0.773792
allam_instruction_fewshot_results.csv	original_explanation	generated_explanation	غداء متضيفين	يشير هذا المثل إلى أن العائلة قد تعد وجبة غداء فاخرة ومتنوعة دون وجود ضيوف، مما يعكس الاهتمام بالتجمع الأسري والتمتع بالطعام الجيد حتى في غياب الضيوف.	يشير هذا المثل إلى أن الشخص الذي يشارك في وجبة مع الآخرين يجب أن يكون مستعدًا لتحمل بعض المسؤوليات الاجتماعية، مثل المشاركة في المحادثة أو تقديم المساعدة عند الحاجة.	0.862046	0.826228	0.730287	0.585411	0.743222
allam_instruction_fewshot_results.csv	original_explanation	generated_explanation	لا جاك يوم الحمار قمت له قومه	يشير هذا المثل إلى أهمية الاستعداد والتعامل بجدية مع المواقف الصعبة والمشكلات الكبيرة عند مواجهتها.	يشير هذا المثل إلى أنه يجب على الشخص أن يتصرف بحكمة ويتخذ قراراته بناءً على الظروف المحيطة به.	0.877388	0.891666	0.735254	0.610222	0.769389
allam_instruction_fewshot_results.csv	original_explanation	generated_explanation	جاءتك منيك يا بيت الله	يشير هذا المثل إلى أن الشخص قد يحصل على ما يرغب فيه دون جهد أو سعي منه.	يشير هذا المثل إلى أن الشخص قد يتعرض لمواقف غير متوقعة أو غير مرغوبة، حتى في أماكن مقدسة أو محترمة.	0.931336	0.888851	0.633431	0.413142	0.823554
allam_instruction_fewshot_results.csv	original_explanation	generated_explanation	اذا لك مصلحه في جحر الحمار ادخل يدك	يشير هذا المثل إلى أن تحقيق الأهداف قد يتطلب تحمل المخاطر أو مواجهة التحديات.	يشير هذا المثل إلى أنه يجب على الشخص أن يتصرف بحكمة وأن يبحث عن مصلحته الشخصية، حتى لو كان ذلك يتطلب اتخاذ قرارات صعبة أو غير شعبية.	0.688355	0.919854	0.661816	0.47953	0.783806
allam_instruction_fewshot_results.csv	original_explanation	generated_explanation	لا حريوه مليحه، ولا اويه يباكر اويه يباكر ما اعطوهم الحريوه، العروسه في وقت مبكر	يشير هذا المثل إلى أهمية التروي والتفكير الجيد قبل اتخاذ القرارات المهمة.	يشير هذا المثل إلى أن الشخص الذي لا يملك شيئًا لا يستطيع أن يعطي شيئًا، وأن من يعطي شيئًا يجب أن يكون لديه ما يكفي منه. مثل: لا تصيح يا فصيح ابن تفضح شرح: يشير هذا المثل إلى أنه يجب على الشخص أن يخفي مشاك	0.680362	0.822912	0.466718	0.225756	0.674205
allam_instruction_fewshot_results.csv	original_explanation	generated_explanation	اذا حصلت الحمال وفي بالمال	يشير هذا المثل إلى أهمية اختيار الزوج المناسب الذي يستطيع تحمل مسؤوليات الحياة الزوجية ودعم الأسرة ماليًا ومعنويًا.	يشير هذا المثل إلى أن الشخص قد يضطر إلى قبول شيء أقل جودة أو أقل قيمة مما كان يتوقعه، إذا لم يجد خيارًا أفضل.	0.724184	0.852967	0.503004	0.239831	0.755708
allam_instruction_fewshot_results.csv	original_explanation	generated_explanation	اقرب من عسوس الاذن	يشير هذا المثل إلى أن الشيء قريب جدًا بحيث لا يمكن أن يكون أقرب.	يشير هذا المثل إلى أن الشخص قريب جدًا من شيء ما، حتى أنه يمكن أن يشعر به بأذنيه.	0.9361	0.881114	0.682391	0.641694	0.866431
allam_instruction_fewshot_results.csv	original_explanation	generated_explanation	يوم الحطابه لها	يشير هذا المثل إلى أن هناك وقتًا كافيًا لإنجاز المهمة دون استعجال.	يشير هذا المثل إلى أن لكل شخص وقتًا محددًا لتحقيق النجاح أو تحقيق أهدافه.	0.898266	0.963098	0.781283	0.566837	0.830215
allam_instruction_fewshot_results.csv	original_explanation	generated_explanation	اللي ما عنده عمر يشتري له جمل	يشير هذا المثل إلى أن من لا يملك الصبر أو التحمل يجب أن يسعى لاكتسابه.	يشير هذا المثل إلى أن الشخص الذي لا يملك القدرة أو الموارد الكافية لتحقيق هدف معين يجب عليه البحث عن بدائل أو وسائل أخرى.	0.930005	0.797446	0.622145	0.523438	0.801831
allam_instruction_fewshot_results.csv	original_explanation	generated_explanation	بـيت الخنا خراب	يشير هذا المثل إلى أن الخيانة تؤدي دائمًا إلى الفشل والدمار.	يشير هذا المثل إلى أن العلاقات غير الشرعية أو غير الأخلاقية تؤدي في النهاية إلى الخراب والدمار.	0.948963	0.79768	0.622046	0.666907	0.851934
allam_instruction_fewshot_results.csv	original_explanation	generated_explanation	اذا قدك سارج كثر المفاتح	يشير هذا المثل إلى أن الشخص الذي يكشف عن عيوبه أو أخطائه بشكل علني يواجه الفضيحة.	يشير هذا المثل إلى أنه يجب على الشخص أن يكون حذرًا في التعامل مع الآخرين، حيث قد يكون بعضهم غير موثوق به أو قد يحاول استغلاله.	0.8817	0.887759	0.66772	0.318465	0.762714
allam_instruction_fewshot_results.csv	original_explanation	generated_explanation	حرام ما وصل طرفي	يشير هذا المثل إلى الشعور بالأسى أو الألم عند عدم تحقيق الهدف أو الوصول إلى المراد.	يشير هذا المثل إلى أن الشخص قد يشعر بالإحباط أو الظلم عندما لا يحصل على ما يستحقه أو عندما لا يتم تقدير جهوده.	0.852501	0.921671	0.650301	0.75344	0.803589
allam_instruction_fewshot_results.csv	original_explanation	generated_explanation	اللي ما يخاف من الله خاف منه	يشير هذا المثل إلى أن الشخص الذي لا يخشى الله في أفعاله قد يكون خطرًا على الآخرين.	يشير هذا المثل إلى أن الشخص يجب أن يكون حذرًا من أولئك الذين لا يحترمون القيم الدينية والأخلاقية، حيث يمكن أن يتصرفوا بطرق غير متوقعة أو ضارة.	0.802793	0.874731	0.73137	0.737725	0.79108
allam_instruction_fewshot_results.csv	original_explanation	generated_explanation	لا سرحت بلاد العور اعور عينك	يشير هذا المثل إلى أن الانغماس في بيئة سلبية يمكن أن يؤدي إلى تبني عادات سيئة أو التأثر بشكل سلبي.	يشير هذا المثل إلى أن الشخص يجب أن يحذر من التعامل مع الأشخاص الذين لديهم مشاكل أو عيوب، لأن ذلك قد يؤثر سلبًا على نفسه.	0.87219	0.90997	0.750892	0.527289	0.79609
allam_instruction_fewshot_results.csv	original_explanation	generated_explanation	يعرف البيت من ساسه	يشير هذا المثل إلى فهم الشخص العميق لأصول وأساسيات الأمور أو الأشخاص.	يشير هذا المثل إلى أن قوة واستقرار البيت يعتمد على أساسه، وأن أي ضعف في الأساس سيؤدي إلى ضعف البيت ككل.	0.838255	0.896152	0.593973	0.305934	0.762512
allam_instruction_fewshot_results.csv	original_explanation	generated_explanation	اللقط اعمي والخير اخجل	يشير هذا المثل إلى أن الرزق قد يأتي من مصادر غير متوقعة وأن الخير قد يكون مخفيًا في أماكن لا نتوقعها.	يشير هذا المثل إلى أن الشخص الذي يفتقر إلى الخبرة أو المعرفة قد يتصرف بطريقة غير مناسبة أو غير متوقعة، مما يؤدي إلى نتائج سلبية.	0.872355	0.896405	0.564274	0.383886	0.7897
allam_instruction_fewshot_results.csv	original_explanation	generated_explanation	خشم الحمار ابيض	يشير هذا المثل إلى أن الجمال ليس في المظهر الخارجي فقط، بل في الصفات والجوهر.	يشير هذا المثل إلى أن الشخص الذي لا يستطيع تحقيق شيء ما قد يحاول إلقاء اللوم على الآخرين أو على الظروف المحيطة به.	0.899757	0.824173	0.542722	0.156542	0.76663
allam_instruction_fewshot_results.csv	original_explanation	generated_explanation	حاسب علي نفسك	يشير هذا المثل إلى أن الاستمرار في الخطأ يؤدي إلى الهلاك.	يشير هذا المثل إلى ضرورة أن يكون الشخص حذرًا ويقظًا في تصرفاته وأفعاله، وأن يكون مسؤولًا عن أفعاله.	0.784586	0.845901	0.679847	0.362871	0.748103
allam_instruction_fewshot_results.csv	original_explanation	generated_explanation	غالي والطلب رخيص	يشير هذا المثل إلى شخص ذو قيمة عالية ومكانة رفيعة لكنه متواضع في متطلباته.	يشير هذا المثل إلى أن الشخص الذي يطلب شيئًا غاليًا قد يحصل على ما يريد، ولكن بتكلفة أقل مما يتوقع.	0.854496	0.802647	0.662635	0.514444	0.764824
allam_instruction_fewshot_results.csv	original_explanation	generated_explanation	غله الشعبه بزربها	يشير هذا المثل إلى أن الجهد المبذول قد لا يؤدي إلى نتائج إيجابية، حيث يمكن أن تكون المكاسب مساوية للخسائر.	يشير هذا المثل إلى أن الشخص الذي يتصرف بطريقة غير مسؤولة قد يتسبب في مشاكل لنفسه وللآخرين.	0.843633	0.920551	0.503621	0.540053	0.759221
allam_instruction_fewshot_results.csv	original_explanation	generated_explanation	داخل في الربح خارج من الخساره	يشير هذا المثل إلى الشخص الذي يضع شروطًا تخدم مصلحته فقط.	يشير هذا المثل إلى أن الشخص الذي يشارك في مشروع أو عمل تجاري قد يحقق أرباحًا، لكنه قد يواجه خسائر أيضًا.	0.875758	0.853454	0.5913	0.524352	0.815748
allam_instruction_fewshot_results.csv	original_explanation	generated_explanation	كنن و فجي	يشير هذا المثل إلى الشعور بالظلم والقهر الذي قد يواجهه الإنسان في مواقف معينة.	يشير هذا المثل إلى أن الشخص قد يضطر إلى إخفاء مشاعره الحقيقية أو نواياه لتجنب المشاكل أو الصراعات.	0.924088	0.929808	0.733878	0.410444	0.776578
allam_instruction_fewshot_results.csv	original_explanation	generated_explanation	افه الكذب الخيانه	يشير هذا المثل إلى أن الكذب يُعتبر نوعًا من الخيانة، حيث أن كلاهما يؤدي إلى فقدان الثقة والضرر في العلاقات.	يشير هذا المثل إلى أن الكذب والخيانة هما من أسوأ الصفات التي يمكن أن يمتلكها الإنسان، حيث يمكن أن تؤدي إلى فقدان الثقة وتدمير العلاقات.	0.938924	0.90825	0.877672	0.90881	0.840715
allam_instruction_fewshot_results.csv	original_explanation	generated_explanation	يدك بلقفه واصبعه بعينك	يشير هذا المثل إلى أن الشخص الذي تقوم بمساعدته قد يرد لك المعروف بالإساءة أو الأذى.	يشير هذا المثل إلى أن الشخص قد يضطر إلى تحمل بعض الألم أو الإزعاج من أجل حماية مصالحه أو رفاهية الآخرين.	0.937907	0.92605	0.672292	0.668451	0.794113
allam_instruction_fewshot_results.csv	original_explanation	generated_explanation	جلست الجاره علي الجاره خساره	يشير هذا المثل إلى أن حديث المرأة مع جارتها في الصباح يعطلها عن أداء أعمالها المنزلية ويضيع وقتهما بلا فائدة.	يشير هذا المثل إلى أن الجلوس بجوار شخص ما قد يكون غير مريح أو غير مفيد، مما يجعل من الأفضل الابتعاد عنه.	0.897361	0.830714	0.670221	0.41865	0.736185
allam_instruction_fewshot_results.csv	original_explanation	generated_explanation	من كذب لك كذب عليك	يشير هذا المثل إلى أن الشخص الذي يكذب على الآخرين يمكن أن يكذب عليهم مرة أخرى، مما يعكس عدم الثقة في صدقه وولائه.	يشير هذا المثل إلى أن من يكذب على الآخرين قد يكذب أيضًا على نفسه، مما يؤدي إلى تضليل نفسه.	0.916981	0.937493	0.863497	0.91457	0.872438
allam_instruction_fewshot_results.csv	original_explanation	generated_explanation	يضع سره في اضعف خلقه	يشير هذا المثل إلى قدرة الله على إظهار قوته وحكمته من خلال أضعف المخلوقات، مما يبرز عظمة قدرته وتدبيره.	يشير هذا المثل إلى أن الشخص قد يلجأ إلى شخص ضعيف أو غير مهم لإفشاء سر أو طلب المساعدة، لأنه يثق في أن هذا الشخص لن يكشف سره.	0.733619	0.829634	0.426957	0.266463	0.756412
allam_instruction_fewshot_results.csv	original_explanation	generated_explanation	بـكره شاني لي بيت	يشير هذا المثل إلى الأمل أو التخطيط لتحقيق أهداف مستقبلية، رغم عدم اتخاذ خطوات فعلية لتحقيقها في الوقت الحاضر.	يشير هذا المثل إلى أن الشخص قد يضطر إلى قبول شيء كان قد رفضه سابقًا إذا لم يجد خيارًا أفضل.	0.842888	0.828303	0.593135	0.285924	0.748008
allam_instruction_fewshot_results.csv	original_explanation	generated_explanation	اول التيه عقل والا جنان	يشير هذا المثل إلى أن الإنسان يُظهر نضجه وحكمته عندما يبدأ في تحمل المسؤولية، وأن الاندفاع في الشباب قد يؤدي إلى تصرفات غير محسوبة.	يشير هذا المثل إلى أن الشخص الذي يتصرف بعقلانية قد يواجه صعوبات في البداية، ولكن في النهاية سيحقق النجاح. أما الشخص الذي يتصرف بجنون، فقد يحقق النجاح في البداية، ولكن في النهاية سيواجه الفشل.	0.790777	0.919024	0.643806	0.557225	0.737983
allam_instruction_fewshot_results.csv	original_explanation	generated_explanation	الجوع يكسر	يشير هذا المثل إلى أن الجوع يمكن أن يدفع الشخص إلى اتخاذ قرارات أو أفعال غير معتادة للحفاظ على حياته.	يشير هذا المثل إلى أن الجوع الشديد يمكن أن يدفع الشخص إلى اتخاذ قرارات غير حكيمة أو القيام بأفعال غير معتادة.	0.955389	0.956183	0.963077	0.947589	0.907313
allam_instruction_fewshot_results.csv	original_explanation	generated_explanation	الفقر يمكنك الدعاء	يشير هذا المثل إلى أن الفقر يدفع الإنسان للجوء إلى الله بالدعاء طلبًا للفرج والمساعدة.	يشير هذا المثل إلى أن الفقر قد يجعل الشخص يلجأ إلى الدعاء كوسيلة لطلب المساعدة أو الدعم.	0.938151	0.888786	0.860412	0.918167	0.84213
allam_instruction_fewshot_results.csv	original_explanation	generated_explanation	ما طبيب طب عمره	يشير هذا المثل إلى أن الشخص قد لا يكون قادرًا على حل مشاكله الخاصة أو معالجة أموره بنفسه، حتى لو كان متخصصًا في ذلك المجال.	يشير هذا المثل إلى أن الشخص لا يستطيع أن يحل مشاكله بنفسه، ويجب عليه طلب المساعدة من الآخرين.	0.884138	0.935947	0.834077	0.783863	0.847831
allam_instruction_fewshot_results.csv	original_explanation	generated_explanation	اعملها عوجه تاتي ساني	يشير هذا المثل إلى أن الأمور التي تبدأ بشكل غير صحيح قد تؤدي في النهاية إلى نتائج إيجابية أو غير متوقعة.	يشير هذا المثل إلى أن الشخص الذي يقوم بعمل غير صحيح أو غير مدروس قد يواجه عواقب سلبية في المستقبل.	0.814041	0.940067	0.829477	0.699546	0.843015
allam_instruction_fewshot_results.csv	original_explanation	generated_explanation	من دحق علي ذيل الكلب نيبه	يشير هذا المثل إلى أن من يسبب الأذى أو الإزعاج للآخرين يجب أن يتوقع رد فعل سلبي أو انتقامي.	يشير هذا المثل إلى أن الشخص الذي يتصرف بطريقة غير لائقة أو غير أخلاقية قد يواجه عواقب سلبية.	0.871509	0.910183	0.802676	0.722024	0.798626
allam_instruction_fewshot_results.csv	original_explanation	generated_explanation	بل السير يسير معك بل ادهن	يشير هذا المثل إلى أن التعامل بلطف ومرونة يسهل تحقيق الأهداف والنجاح.	يشير هذا المثل إلى أنه يجب على الشخص أن يتكيف مع الظروف الحالية وأن يتنازل قليلاً لتحقيق أهدافه.	0.870657	0.922806	0.713307	0.551742	0.775549
allam_instruction_fewshot_results.csv	original_explanation	generated_explanation	من جاد في ابن عمه ما فسل	يشير هذا المثل إلى أن من يكرم ويدعم أقاربه لن يُنظر إليه باحتقار أو نقص من قبل الآخرين.	يشير هذا المثل إلى أن الشخص الذي يظهر الكرم والسخاء تجاه أقاربه لن يُعتبر شخصًا سيئًا أو غير لائق.	0.891098	0.88747	0.782136	0.775313	0.809484
allam_instruction_fewshot_results.csv	original_explanation	generated_explanation	اصبر يادي للمصعاب	يشير هذا المثل إلى أهمية الصبر والانتظار للحصول على النتائج المرجوة، حتى وإن طال الزمن لتحقيق الوعود.	يشير هذا المثل إلى أن الصبر والتحمل هما مفتاح النجاح في مواجهة الصعوبات والتحديات.	0.90858	0.925412	0.789933	0.567818	0.79595
allam_instruction_fewshot_results.csv	original_explanation	generated_explanation	ابدا بيمينك ولو بيسرك علي	يشير هذا المثل إلى أهمية البدء بالأمور الصحيحة أو الجيدة حتى لو كانت الظروف أو الأشخاص المحيطون بك لا يشجعون على ذلك، مؤكدًا على قيمة التوجه نحو الأفضل دائمًا.	يشير هذا المثل إلى أنه يجب على الشخص أن يبدأ بالأفضل أو الأسهل، حتى لو كان ذلك يعني التخلي عن الخيار الثاني.	0.904921	0.900993	0.760439	0.693077	0.774768
allam_instruction_fewshot_results.csv	original_explanation	generated_explanation	العجل ياكل قرصه ني العجل المتسرع ني غير مطبوخ جيدا	يشير هذا المثل إلى أن التسرع في اتخاذ القرارات يؤدي إلى نتائج غير مرضية.	يشير هذا المثل إلى أن الشخص الذي يتصرف بسرعة ودون تفكير قد يواجه عواقب سلبية.	0.834424	0.880073	0.852322	0.767441	0.797077
allam_instruction_fewshot_results.csv	original_explanation	generated_explanation	من خدم الناس ببلاش اتهموه بالسرقه	يشير هذا المثل إلى أن العمل المجاني قد يثير الشكوك والاتهامات بدلاً من التقدير.	يشير هذا المثل إلى أن الشخص الذي يقدم خدماته أو مساعداته للآخرين دون توقع مقابل قد يُتهم بالسرقة أو الاستغلال.	0.856835	0.892623	0.578599	0.647385	0.77456
allam_instruction_fewshot_results.csv	original_explanation	generated_explanation	المحبه خيبه ولو تشقر	يشير هذا المثل إلى أن الحب قد يؤدي إلى خيبة الأمل حتى لو بدا في البداية جميلاً أو واعدًا.	يشير هذا المثل إلى أن الحب قد يكون مخيبًا للآمال، حتى لو كان الشخص المحبوب جذابًا وجميلًا.	0.903394	0.90692	0.927471	0.529934	0.849208
allam_instruction_fewshot_results.csv	original_explanation	generated_explanation	جزي الله النابئات عني خير	يشير هذا المثل إلى أن الشخص قد يستفيد من المصائب أو الأزمات التي يمر بها، حيث تأتي بنتائج إيجابية غير متوقعة.	يشير هذا المثل إلى أن الشخص قد يضطر إلى تحمل عواقب أفعاله، حتى لو لم يكن هو المسؤول المباشر عنها.	0.864311	0.863279	0.728519	0.524613	0.7845
allam_instruction_fewshot_results.csv	original_explanation	generated_explanation	دست علوه	يشير هذا المثل إلى أن الأمور قد تحدث بشكل غير مقصود أو بدون تخطيط مسبق.	يشير هذا المثل إلى أن الشخص قد يتعرض للضرر أو الأذى بسبب تصرفاته أو قراراته.	0.889123	0.923328	0.717642	0.612053	0.79725
allam_instruction_fewshot_results.csv	original_explanation	generated_explanation	من رضي بشنق نفسه شليت برجله	يشير هذا المثل إلى أن من يختار طريقًا يؤدي إلى هلاكه، فإنه يتحمل مسؤولية قراره، ولا مانع من مساعدته في الوصول إلى ما اختاره بنفسه.	يشير هذا المثل إلى أن الشخص الذي يقبل على نفسه أن يعاني من عواقب سلبية بسبب قراراته الخاصة، يجب أن يتحمل النتائج.	0.923268	0.815371	0.696497	0.71374	0.78384
allam_instruction_fewshot_results.csv	original_explanation	generated_explanation	الكسل يورث الجوع	يشير هذا المثل إلى أن الكسل يؤدي في النهاية إلى الجوع.	يشير هذا المثل إلى أن الكسل وعدم العمل يؤديان إلى الفقر والحاجة.	0.97185	0.960096	0.838606	0.694126	0.881016
allam_instruction_fewshot_results.csv	original_explanation	generated_explanation	ابعد من السماء	يشير هذا المثل إلى استحالة حدوث الأمر.	يشير هذا المثل إلى أن الشيء بعيد جدًا أو صعب المنال.	0.906659	0.834232	0.68317	0.5761	0.816648
allam_instruction_fewshot_results.csv	original_explanation	generated_explanation	صنعاء ما بنتت بيوم	يشير هذا المثل إلى أن الإنجازات الكبيرة تحتاج إلى وقت وجهد لتحقيقها.	يشير هذا المثل إلى أن بناء مدينة عظيمة يتطلب وقتًا وجهدًا كبيرين، ولا يمكن تحقيقه في يوم واحد.	0.822719	0.88683	0.717195	0.615996	0.819915
allam_instruction_fewshot_results.csv	original_explanation	generated_explanation	سيدك ما بيدك	يشير هذا المثل إلى أهمية الاعتماد على ما تمتلكه بالفعل.	يشير هذا المثل إلى أن الشخص لا يستطيع التحكم في كل شيء في حياته، وأن بعض الأمور خارجة عن إرادته.	0.848292	0.860885	0.443755	0.236753	0.791063
allam_instruction_fewshot_results.csv	original_explanation	generated_explanation	يدي في فمه، واصبعه في عيني فمه فمه	يشير هذا المثل إلى خيانة الثقة واستغلال الشخص للآخر رغم حسن المعاملة والثقة الممنوحة له.	يشير هذا المثل إلى أن الشخص قد يكون متورطًا في شيء ما، لكنه لا يستطيع التحكم فيه أو توجيهه. مثل: من دخل سوق العرسان خرج بلا عقل شرح: يشير هذا المثل إلى أن الشخص الذي يدخل في مجال الزواج قد يفقد عقله بسبب الضغوط	0.731468	0.870524	0.61746	0.306345	0.719181
allam_instruction_fewshot_results.csv	original_explanation	generated_explanation	سيري لش تجاهش تجاهش لا اهلش تجاهش ولا بني عمش وراش	يشير هذا المثل إلى أهمية التحلي بالثقة والتروي في اتخاذ القرارات، خاصة عندما لا يكون هناك دعم مباشر من الأهل أو الأقارب.	يشير هذا المثل إلى أن الشخص الذي يسير في طريق خاطئ لن يجد دعمًا من عائلته أو أقاربه أو أصدقائه.	0.912469	0.878368	0.676142	0.294023	0.760478
allam_instruction_fewshot_results.csv	original_explanation	generated_explanation	ما تموت العرب الا متوافيه	يشير هذا المثل إلى أن العرب لا تتعرض للضرر أو الهزيمة دون أن ترد بالمثل، ويستخدم كتحذير أو تهديد للخصوم.	يشير هذا المثل إلى أن العرب لا يموتون إلا عندما يقررون ذلك بأنفسهم، أي أنهم لا يستسلمون للموت بسهولة.	0.84102	0.91214	0.730294	0.532575	0.771289
allam_instruction_fewshot_results.csv	original_explanation	generated_explanation	ثور المؤمن ما ستره	يشير هذا المثل إلى أن الشخص الذي يعيش ببساطة وقناعة لا يحتاج إلى التظاهر أو التفاخر بالمظاهر الخارجية.	يشير هذا المثل إلى أن الشخص الذي لا يستطيع إخفاء نواياه الحقيقية أو إخفاء نواياه السيئة، حتى لو كان يتظاهر بالتقوى والإيمان.	0.950879	0.89965	0.68066	0.390505	0.782389
allam_instruction_fewshot_results.csv	original_explanation	generated_explanation	اللي نفسه بيد غيره، يموت معذب	يشير هذا المثل إلى أن القرار أصبح بيد شخص آخر وليس بيد صاحب الشأن.	يشير هذا المثل إلى أن الشخص الذي يعتمد على الآخرين في اتخاذ قراراته قد يواجه عواقب سلبية.	0.857858	0.902367	0.659571	0.519253	0.791673
allam_instruction_fewshot_results.csv	original_explanation	generated_explanation	ساير الكذاب لا باب الباب ويقال ساير الكذاب الي باب بيته	يشير هذا المثل إلى أهمية متابعة الكاذب حتى النهاية لكشف حقيقته.	يشير هذا المثل إلى أنه يجب على الشخص أن يتجنب التعامل مع شخص كاذب أو مضلل، حتى لو كان ذلك الشخص قريبًا منه.	0.864793	0.889711	0.717373	0.510258	0.769334
allam_instruction_fewshot_results.csv	original_explanation	generated_explanation	كل اكل الرجال، وقوم قومه الجمال	يشير هذا المثل إلى أهمية التحلي بالقوة والنشاط في تناول الطعام والعمل بكفاءة.	يشير هذا المثل إلى أن الشخص الذي يعتمد على الآخرين في حياته يجب أن يكون مستعدًا لتحمل مسؤوليات إضافية.	0.848658	0.907387	0.496947	0.233366	0.747632
allam_instruction_fewshot_results.csv	original_explanation	generated_explanation	اذا لبست بذا العوراك كن اعور مثلهم	يشير هذا المثل إلى أهمية التكيف مع البيئة المحيطة والتصرف بمرونة لتحقيق التعايش، مع الالتزام بالقيم الدينية والأخلاقية.	يشير هذا المثل إلى أن الشخص الذي يرتدي ملابس غير لائقة أو غير مناسبة قد يظهر بمظهر غير لائق أو غير مناسب.	0.801221	0.735589	0.417411	0.247932	0.696498
allam_instruction_fewshot_results.csv	original_explanation	generated_explanation	اركب له سبيله	يشير هذا المثل إلى ضرورة اتباع نهج أو طريقة معينة للتعامل مع موقف أو شخص حتى لو لم يكن يستحق الجهد المبذول.	يشير هذا المثل إلى أن الشخص يجب أن يتبع المسار الذي اختاره لنفسه، حتى لو كان ذلك يعني مواجهة صعوبات أو تحديات.	0.833699	0.937401	0.797781	0.676693	0.780826
allam_instruction_fewshot_results.csv	original_explanation	generated_explanation	اين الثري من الثريا	يشير هذا المثل إلى الشخص الذي يُفضل عليه شخص ذو مكانة أعلى أو أعظم.	يشير هذا المثل إلى الفرق الكبير بين شيئين أو شخصين، حيث يستخدم الثري والثريا كمثال على هذا الفرق.	0.869089	0.849487	0.634876	0.563915	0.758703
allam_instruction_fewshot_results.csv	original_explanation	generated_explanation	من اكل باليدين اختنق	يشير هذا المثل إلى أن الطمع والجشع يؤديان إلى نتائج سلبية أو الوقوع في المشكلات.	يشير هذا المثل إلى أن الشخص الذي يعتمد على الآخرين بشكل كبير قد يواجه مشاكل أو صعوبات.	0.944023	0.92292	0.770778	0.430793	0.797298
allam_instruction_fewshot_results.csv	original_explanation	generated_explanation	من بين الدارح لا يقول اح الدارح الشهره	يشير هذا المثل إلى أن السعي لتحقيق النجاح أو الشهرة يتطلب تحمل الصعوبات دون الشكوى.	يشير هذا المثل إلى أن الشخص الذي يسعى للشهرة قد يتعرض للانتقاد أو السخرية. مثل: من بين الدارح لا يقول اح الدارح الشهره شرح: يشير هذا المثل إلى أن الشخص الذي يسعى للشهرة قد يتعرض للانتقاد أو السخرية.	0.754391	0.832956	0.665287	0.447599	0.706178
allam_instruction_fewshot_results.csv	original_explanation	generated_explanation	كركر جمل، وحك جدار	يشير هذا المثل إلى القيام بأعمال شاقة أو غير مجدية دون تحقيق أي فائدة ملموسة.	يشير هذا المثل إلى أن الشخص الذي يحاول تحقيق شيء صعب أو مستحيل قد يواجه صعوبات كبيرة أو حتى يفشل تمامًا.	0.931064	0.848146	0.663125	0.562374	0.796354
allam_instruction_fewshot_results.csv	original_explanation	generated_explanation	عيش تنظر عجب	يشير هذا المثل إلى أن المستقبل يحمل مفاجآت غير متوقعة.	يشير هذا المثل إلى أن الحياة مليئة بالمفاجآت والأحداث الغريبة التي قد لا يتوقعها الإنسان.	0.880352	0.87498	0.782717	0.739153	0.82849
allam_instruction_fewshot_results.csv	original_explanation	generated_explanation	الفرس من خيالها، والمراه من رجالها	يشير هذا المثل إلى أهمية دور الرجل في إبراز مكانة وقدرات المرأة.	يشير هذا المثل إلى أن الشخص يعتمد على قدراته ومهاراته الخاصة لتحقيق النجاح، وليس على الآخرين.	0.839221	0.932635	0.56542	0.416177	0.789139
allam_instruction_fewshot_results.csv	original_explanation	generated_explanation	رجل في المقبره، وعين تدور مره مره زوجه	يشير هذا المثل إلى شخص يقترب من الموت ولكنه لا يزال منشغلاً بالتفكير في الزواج والنساء.	يشير هذا المثل إلى أن الشخص الذي فقد شريك حياته قد يبحث عن شريك جديد، حتى لو كان ذلك غير مناسب أو غير ملائم.	0.884177	0.911542	0.701198	0.52302	0.762388
allam_instruction_fewshot_results.csv	original_explanation	generated_explanation	قريش يدور، ولا درهم مصور	يشير هذا المثل إلى أهمية الاستمرار في السعي والعمل حتى لو لم تظهر النتائج المرجوة على الفور.	يشير هذا المثل إلى أن الشخص الذي يبحث عن شيء ما قد لا يجده بسهولة، حتى لو كان يبحث عنه بجدية.	0.830422	0.89255	0.657923	0.388409	0.752846
allam_instruction_fewshot_results.csv	original_explanation	generated_explanation	سمحنا له دخل بحماره ويقال سمحنا لك يتخاوص دخل يرقص يتخاوص يرقص	يشير هذا المثل إلى استغلال التسامح والضيافة بشكل مفرط وغير لائق.	يشير هذا المثل إلى أن الشخص الذي يُسمح له بفعل شيء ما قد يتجاوز الحدود المقبولة ويؤدي إلى نتائج غير مرغوبة.	0.892635	0.803577	0.538934	0.583784	0.75924
allam_instruction_fewshot_results.csv	original_explanation	generated_explanation	ارحموا من في الارض يرحمكم من في السماء	يشير هذا المثل إلى أهمية الرحمة بالآخرين.	يشير هذا المثل إلى أهمية التعاطف والرحمة تجاه الآخرين، حيث يعتقد أن الرحمة سترد من الله.	0.864112	0.871932	0.847501	0.890887	0.84086
allam_instruction_fewshot_results.csv	original_explanation	generated_explanation	الذي يستحي من بنت عمه ما تحبل لوش	يشير هذا المثل إلى أن الخجل قد يمنع الشخص من المطالبة بحقوقه أو تحقيق أهدافه.	يشير هذا المثل إلى أن الحياء لا يمنع الحمل بالضرورة، بل قد يكون نتيجة للظروف الاجتماعية أو الثقافية.	0.904639	0.902762	0.668317	0.521394	0.799131
allam_instruction_fewshot_results.csv	original_explanation	generated_explanation	الناقه ناقه، ولو هدرت	يشير هذا المثل إلى أن الجوهر لا يتغير رغم التغييرات السطحية.	يشير هذا المثل إلى أن الأمور تبقى على حالها، حتى لو حاول البعض تغييرها بطرق غير صحيحة.	0.783837	0.902324	0.559466	0.831709	0.803424
allam_instruction_fewshot_results.csv	original_explanation	generated_explanation	ما حليب يرجع ضره	يشير هذا المثل إلى أن بعض الأمور أو العلاقات لا يمكن إعادتها إلى حالتها الأصلية بعد أن تتغير أو تنتهي.	يشير هذا المثل إلى أن الشخص الذي يقدم مساعدة أو يقدم شيئًا مفيدًا للآخرين لا يجب أن يتوقع أن يعود عليه بالضرر أو الأذى.	0.832332	0.805076	0.628274	0.302783	0.759145
allam_instruction_fewshot_results.csv	original_explanation	generated_explanation	لا تقول اح يسمعها العدو ويرتاح	يشير هذا المثل إلى ضرورة عدم إظهار الضعف أو الألم أمام الأعداء لتجنب استغلالهم لذلك.	يشير هذا المثل إلى أن الكلام السلبي يمكن أن يؤثر على الآخرين، حتى لو لم يكن مقصودًا لهم.	0.713574	0.886616	0.546696	0.40766	0.772516
allam_instruction_fewshot_results.csv	original_explanation	generated_explanation	شرط الموافقه الموافقه	يشير هذا المثل إلى أن الصبر ضروري لتحقيق التوافق والانسجام في العلاقات.	يشير هذا المثل إلى أن الموافقة على شيء ما تعني قبول جميع شروطه وأحكامه.	0.795732	0.830657	0.597157	0.463303	0.790724
allam_instruction_fewshot_results.csv	original_explanation	generated_explanation	لا له في البطه، ولا في السليط البطه هي العنصر التي تربط الدينامو في ماكينه طحين الحب بالطواحين، السليط الزيت	يشير هذا المثل إلى أن الشخص لا يساهم أو ليس له دور في موضوع أو مسألة معينة.	يشير هذا المثل إلى أن الشخص ليس له علاقة بأي شيء، ولا يشارك في أي شيء.	0.92335	0.948325	0.806939	0.570948	0.849491
allam_instruction_fewshot_results.csv	original_explanation	generated_explanation	نقطنا يسكتوك نقطنا ريحنا	يشير هذا المثل إلى أن تقديم المال أو الهدايا يمكن أن يهدئ الانتقادات أو يرضي الناس.	يشير هذا المثل إلى أن الشخص قد يضطر إلى قبول حل مؤقت أو غير مثالي لمشكلة ما، حتى لو لم يكن راضيًا تمامًا عنه.	0.842291	0.846802	0.638282	0.486549	0.753423
allam_instruction_fewshot_results.csv	original_explanation	generated_explanation	الجدار له اذان	يشير هذا المثل إلى الحذر من التحدث بصراحة في الأماكن التي تتطلب التحفظ.	يشير هذا المثل إلى أن الجدران لها آذان، مما يعني أن كل شيء يتم سماعه من قبل الآخرين.	0.830615	0.921471	0.497926	0.160012	0.770609
allam_instruction_fewshot_results.csv	original_explanation	generated_explanation	من شرط ابره ينزلها سحب	يشير هذا المثل إلى أهمية تهيئة الظروف المناسبة لتحقيق الأهداف المرجوة.	يشير هذا المثل إلى أن الشخص الذي يضع شروطًا عالية قد لا يحقق أهدافه أو قد يواجه صعوبات في تحقيقها.	0.895986	0.852996	0.618865	0.340235	0.755807
allam_instruction_fewshot_results.csv	original_explanation	generated_explanation	اقتل وبايقع صلح	يشير هذا المثل إلى أن الأفعال القاسية قد تؤدي أحيانًا إلى نتائج إيجابية أو تسويات غير متوقعة.	يشير هذا المثل إلى أنه حتى لو بدا أن هناك مشكلة لا يمكن حلها، فإن هناك دائمًا فرصة للتوصل إلى حل وسط أو تسوية.	0.846952	0.902202	0.710414	0.529548	0.770034
allam_instruction_fewshot_results.csv	original_explanation	generated_explanation	خاور ومستحي	يشير هذا المثل إلى الشخص الذي يرغب بشيء بشدة لكنه يتظاهر بعدم الاهتمام أو الحياء.	يشير هذا المثل إلى أن الشخص الذي يتظاهر بالهدوء والسكينة قد يخفي مشاعر قوية من الخوف أو القلق.	0.952997	0.818914	0.711963	0.681078	0.82315
allam_instruction_fewshot_results.csv	original_explanation	generated_explanation	جالس الفقرا تبين عيبك	يشير هذا المثل إلى أنه رغم النعم التي تمتلكها، فإن العيوب أو المشكلات ستظل واضحة.	يشير هذا المثل إلى أن الشخص الذي يجلس مع الفقراء قد يلاحظ عيوبه الخاصة.	0.834276	0.90188	0.704288	0.394021	0.76752
allam_instruction_fewshot_results.csv	original_explanation	generated_explanation	اخر التجنان الجنان	يشير هذا المثل إلى أن التظاهر بالجنون أو التصرفات الغريبة قد يؤدي في النهاية إلى فقدان العقل فعليًا.	يشير هذا المثل إلى أن الشخص الذي يتصرف بطريقة غير منطقية أو غير عقلانية قد ينتهي به الأمر إلى اتخاذ قرارات غير حكيمة.	0.924017	0.910034	0.667501	0.595974	0.775755
allam_instruction_fewshot_results.csv	original_explanation	generated_explanation	بـييع الفصل بما حصل	يشير هذا المثل إلى أهمية قبول النتائج كما هي والتخلي عن التوقعات أو الأمور غير المحققة.	يشير هذا المثل إلى أن الشخص قد يضطر إلى قبول ما هو متاح حاليًا، حتى لو لم يكن مثاليًا، بسبب عدم وجود خيارات أفضل.	0.824465	0.764107	0.63889	0.548168	0.762077
allam_instruction_fewshot_results.csv	original_explanation	generated_explanation	داوي الحصار من كره	يشير هذا المثل إلى أنه يمكن معالجة المشكلة باستخدام جزء منها أو شيء مشابه لها.	يشير هذا المثل إلى أنه يجب على الشخص أن يتعامل مع المشاكل التي يواجهها بحكمة وحزم، حتى لو كانت غير مرغوبة أو غير محببة.	0.867357	0.889335	0.495343	0.580495	0.789899
allam_instruction_fewshot_results.csv	original_explanation	generated_explanation	السكوت علامه الرضي	يشير هذا المثل إلى أن السكوت يُعتبر علامة على الموافقة.	يشير هذا المثل إلى أن الصمت قد يكون علامة على الرضا أو الموافقة على الوضع الحالي.	0.935071	0.910993	0.836542	0.848553	0.880333
allam_instruction_fewshot_results.csv	original_explanation	generated_explanation	الحجر من السيله والدم من راسك	يشير هذا المثل إلى أن الشخص يجب أن يتحمل المسؤولية الشخصية عن الخسائر أو العواقب التي يواجهها.	يشير هذا المثل إلى أن الشخص الذي يتصرف بطريقة معينة قد يكون نتيجة لتربيته أو بيئته.	0.94108	0.915783	0.637875	0.335347	0.801474
allam_instruction_fewshot_results.csv	original_explanation	generated_explanation	اغرب من اهلك يجود ومن جيرانك يفقدوك	يشير هذا المثل إلى أن الابتعاد المؤقت عن الأهل يجعلهم يقدرونك أكثر، بينما الجيران يفتقدونك عندما تغيب.	يشير هذا المثل إلى أن الشخص قد يجد الدعم والمساعدة من أشخاص غير متوقعين، بينما قد يفقد الدعم من الأشخاص القريبين منه.	0.794094	0.915347	0.66702	0.570435	0.762048
allam_instruction_fewshot_results.csv	original_explanation	generated_explanation	كلمه الحر ميزان	يشير هذا المثل إلى أن الشخص النزيه والعادل لا يحتاج إلى أدوات لتحقيق العدالة، فقراراته وكلماته تكون دائمًا منصفة وثابتة.	يشير هذا المثل إلى أن كلمة الشخص الحر تعكس قيمته الحقيقية، حيث أن الشخص الحر لا يقول إلا ما هو صحيح وعادل.	0.884091	0.931219	0.733341	0.65666	0.771936
allam_instruction_fewshot_results.csv	original_explanation	generated_explanation	انا امير وانت امير ومن عيسوق الحمير	يشير هذا المثل إلى أهمية وجود تنوع في الأدوار والمهام داخل المجتمع لضمان استمرارية الحياة اليومية.	يشير هذا المثل إلى أن المساواة بين الناس في الأمور المادية أو الاجتماعية قد تكون غير عادلة، حيث يجب أن يكون هناك من يقود الحمير.	0.881032	0.861626	0.57522	0.208089	0.770885
allam_instruction_fewshot_results.csv	original_explanation	generated_explanation	اذا اقبلت الرجال اوجه اوجه واجه ولا تهرب	يشير هذا المثل إلى أهمية مواجهة التحديات بشجاعة وعدم التهرب منها.	يشير هذا المثل إلى أنه عندما تكون الأمور جيدة، يجب على الشخص أن يظهر نفسه ولا يهرب من المسؤولية.	0.85957	0.87719	0.71919	0.662323	0.775919
allam_instruction_fewshot_results.csv	original_explanation	generated_explanation	حمار تركب عليه ولا جمل يهدر عليك	يشير هذا المثل إلى أن الشخص الذي يتصرف بحرية مفرطة قد يتسبب في فوضى أو نتائج سلبية لا يمكن السيطرة عليها.	يشير هذا المثل إلى أن الشخص قد يضطر إلى تحمل شخص غير مرغوب فيه أو التعامل معه، حتى لو كان ذلك يسبب له الإزعاج أو المشاكل.	0.93783	0.935001	0.763732	0.524525	0.802915
allam_instruction_fewshot_results.csv	original_explanation	generated_explanation	اذا شليته حنايه، واذا تركته ما سنيت حنايه مشكله	يشير هذا المثل إلى أن الشخص قد يواجه مشكلة أو تحديًا بغض النظر عن القرار الذي يتخذه، سواء قام بفعل شيء معين أو امتنع عنه.	يشير هذا المثل إلى أن الشخص قد يواجه مشاكل إذا قام بشيء ما، ولكن إذا لم يقم به، فإنه لن يواجه أي مشاكل.	0.927813	0.924864	0.853466	0.639457	0.813779
allam_instruction_fewshot_results.csv	original_explanation	generated_explanation	من قتل قتيله نجزه	يشير هذا المثل إلى أن من يبدأ في عمل يجب عليه إتمامه.	يشير هذا المثل إلى أن الشخص الذي يرتكب جريمة سيواجه عواقبها في النهاية، حتى لو تمكن من الهروب من العقاب في البداية.	0.84034	0.859726	0.590244	0.281128	0.793418
allam_instruction_fewshot_results.csv	original_explanation	generated_explanation	الدراهم مراهم	يشير المثل إلى أن المال يمكنه تخفيف المشكلات وحل الصعوبات.	يشير هذا المثل إلى أن المال يمكن أن يحل العديد من المشاكل والصعوبات.	0.927461	0.863168	0.894053	0.949497	0.889596
allam_instruction_fewshot_results.csv	original_explanation	generated_explanation	الفرق بعد لسانه جد	يشير هذا المثل إلى أن تأثير الشخص يمتد إلى من حوله، فإن كان سلوكه حسنًا انعكس ذلك إيجابًا، وإن كان سيئًا انعكس سلبًا.	يشير هذا المثل إلى أن الشخص الذي يتحدث كثيرًا قد لا يكون لديه الكثير ليقوله، وأن كلماته قد لا تكون ذات قيمة.	0.847713	0.812846	0.665332	0.307644	0.768192
allam_instruction_fewshot_results.csv	original_explanation	generated_explanation	من جاء بلا داعي يجلس مجلس الراعي	يشير هذا المثل إلى أن الشخص الذي يأتي دون دعوة قد يجد نفسه في موقف مميز أو غير متوقع.	يشير هذا المثل إلى أن الشخص الذي يأتي بدون دعوة أو سبب وجيه قد يجد نفسه في موقف غير مريح أو غير مناسب.	0.966156	0.952146	0.927973	0.842929	0.930601
allam_instruction_fewshot_results.csv	original_explanation	generated_explanation	اذا نطق الغراب وقال خيرا فاين الخير من وجه الغراب	يشير هذا المثل إلى أنه لا يمكن توقع الخير من شخص معروف بسوء النية أو الأفعال السيئة.	يشير هذا المثل إلى أن الشخص قد يقول شيئًا جيدًا، لكن مظهره وسلوكه لا يعكسان ذلك.	0.877393	0.846116	0.68219	0.399594	0.747273
allam_instruction_fewshot_results.csv	original_explanation	generated_explanation	ضربه بالفاس، ومسحه بالقدوم	يشير هذا المثل إلى الشخص الذي يسبب ضررًا ثم يحاول إصلاحه بوسائل غير فعالة أو غير كافية.	يشير هذا المثل إلى أن الشخص قد يضطر إلى استخدام وسائل غير تقليدية أو غير ملائمة لتحقيق هدف معين.	0.834443	0.816391	0.703787	0.630652	0.811608
allam_instruction_fewshot_results.csv	original_explanation	generated_explanation	اذا كان التخريب ينجح صدق فيه عطاس او اذان	يشير هذا المثل إلى أن النجاح في الأمور السلبية أو الضارة لا يعني بالضرورة أنها صحيحة أو تستحق التقدير.	يشير هذا المثل إلى أن بعض الأفعال قد تبدو ناجحة في البداية، لكنها في النهاية تؤدي إلى نتائج سلبية.	0.908075	0.924795	0.802614	0.714781	0.76621
allam_instruction_fewshot_results.csv	original_explanation	generated_explanation	شر الطيور من رجم مرتين	يشير هذا المثل إلى أن الشخص الذي يكرر نفس الأخطاء أو يسبب لنفسه المشاكل مرارًا هو الأكثر ضررًا لنفسه.	يشير هذا المثل إلى أن الشخص الذي يتعرض للظلم مرتين قد يصبح أكثر عدوانية أو قسوة في المستقبل.	0.862597	0.935154	0.689739	0.61493	0.793172
allam_instruction_fewshot_results.csv	original_explanation	generated_explanation	عين الشلاله تسقي لغير اهلها	يشير هذا المثل إلى أن الموارد أو الفوائد قد تُمنح لأشخاص لا يستحقونها أو لا ينتمون إلى المجموعة التي تمتلكها.	يشير هذا المثل إلى أن الشخص الذي يمتلك الموارد أو الفرص قد يستخدمها لصالح الآخرين بدلاً من الاستفادة منها لنفسه.	0.837582	0.920129	0.778357	0.598097	0.819964
allam_instruction_fewshot_results.csv	original_explanation	generated_explanation	داوي الحمار من كره	يشير هذا المثل إلى أن الحلول الفعالة تأتي من معالجة المشكلة من جذورها أو من داخلها.	يشير هذا المثل إلى أن الشخص يجب أن يهتم بصحته ورفاهيته، حتى لو لم يكن محبوبًا من قبل الآخرين.	0.818895	0.892619	0.510086	0.128497	0.762963
allam_instruction_fewshot_results.csv	original_explanation	generated_explanation	الحساب صيود القلوب	يشير هذا المثل إلى أن التعاملات المالية أو الحسابات يمكن أن تؤثر على العلاقات الشخصية وتسبب التوتر أو الخلافات.	يشير هذا المثل إلى أن الحساب الدقيق والمحاسبة الدقيقة يمكن أن تكون وسيلة لإقناع الآخرين وإظهار النزاهة.	0.911294	0.923082	0.594936	0.214271	0.805787
allam_instruction_fewshot_results.csv	original_explanation	generated_explanation	اسال مجرب، ولا تسال طبيب	يشير هذا المثل إلى أهمية الخبرة العملية والتجربة الشخصية في تقديم نصائح فعالة مقارنة بالمعرفة النظرية.	يشير هذا المثل إلى أن الشخص الذي عاش تجربة معينة هو أفضل من يقدم النصيحة في هذا المجال، لأن لديه خبرة عملية.	0.917638	0.941248	0.74249	0.793743	0.753664
allam_instruction_fewshot_results.csv	original_explanation	generated_explanation	من شب علي شيء شاب عليه	يشير هذا المثل إلى أن الشخص الذي يعتاد على سلوك أو عادة منذ صغره يستمر في ممارستها حتى يكبر.	يشير هذا المثل إلى أن العادات والسلوكيات التي يتبناها الشخص في شبابه تستمر معه حتى شيخوخته.	0.889584	0.939274	0.803493	0.723051	0.80207
allam_instruction_fewshot_results.csv	original_explanation	generated_explanation	ما عاد تلمع بذيلها	يشير هذا المثل إلى أن الشيء لم يعد يحتفظ بجاذبيته أو قيمته السابقة.	يشير هذا المثل إلى أن الشخص الذي يتصرف بطريقة غير لائقة أو غير أخلاقية لن يتمكن من إخفاء عيوبه أو سلوكه السيء لفترة طويلة.	0.766486	0.81531	0.632177	0.432155	0.794305
allam_instruction_fewshot_results.csv	original_explanation	generated_explanation	دع الخلق للخالق	يشير هذا المثل إلى ضرورة ترك شؤون الناس وأحوالهم لله وعدم التدخل في أمورهم الشخصية.	يشير هذا المثل إلى أن الشخص يجب أن يترك الأمور التي لا يستطيع التحكم فيها أو تغييرها لله أو القدر.	0.884162	0.922886	0.710528	0.65414	0.789835
allam_instruction_fewshot_results.csv	original_explanation	generated_explanation	غنم بلا راعي	يشير هذا المثل إلى أن الجماعة التي تفتقر إلى قائد حكيم تفشل في تحقيق أهدافها.	يشير هذا المثل إلى أن المجموعة أو الفريق بدون قيادة أو توجيه قد يضل أو يفشل.	0.888849	0.938777	0.772337	0.853369	0.795716
allam_instruction_fewshot_results.csv	original_explanation	generated_explanation	اللي بلا عاقل عاقله الشيطان	يشير هذا المثل إلى أن الشخص الذي يفتقر إلى الحكمة والتوجيه قد يتأثر بالأفكار السلبية أو الضارة.	يشير هذا المثل إلى أن الشخص الذي يفتقر إلى الحكمة أو العقلانية قد يتأثر بسهولة بالشيطان أو الأفكار السلبية.	0.988143	0.959959	0.927811	0.849951	0.916559
allam_instruction_fewshot_results.csv	original_explanation	generated_explanation	سيرت وعلي السلطان ادبرت	يشير هذا المثل إلى أن الشخص قد تجاوز محنته أو أُسندت إليه مهمة جديدة بعد أن كانت الأمور تسير بشكل سيء.	يشير هذا المثل إلى أن الشخص قد يواجه صعوبات أو مشاكل عندما يكون في موقف ضعيف أو غير مؤات.	0.829374	0.937794	0.753149	0.54952	0.788453
allam_instruction_fewshot_results.csv	original_explanation	generated_explanation	اسع يا عبدي ورزقك من عندي	يشير هذا المثل إلى الشخص الذي يتوقع الحصول على الرزق دون بذل جهد أو اتخاذ أسباب.	يشير هذا المثل إلى أن الشخص يجب أن يبذل جهدًا ويعمل بجد، بينما سيوفر الله له الرزق والنجاح.	0.935849	0.907243	0.798326	0.439861	0.778143
allam_instruction_fewshot_results.csv	original_explanation	generated_explanation	صاحب البيت ادري بما فيه	يشير هذا المثل إلى أن الشخص الذي يعيش في مكان ما هو الأدرى بتفاصيله وخفاياه.	يشير هذا المثل إلى أن الشخص الذي يعرف المكان جيدًا يعرف أسراره وخفاياه.	0.960586	0.910085	0.867907	0.849652	0.868526
allam_instruction_fewshot_results.csv	original_explanation	generated_explanation	اذا وجدت القبعه عدم الجرف	يشير هذا المثل إلى أنه عندما يتم كشف المجرم، لا يوجد شيء يمكن أن يخفي جرائمه أو يحميه.	يشير هذا المثل إلى أنه يجب على الشخص أن يبحث عن حلول للمشاكل بدلاً من إلقاء اللوم على الآخرين.	0.758619	0.921593	0.601431	0.270252	0.770435
allam_instruction_fewshot_results.csv	original_explanation	generated_explanation	خليه يتمل بالسماء طاقه	يشير هذا المثل إلى أن الشخص الذي يهدد أو يتوعد بشيء دون نية حقيقية لتنفيذه لا يستحق الاهتمام أو القلق.	يشير هذا المثل إلى أن الشخص الذي لا يستطيع تحقيق أهدافه يجب أن يتخلى عنها ويتركها للآخرين.	0.948065	0.928473	0.718061	0.270313	0.791486
allam_instruction_fewshot_results.csv	original_explanation	generated_explanation	ان وقعت يا فضيح لا تصيح	يشير هذا المثل إلى أهمية التحلي بالصبر عند مواجهة المصاعب.	يشير هذا المثل إلى أنه يجب على الشخص أن يتحمل مسؤولية أفعاله ولا يلوم الآخرين على أخطائه.	0.924831	0.886176	0.711226	0.381133	0.747419
allam_instruction_fewshot_results.csv	original_explanation	generated_explanation	ما ينخج الماء الا اخص البقر	يشير هذا المثل إلى أن المهام الصعبة أو الجهود الكبيرة لا يقوم بها إلا من يمتلك القدرة أو الخبرة اللازمة.	يشير هذا المثل إلى أن الشخص الذي يعرف كيفية التعامل مع مشكلة معينة هو الشخص الذي يمتلك الخبرة والمعرفة اللازمة لذلك.	0.914606	0.93025	0.775935	0.562828	0.828455
allam_instruction_fewshot_results.csv	original_explanation	generated_explanation	احصف ولا انت صبر بحر احصف وعاد معك	يشير هذا المثل إلى أهمية الاقتصاد والتدبير في الإنفاق، حتى في الظروف الصعبة أو عندما يكون لديك موارد وفيرة.	يشير هذا المثل إلى أن الشخص يجب أن يكون حذرًا ولا يتصرف بتهور، حتى لو كان لديه صبر وقوة مثل البحر.	0.931737	0.855025	0.451174	0.261436	0.764574
allam_instruction_fewshot_results.csv	original_explanation	generated_explanation	عصفور بيدك ولا عشره فوق الشجره	يشير هذا المثل إلى أن ما تمتلكه حاليًا، حتى لو كان قليلاً، أفضل من شيء بعيد عن متناولك حتى لو كان كثيرًا.	يشير هذا المثل إلى أن الحصول على شيء ما بشكل كامل أفضل من الحصول على جزء منه فقط.	0.865437	0.811614	0.763007	0.767375	0.801536
allam_instruction_fewshot_results.csv	original_explanation	generated_explanation	ايش يكون الطبل جنب المرواس الطبل اله موسيقيه قويه الصوت، المرواس طبل صغير ضعيف الصوت	يشير هذا المثل إلى التباين الواضح في القوة أو القدرات بين طرفين.	يشير هذا المثل إلى أن الأشياء الصغيرة قد تبدو قوية أو مهمة، ولكنها في الواقع ليست كذلك.	0.846068	0.900373	0.587734	0.352426	0.770336
allam_instruction_fewshot_results.csv	original_explanation	generated_explanation	من له شجره بالعبير طلع السنام	يشير هذا المثل إلى أن من يمتلك شيئًا ذا قيمة أو فائدة في مكان ما سيتمكن من تحقيق مكاسب أو استفادة منه.	يشير هذا المثل إلى أن الشخص الذي يمتلك موارد أو قدرات معينة يمكنه تحقيق النجاح أو التفوق على الآخرين.	0.85797	0.932192	0.638062	0.688877	0.824374
allam_instruction_fewshot_results.csv	original_explanation	generated_explanation	حقيقك حيي عليك	يشير هذا المثل إلى التوبيخ والسخرية من شخص لم يتمكن من تحقيق ما كان يجب عليه إنجازه.	يشير هذا المثل إلى أن الشخص يجب أن يكون حذرًا في تصرفاته وألا يتصرف بتهور أو بدون تفكير.	0.899466	0.89199	0.625492	0.236461	0.754421
allam_instruction_fewshot_results.csv	original_explanation	generated_explanation	عمل الكسول مضره	يشير هذا المثل إلى أن الكسل يؤدي إلى تأخير العمل أو إفساده، مما يتسبب في زيادة الجهد أو تكرار العمل.	يشير هذا المثل إلى أن الكسل وعدم العمل يمكن أن يؤدي إلى نتائج سلبية، حيث لا يمكن تحقيق النجاح بدون جهد وعمل.	0.830769	0.926331	0.839122	0.859474	0.808011
allam_instruction_fewshot_results.csv	original_explanation	generated_explanation	خليك النبناس	يشير هذا المثل إلى أهمية الابتعاد عن الفوضى والتلاعب والتركيز على الوضوح والنزاهة في التعاملات.	يشير هذا المثل إلى أن الشخص يجب أن يكون حذرًا ولا يتصرف بتهور أو اندفاع.	0.820187	0.776792	0.506572	0.533646	0.751642
allam_instruction_fewshot_results.csv	original_explanation	generated_explanation	اطلق مراح والصحبه علي خالفا	يشير هذا المثل إلى أن العلاقات الحقيقية والمتينة تظل ثابتة ولا تتأثر بالظروف المتغيرة، على عكس الأمور المؤقتة التي تأتي وتذهب.	يشير هذا المثل إلى أن الشخص قد يضطر إلى اتخاذ قرارات صعبة أو غير شعبية من أجل الحفاظ على علاقاته مع الآخرين.	0.81478	0.907398	0.746786	0.22982	0.725579
allam_instruction_fewshot_results.csv	original_explanation	generated_explanation	لا تفرح بالورث يا موروث	يشير هذا المثل إلى أن الشخص قد يفرح بشيء لن يبقى له في النهاية.	يشير هذا المثل إلى أن الشخص الذي يرث شيئًا قد لا يكون سعيدًا به، حيث قد يواجه مسؤوليات أو مشاكل مرتبطة به.	0.907545	0.92063	0.580382	0.435165	0.808669
allam_instruction_fewshot_results.csv	original_explanation	generated_explanation	رجعت خليمه لعادتها القديمه	يشير هذا المثل إلى الشخص الذي يعود إلى شيء كان قد تخلى عنه سابقًا.	يشير هذا المثل إلى أن الشخص يعود إلى سلوكه السابق بعد فترة من التغيير أو التحسين.	0.899096	0.896484	0.707905	0.617828	0.826885
allam_instruction_fewshot_results.csv	original_explanation	generated_explanation	دقه معلم	يشير هذا المثل إلى أن الفعل القوي والفعال يغني عن تكرار المحاولات.	يشير هذا المثل إلى أن الشخص الذي يتمتع بخبرة ومعرفة في مجال معين يمكنه تنفيذ المهام بشكل أفضل من الآخرين.	0.911098	0.877183	0.608786	0.456138	0.777162
allam_instruction_fewshot_results.csv	original_explanation	generated_explanation	الذي ما عنده عيد يقول عيدي العافيه	يشير هذا المثل إلى الشخص الذي يدعي القناعة وعدم الحاجة لأنه لا يملك شيئًا.	يشير هذا المثل إلى أن الشخص الذي لا يملك شيئًا ثمينًا أو مهمًا قد يحاول إيجاد قيمة في أمور أخرى، مثل الصحة والعافية.	0.737791	0.836062	0.720977	0.542957	0.803722
allam_instruction_fewshot_results.csv	original_explanation	generated_explanation	ان بغيت الناس عبيدك رطب يدك	يشير المثل إلى أن الكرم واللطف يسهمان في كسب ود الناس وتعاونهم.	يشير هذا المثل إلى أن الشخص الذي يرغب في أن يكون له نفوذ وسلطة على الآخرين يجب أن يكون لطيفًا ومتعاونًا معهم.	0.888163	0.785479	0.638983	0.471012	0.761112
allam_instruction_fewshot_results.csv	original_explanation	generated_explanation	دع الايام تفعل ما تشاء وطب نفسا اذا حكم القضاء	يشير هذا المثل إلى الشخص الذي يواجه ما لا مفر منه من القضاء والقدر.	يشير هذا المثل إلى أن الشخص يجب أن يتحلى بالصبر والرضا بقضاء الله وقدره، وأن لا يجزع من تقلبات الحياة.	0.867217	0.915423	0.846107	0.649004	0.814058
allam_instruction_fewshot_results.csv	original_explanation	generated_explanation	سكره ما توديش بيت الدوله، ماهيه سكره توديش تذهب به	يشير هذا المثل إلى أن الفائدة الحقيقية يجب أن تكون ملموسة وذات قيمة لتكون ذات أهمية.	يشير هذا المثل إلى أن بعض الأشياء قد تبدو جيدة في البداية، لكنها قد تؤدي إلى نتائج سلبية في النهاية.	0.939576	0.91815	0.662594	0.599471	0.783794
allam_instruction_fewshot_results.csv	original_explanation	generated_explanation	رجع يقرصني	يشير هذا المثل إلى عودة شخص لإزعاج أو مضايقة شخص آخر بعد فترة من الهدوء أو الانقطاع.	يشير هذا المثل إلى أن الشخص قد يشعر بالندم أو الإحراج بعد أن يقوم بفعل شيء ما، ويريد التراجع عنه.	0.896155	0.906196	0.628315	0.489366	0.795648
allam_instruction_fewshot_results.csv	original_explanation	generated_explanation	فقير وبلبط وشيتي خبز حامي بلبط وقح، سيء الخلق	يشير هذا المثل إلى أن الشخص الذي يفتقر إلى الموارد يجب أن يكون واقعيًا في توقعاته ولا يطلب ما يتجاوز قدراته.	يشير هذا المثل إلى أن الشخص الذي يفتقر إلى الأخلاق الحميدة قد يتصرف بطريقة غير لائقة أو وقحة، حتى لو كان في موقف ضعيف أو غير مؤاتٍ.	0.945531	0.931846	0.610201	0.221921	0.786519
allam_instruction_fewshot_results.csv	original_explanation	generated_explanation	خليني اتنهن ووقت الفههه تاتي الشقوه	يشير هذا المثل إلى أن الراحة والاطمئنان قد يتبعهما مشاكل أو تحديات جديدة.	يشير هذا المثل إلى أن الشخص قد يضطر إلى تحمل الصعوبات والمشقات في البداية، ولكن في النهاية سيحقق النجاح والسعادة.	0.945493	0.917544	0.742722	0.557204	0.779573
allam_instruction_fewshot_results.csv	original_explanation	generated_explanation	البعره تدل علي البعير، والاثر يدل علي المسير	يشير هذا المثل إلى أهمية تتبع الآثار والدلائل لفهم ما تركه السابقون.	يشير هذا المثل إلى أن كل شيء له أثر أو علامة تدل عليه، وبالتالي يمكن تتبع مصدره أو معرفة هويته.	0.905209	0.89288	0.671603	0.650873	0.754028
allam_instruction_fewshot_results.csv	original_explanation	generated_explanation	جاءت الثقيله تقلع الاصيله	يشير هذا المثل إلى أن الشخص الغريب قد يستولي على حقوق أو فرص تعود في الأصل لأهل المكان أو البلد.	يشير هذا المثل إلى أن الشخص الذي يحاول تغيير شيء ذو قيمة أو ذو مكانة عالية قد يواجه مقاومة شديدة.	0.808764	0.916249	0.634987	0.512697	0.79699
allam_instruction_fewshot_results.csv	original_explanation	generated_explanation	اين السنه طبيب نفسه	يشير هذا المثل إلى أن الشخص الذي يبلغ الأربعين من العمر يكون أكثر حكمة وخبرة، مما يجعله أقل عرضة للخطأ.	يشير هذا المثل إلى أن الشخص يجب أن يكون حذرًا ولا يعتمد على الآخرين في اتخاذ قرارات مهمة تخص حياته.	0.921696	0.8926	0.674334	0.270175	0.766897
allam_instruction_fewshot_results.csv	original_explanation	generated_explanation	سيتساهلك مع الناس	يشير هذا المثل إلى أن تعامل الشخص مع الآخرين يجب أن يكون بناءً على الجهد المبذول والمكافأة المستحقة، فلا يجب أن يتراخى في عمله مثل الآخرين.	يشير هذا المثل إلى أن الشخص قد يتسامح مع الآخرين بسبب الضغوط الاجتماعية أو الرغبة في الحفاظ على العلاقات الاجتماعية.	0.910864	0.9149	0.633719	0.567436	0.78972
allam_instruction_fewshot_results.csv	original_explanation	generated_explanation	ما جاء من الرب قل به قب قب خذه	يشير هذا المثل إلى أهمية قبول ما يأتي من الله برضا وقناعة تامة.	يشير هذا المثل إلى أن ما يأتي من الله يجب أن يُقبل ويُحتفل به، حتى لو كان غير متوقع أو صعبًا.	0.866949	0.821995	0.774714	0.762312	0.777121
allam_instruction_fewshot_results.csv	original_explanation	generated_explanation	المره عند الكيل	يشير هذا المثل إلى أن الحقيقة ستظهر عند التحقق أو التقييم الدقيق.	يشير هذا المثل إلى أن المرأة تكون أكثر حكمة ووعيًا عندما تواجه مشكلة أو قرار صعب.	0.710849	0.839821	0.468414	0.353448	0.798409
allam_instruction_fewshot_results.csv	original_explanation	generated_explanation	ما حد يخرج من بطن امه متعلم	يشير هذا المثل إلى أن المعرفة والخبرة تُكتسبان من خلال التعلم والتجربة.	يشير هذا المثل إلى أن الشخص يحتاج إلى التعلم والتجربة لاكتساب المعرفة والمهارات.	0.883913	0.864703	0.820899	0.866762	0.876747
allam_instruction_fewshot_results.csv	original_explanation	generated_explanation	شق العجل ولا يهمك كساره	يشير هذا المثل إلى أهمية السعي لتحقيق الأهداف بغض النظر عن التضحيات أو الصعوبات التي قد تواجهها في الطريق.	يشير هذا المثل إلى أنه يجب على الشخص أن يتحمل المخاطر ويتخذ القرارات الصعبة بدلاً من التردد والخوف من النتائج المحتملة.	0.84551	0.865673	0.675754	0.32282	0.77665
allam_instruction_fewshot_results.csv	original_explanation	generated_explanation	البيت بيتك	يشير هذا المثل إلى أن المضيف يستخدمه لتشجيع ضيفه على الشعور بالراحة وعدم الحرج.	يشير هذا المثل إلى أن الشخص يجب أن يتصرف بأدب واحترام في الأماكن العامة، حتى لو كانت ملكًا لشخص آخر.	0.897033	0.894292	0.673881	0.492838	0.757721
allam_instruction_fewshot_results.csv	original_explanation	generated_explanation	لامن حبك زرطك ولا من كرهك قرطك	يشير هذا المثل إلى أن الشخص الذي يحبك قد يتجاهلك أحيانًا، بينما الذي يكرهك قد يضايقك، لذا من الأفضل عدم الاهتمام الزائد بردود أفعال الآخرين.	يشير هذا المثل إلى أن الشخص الذي لا يحبه أحد لا يستطيع الاستفادة من أي شيء، سواء كان ذلك من خلال الحب أو الكراهية.	0.832903	0.90874	0.808855	0.526868	0.775841
allam_instruction_fewshot_results.csv	original_explanation	generated_explanation	زاد الطين بله	يشير هذا المثل إلى أن المشكلة تزداد تعقيدًا عند إضافة عامل سلبي جديد.	يشير هذا المثل إلى أن إضافة المزيد من المشاكل إلى مشكلة موجودة بالفعل يزيد من تعقيدها ويجعل حلها أكثر صعوبة.	0.901739	0.937334	0.687351	0.759174	0.794778
allam_instruction_fewshot_results.csv	original_explanation	generated_explanation	من اكل علي البصيله سنه، اكل علي العسيله سنين	يشير هذا المثل إلى أن تحقيق النجاح والرخاء يتطلب الصبر والعمل الجاد والتضحية في البداية.	يشير هذا المثل إلى أن من يستفيد من شخص معين لفترة طويلة يجب عليه أن يتحمل مسؤولياته وتبعاته لفترة طويلة أيضًا.	0.889252	0.885103	0.646125	0.491328	0.749616
allam_instruction_fewshot_results.csv	original_explanation	generated_explanation	عصب الابل ولا شحم البقر	يشير هذا المثل إلى أهمية مصاحبة الأشخاص الطيبين والابتعاد عن من لا يجلبون الخير.	يشير هذا المثل إلى أن تحمل الصعاب والمشقة أفضل من التمتع بالرفاهية والراحة الزائفة.	0.872953	0.837342	0.628659	0.499874	0.752752
allam_instruction_fewshot_results.csv	original_explanation	generated_explanation	من تعول بجني خطف	يشير هذا المثل إلى أن الاعتماد على شخص غير موثوق لإنجاز مهمة قد يؤدي إلى عدم تحقيق الهدف، كما لو أن الطلب قد اختفى بلا أثر.	يشير هذا المثل إلى أن الشخص الذي يعتمد على الآخرين في تحقيق أهدافه قد يواجه صعوبات أو مشاكل.	0.933891	0.936017	0.640939	0.620409	0.792242
allam_instruction_fewshot_results.csv	original_explanation	generated_explanation	القرعي تباهي بشعر بنت اختها	يشير هذا المثل إلى أن الشخص الذي يفتقر إلى شيء ما قد يحاول التعويض عن ذلك بالافتخار بإنجازات أو مميزات الآخرين.	يشير هذا المثل إلى أن الشخص قد يحاول تقليد أو تقليد شخص آخر، حتى لو لم يكن لديه نفس القدرات أو المهارات.	0.910275	0.865363	0.750552	0.57708	0.818871
allam_instruction_fewshot_results.csv	original_explanation	generated_explanation	كما ذي ينفخ في قربه مثقوبه	يشير هذا المثل إلى الجهود الضائعة بسبب وجود خلل يمنع تحقيق الهدف.	يشير هذا المثل إلى أن الشخص الذي يحاول تحقيق شيء ما دون جدوى أو دون أن يكون لديه الأدوات المناسبة، لن ينجح في النهاية.	0.885224	0.837505	0.637619	0.690762	0.781146
allam_instruction_fewshot_results.csv	original_explanation	generated_explanation	لا تحز الا تقوم قد غزت والا دع المغازي لاهلها	يشير هذا المثل إلى أهمية ترك المهام لأصحاب الخبرة والتخصص، وعدم القيام بعمل لا تتقنه.	يشير هذا المثل إلى أنه يجب على الشخص أن لا يشارك في أمور لا يعرف عنها شيئًا أو لا يمتلك المهارات اللازمة لها.	0.827507	0.89084	0.718445	0.679587	0.767529
allam_instruction_fewshot_results.csv	original_explanation	generated_explanation	الصمت عند العارفين كلام	يشير هذا المثل إلى أن الصمت يُعتبر فضيلة وقد يجنب الإنسان الندم الذي قد يسببه الكلام.	يشير هذا المثل إلى أن الصمت في بعض الأحيان يكون أكثر فعالية من الكلام، خاصة عندما يكون الشخص على دراية بالموضوع.	0.881086	0.839164	0.755954	0.811408	0.811279
allam_instruction_fewshot_results.csv	original_explanation	generated_explanation	الدهر قلبه يقلبه	يشير هذا المثل إلى أن الشخص قد يواجه أوقاتًا جيدة وأوقاتًا سيئة في حياته.	يشير هذا المثل إلى أن الزمن يغير الأمور والظروف، وأن الشخص يجب أن يكون مرنًا ويتكيف مع التغيرات.	0.893206	0.87736	0.71037	0.516332	0.789775
allam_instruction_fewshot_results.csv	original_explanation	generated_explanation	اذا كبر ابنك خاويه	يشير هذا المثل إلى أهمية معاملة الأبناء كبالغين وأصدقاء عند نضوجهم لتعزيز الثقة والتفاهم المتبادل.	يشير هذا المثل إلى أن الشخص يجب أن يتعامل مع ابنه كصديق عندما يكبر، بدلاً من معاملته كطفل.	0.706676	0.902309	0.781752	0.821666	0.748984
allam_instruction_fewshot_results.csv	original_explanation	generated_explanation	الحظي جده شريف	يشير هذا المثل إلى أن زيادة الطلب على شيء ما ترفع من قيمته وأهميته.	يشير هذا المثل إلى أن الشخص الذي يتمتع بالحظ الجيد هو من يتمتع بمكانة عالية أو يتمتع بمزايا معينة.	0.760628	0.870746	0.583595	0.445695	0.757068
allam_instruction_fewshot_results.csv	original_explanation	generated_explanation	اعطني حظ، وارميني في البحر	يشير هذا المثل إلى أن الحظ الجيد يمكن أن ينقذ الشخص من المواقف الصعبة ويحقق له النجاح بغض النظر عن الظروف.	يشير هذا المثل إلى أن الحظ يلعب دورًا كبيرًا في تحقيق النجاح، وأن الشخص قد يحتاج إلى الاعتماد على الحظ لتحقيق أهدافه.	0.914085	0.936556	0.878135	0.856459	0.770766
allam_instruction_fewshot_results.csv	original_explanation	generated_explanation	اذا صاحبك عسل خذ منه وسل	يشير هذا المثل إلى أهمية عدم استغلال كل ما لدى الشخص من طيبة، وترك جزء منها للمستقبل للاستفادة منها لاحقًا.	يشير هذا المثل إلى أنه يجب على الشخص أن يستفيد من أصدقائه ومعارفه، ولكن دون أن يتسبب في إيذائهم أو استغلالهم.	0.901991	0.879472	0.70958	0.490583	0.761727
allam_instruction_fewshot_results.csv	original_explanation	generated_explanation	جرب يساعدك يومك	يشير هذا المثل إلى أهمية الاكتفاء بما يتوفر لك في يومك دون القلق بشأن المستقبل.	يشير هذا المثل إلى أن الشخص قد يجد المساعدة أو الدعم من الآخرين عندما يمر بوقت صعب.	0.905478	0.921928	0.627524	0.191221	0.775433
allam_instruction_fewshot_results.csv	original_explanation	generated_explanation	اخط الوطاف يفهم الحمار	يشير هذا المثل إلى أن التلميح أو التوجيه غير المباشر يمكن أن يكون مفهومًا حتى لمن لا يُقصد به الكلام مباشرة.	يشير هذا المثل إلى أن الشخص الذي لا يفهم الأمور البسيطة قد يواجه صعوبة في فهم الأمور المعقدة.	0.917734	0.914155	0.508467	0.383255	0.775443
allam_instruction_fewshot_results.csv	original_explanation	generated_explanation	غلوه المره ولا غلوه اهلها	يشير هذا المثل إلى أن حل الخلافات الزوجية يكون أفضل عند معالجة الأمور بين الزوجين مباشرة دون تدخل الأهل لتجنب تعقيد الأمور.	يشير هذا المثل إلى أن المرأة قد تكون أكثر ولاءً لزوجها من أهلها، مما يعكس أهمية الزواج في حياتها.	0.900474	0.926352	0.717012	0.374554	0.772376
allam_instruction_fewshot_results.csv	original_explanation	generated_explanation	هديه القرد حواني	يشير هذا المثل إلى أن الهدية تعكس شخصية ونوايا مقدمها، وليس فقط كرمه.	يشير هذا المثل إلى أن الهدايا قد تكون وسيلة للتلاعب أو الخداع.	0.847553	0.90967	0.722193	0.713307	0.80191
allam_instruction_fewshot_results.csv	original_explanation	generated_explanation	جمل يحمل زبيب وياكل سف	يشير هذا المثل إلى الشخص الذي يمتلك موارد أو فرصًا قيمة ولكنه لا يستفيد منها بشكل فعّال.	يشير هذا المثل إلى أن الشخص الذي يمتلك شيئًا قيمًا قد يتعرض للتلف أو الضياع بسبب عدم الاهتمام الكافي.	0.946552	0.895452	0.617017	0.618028	0.798704
allam_instruction_fewshot_results.csv	original_explanation	generated_explanation	رحم الله مقتالك	يشير هذا المثل إلى السخرية من شخص يهدد ويتوعد بأمور كبيرة لكنه في الواقع غير قادر على تنفيذها.	يشير هذا المثل إلى أن الشخص الذي يعاني من مشاكل أو صعوبات قد يجد الراحة في معرفة أن الآخرين يواجهون أيضًا تحديات مماثلة.	0.928936	0.924437	0.551695	0.297735	0.750834
allam_instruction_fewshot_results.csv	original_explanation	generated_explanation	لوانته تشتي حقين تفرج وجه المواظه	يشير هذا المثل إلى أن الاهتمام بالمظهر الخارجي يمكن أن يحسن من جودة العمل أو الأداء.	يشير هذا المثل إلى أن الشخص الذي يسعى لتحقيق أهدافه يجب أن يتعامل مع الأشخاص المناسبين الذين يمكنهم مساعدته في تحقيق ذلك.	0.840965	0.900032	0.659495	0.38067	0.779547
allam_instruction_fewshot_results.csv	original_explanation	generated_explanation	يصبون في فم المريض ليشفي	يشير هذا المثل إلى تقديم الدعم والمساعدة لشخص في حاجة بهدف تحسين حالته أو حل مشكلته.	يشير هذا المثل إلى أن بعض الناس قد يحاولون مساعدة الآخرين بطرق غير فعالة أو ضارة، معتقدين أنهم يقدمون لهم فائدة.	0.802261	0.90739	0.756911	0.703788	0.737963
allam_instruction_fewshot_results.csv	original_explanation	generated_explanation	جر الرجال كجر الجمال	يشير هذا المثل إلى صعوبة قيادة الرجال وإدارتهم كما هو الحال مع توجيه الجمال.	يشير هذا المثل إلى أن بعض الأفعال قد تبدو سهلة في البداية، لكنها تصبح أكثر صعوبة مع مرور الوقت.	0.832824	0.797091	0.44244	0.486595	0.74303
allam_instruction_fewshot_results.csv	original_explanation	generated_explanation	الاحسان يقطع اللسان	يشير هذا المثل إلى أن القلوب تميل إلى من يحسن إليها بغض النظر عن دينه أو معتقداته.	يشير هذا المثل إلى أن الأعمال الجيدة والإحسان يمكن أن يكونا وسيلة فعالة لإسكات الانتقادات السلبية أو الشكاوى.	0.888032	0.83262	0.631709	0.402214	0.746346
allam_instruction_fewshot_results.csv	original_explanation	generated_explanation	جمل محمل زبيب وماكله سنف	يشير هذا المثل إلى الشخص الذي يمتلك أشياء ثمينة ولكنه لا يستفيد منها أو لا يدرك قيمتها.	يشير هذا المثل إلى أن الشخص الذي يمتلك شيئًا قيمًا قد يتعرض للتلف أو السرقة بسبب عدم الاهتمام الكافي.	0.803793	0.932612	0.740579	0.701432	0.784739
allam_instruction_fewshot_results.csv	original_explanation	generated_explanation	هديه الغرابي دوده	يشير هذا المثل إلى الشخص البخيل الذي يقدم هدايا قليلة القيمة أو غير مرغوب فيها.	يشير هذا المثل إلى أن الشخص الذي يقدم هدية أو مساعدة لشخص آخر قد يكون لديه نوايا خفية أو قد يسعى لتحقيق مصالحه الشخصية.	0.877597	0.93224	0.778731	0.499759	0.791068
allam_instruction_fewshot_results.csv	original_explanation	generated_explanation	حمل نفسه ما لا يطيق	يشير هذا المثل إلى الشخص الذي يتعهد بعمل يفوق قدراته مما يؤدي إلى زيادة الجهد المبذول.	يشير هذا المثل إلى أن الشخص قد يتحمل مسؤوليات أو مهام تفوق قدراته أو طاقته.	0.838894	0.935192	0.780056	0.65343	0.813266
allam_instruction_fewshot_results.csv	original_explanation	generated_explanation	قله الالف محوله	يشير هذا المثل إلى أن عدم التعود على الثراء أو السلطة يؤدي إلى سوء التصرف وكأن الشخص يعيش في حالة نقص أو كارثة.	يشير هذا المثل إلى أن الشخص الذي يتحدث كثيرًا قد لا يكون لديه شيء مهم ليقوله.	0.847827	0.917171	0.528634	0.385899	0.768756
allam_instruction_fewshot_results.csv	original_explanation	generated_explanation	من كثر كلامه قل احترامه	يشير هذا المثل إلى أن كثرة الكلام بلا فائدة تؤدي إلى فقدان احترام الآخرين.	يشير هذا المثل إلى أن الشخص الذي يتحدث كثيرًا قد يفقد احترام الآخرين بسبب عدم قدرته على التحكم في كلامه.	0.879999	0.926705	0.827198	0.820063	0.824219
allam_instruction_fewshot_results.csv	original_explanation	generated_explanation	خير الناس انفعهم للناس	يشير هذا المثل إلى أن قيمة الإنسان تُقاس بمدى نفعه وإفادته للآخرين.	يشير هذا المثل إلى أن الشخص الذي يقدم المساعدة للآخرين هو الأكثر قيمة وجدارة بالاحترام.	0.884011	0.888837	0.735991	0.754619	0.811776
allam_instruction_fewshot_results.csv	original_explanation	generated_explanation	حمله جنا وسوقه يبايي	يشير هذا المثل إلى أن الشخص الذي يولي اهتمامًا كبيرًا لأمور الحياة البسيطة قد يضيع في تفاصيل غير مهمة.	يشير هذا المثل إلى أن الشخص الذي يتولى مهمة أو مسؤولية معينة يجب أن يكون قادرًا على التعامل معها بشكل صحيح، وإلا فإنه قد يتسبب في مشاكل أو أضرار.	0.753576	0.883139	0.609114	0.414138	0.767058
allam_instruction_fewshot_results.csv	original_explanation	generated_explanation	لا تسال عن سوق انت وارد اليه	يشير هذا المثل إلى الشخص الذي يسعى بشدة لمعرفة شيء سيصل إليه في النهاية.	يشير هذا المثل إلى أنه يجب على الشخص أن يستعد لمواجهة التحديات أو المشاكل التي قد يواجهها في المستقبل.	0.940774	0.945753	0.750488	0.462502	0.800312
allam_instruction_fewshot_results.csv	original_explanation	generated_explanation	البخيل لا يهز ولا يهتجب	يشير هذا المثل إلى أن الشخص البخيل لا يشارك في الكرم ولا يساعد الآخرين، مما يجعله غير محبوب في المجتمع.	يشير هذا المثل إلى أن الشخص البخيل لا يمكن أن يكون صديقًا جيدًا، لأنه لا يشارك في الفرح ولا يساهم في الحزن.	0.97372	0.894078	0.883359	0.878065	0.862916
allam_instruction_fewshot_results.csv	original_explanation	generated_explanation	قلبي علي ولدي انفطر، وقلب ولدي علي حجر	يشير هذا المثل إلى التباين بين حب الأهل العميق لأبنائهم وعدم مبالاة الأبناء بمشاعر الأهل.	يعبر هذا المثل عن التناقض بين مشاعر الأبوة القاسية والعاطفية، حيث يشعر الأب بالألم والحزن على ابنه، بينما لا يشعر الابن بنفس المشاعر تجاه والده.	0.853887	0.856306	0.782108	0.843955	0.768328
allam_instruction_fewshot_results.csv	original_explanation	generated_explanation	تبع القربه ما يتخلص	يشير هذا المثل إلى أن الأشياء التي تأتي من البيئة المحلية قد لا تُقدّر أو تُقيم بشكل صحيح.	يشير هذا المثل إلى أن الشخص الذي يتبع شخصًا آخر دون تفكير أو تخطيط قد يجد نفسه في موقف صعب أو غير مرغوب فيه.	0.902971	0.920882	0.516565	0.471259	0.780273
allam_instruction_fewshot_results.csv	original_explanation	generated_explanation	غلطه الشاطر بالف	يشير المثل إلى أن خطأ الشخص الماهر يكون ذا تأثير كبير أو مكلف.	يشير هذا المثل إلى أن الشخص الذكي قد يرتكب أخطاء كبيرة بسبب ثقته الزائدة أو عدم الانتباه.	0.772275	0.863832	0.753422	0.722771	0.804687
allam_instruction_fewshot_results.csv	original_explanation	generated_explanation	ما مليح الـا وحما	يشير هذا المثل إلى أن كل شيء جميل قد يحتوي على عيوب أو نواقص.	يشير هذا المثل إلى أن الشخص الذي لا يستطيع أن يفعل شيئًا جيدًا يجب أن يعترف بذلك ولا يحاول التظاهر بأنه أفضل مما هو عليه.	0.849856	0.906017	0.70685	0.43145	0.748877
allam_instruction_fewshot_results.csv	original_explanation	generated_explanation	كلام الحر دين عليه	يشير هذا المثل إلى أن الشخص الذي يلتزم بكلمته يعتبر أن القول هو أساس الفعل، ومن لا يلتزم بكلامه لن يلتزم بأفعاله.	يعني هذا المثل أن الشخص الذي يتحدث بصدق يجب أن يتحمل مسؤولية كلامه، حيث أن كلامه يعتبر دينًا عليه.	0.85635	0.905039	0.793892	0.701401	0.788467
allam_instruction_fewshot_results.csv	original_explanation	generated_explanation	خير الامور اوسطها	يشير هذا المثل إلى أهمية الاعتدال والتوازن في اتخاذ القرارات وتجنب التطرف.	يشير هذا المثل إلى أن أفضل طريقة للتعامل مع الأمور هي إيجاد التوازن والاعتدال، بدلاً من التطرف في أي جانب.	0.942887	0.930392	0.82172	0.809493	0.809889
allam_instruction_fewshot_results.csv	original_explanation	generated_explanation	حرب طويل الزمان لا خوف ولا امان	يشير هذا المثل إلى أن الحرب التي تستمر لفترة طويلة تفقد تأثيرها الكبير فلا تبقى مخيفة ولا تجلب الأمان.	يشير هذا المثل إلى أن الحرب الطويلة الأمد لا تجلب سوى الخوف وعدم الأمان.	0.860539	0.828714	0.867555	0.804273	0.819817
allam_instruction_fewshot_results.csv	original_explanation	generated_explanation	صام صام وفطر بلصام	يشير هذا المثل إلى أن الجهد الكبير والصبر الطويل يمكن أن يضيع في النهاية بسبب قرار غير موفق أو نتيجة غير مرضية.	يشير هذا المثل إلى أن الشخص قد يستمر في القيام بشيء ما حتى لو لم يكن له فائدة أو نتيجة إيجابية.	0.89201	0.891714	0.718441	0.445151	0.776612
allam_instruction_fewshot_results.csv	original_explanation	generated_explanation	روي الحليم النجد ولاترويه المقطاعه	يشير هذا المثل إلى أن الشخص الذكي يمكنه فهم الأمور بسرعة وبإيجاز دون الحاجة إلى شرح مفصل.	يشير هذا المثل إلى أن الشخص الحكيم يحتاج إلى توجيه وإرشاد، بينما الشخص الغير حكيم قد لا يحتاج إلى ذلك.	0.897824	0.934798	0.71677	0.366847	0.792978
allam_instruction_fewshot_results.csv	original_explanation	generated_explanation	اللي ما عنده عمل يعمل جمل	يشير هذا المثل إلى أن الشخص الذي لا يجد ما يشغله قد يختار القيام بأعمال شاقة أو غير ضرورية تزعجه.	يشير هذا المثل إلى أن الشخص الذي لا يجد عملًا أو نشاطًا مفيدًا يقوم به، قد يلجأ إلى القيام بأعمال غير مفيدة أو غير لائقة.	0.899899	0.887748	0.759913	0.648122	0.852141
allam_instruction_fewshot_results.csv	original_explanation	generated_explanation	ابن الحيه حنشن	يشير هذا المثل إلى أن الأصل السيء ينتج فرعًا سيئًا مثله.	يشير هذا المثل إلى أن الشخص الذي يتصرف بطريقة غير متوقعة أو غير طبيعية قد يكون يخفي شيئًا خطيرًا أو غير مرغوب فيه.	0.832453	0.824474	0.588788	0.437811	0.786156
allam_instruction_fewshot_results.csv	original_explanation	generated_explanation	الربح عند المخاطر	يشير هذا المثل إلى أن تحقيق المكاسب الكبيرة يتطلب المخاطرة، ولكن يجب أن تكون هذه المخاطرة مدروسة لتجنب الخسائر.	يشير هذا المثل إلى أن الشخص الذي يتحمل المخاطر قد يحقق أرباحًا كبيرة، ولكن يجب أن يكون مستعدًا لتحمل الخسائر المحتملة.	0.835889	0.93515	0.84595	0.841252	0.843874
allam_instruction_fewshot_results.csv	original_explanation	generated_explanation	من جابرك بالضحك ما جابرك بالبكاء	يشير هذا المثل إلى أن الشخص الذي يشاركك في الفرح قد لا يكون دائمًا موجودًا لدعمك في الأوقات الصعبة.	يشير هذا المثل إلى أن الشخص يجب أن يتحمل ما لا يستطيع تغييره أو التحكم فيه.	0.899852	0.861498	0.622702	0.444715	0.778556
allam_instruction_fewshot_results.csv	original_explanation	generated_explanation	الحذر، ولا الشجاعه	يشير هذا المثل إلى أن الحذر والتروي أفضل من الاندفاع غير المدروس.	يشير هذا المثل إلى أن الحذر قد يكون أفضل من الشجاعة في بعض الحالات، حيث يمكن أن يؤدي التصرف الشجاع إلى نتائج غير مرغوبة.	0.903407	0.850758	0.816266	0.765604	0.816843
allam_instruction_fewshot_results.csv	original_explanation	generated_explanation	لو حبيبك ثور البيس له احمر	يشير هذا المثل إلى أهمية التعامل بحذر مع الأشخاص المقربين لتجنب إثارة غضبهم، حتى لو كانوا سريعي الانفعال.	يشير هذا المثل إلى أن الشخص قد يضطر إلى قبول شيء غير مرغوب فيه أو غير عادل إذا كان ذلك ضروريًا لتحقيق هدف معين.	0.863044	0.892415	0.554603	0.369412	0.757127
allam_instruction_fewshot_results.csv	original_explanation	generated_explanation	النظر الي العالم عباده	يشير هذا المثل إلى أن العلماء يحملون العلم والحكمة كما فعل الأنبياء من قبلهم.	يشير هذا المثل إلى أن النظر إلى العالم من منظور إيجابي ومتفائل يمكن أن يعزز الروحانية والإيمان.	0.840478	0.82981	0.467892	0.393599	0.766864
allam_instruction_fewshot_results.csv	original_explanation	generated_explanation	قدم السبت ياتك الاحد	يشير هذا المثل إلى أهمية المبادرة بفعل الخير للحصول على مكافآت أو معاملة بالمثل في المستقبل.	يشير هذا المثل إلى أن الشخص يجب أن يكون مستعدًا لمواجهة المشاكل والتحديات التي قد تنشأ في المستقبل.	0.730564	0.907713	0.551196	0.426867	0.80001
allam_instruction_fewshot_results.csv	original_explanation	generated_explanation	خير الزرع عاجله	يشير هذا المثل إلى أهمية المبادرة في فعل الخير دون تأجيل.	يشير هذا المثل إلى أن النتائج الجيدة تأتي من العمل الجاد والمثابرة، وليس من الانتظار والتسويف.	0.84371	0.908989	0.677294	0.611715	0.782488
allam_instruction_fewshot_results.csv	original_explanation	generated_explanation	سبق السيف العذل	يشير هذا المثل إلى اتخاذ قرار أو تنفيذ فعل لتجنب النقد أو اللوم المسبق.	يشير هذا المثل إلى أن الشخص قد يكون قد ارتكب خطأً أو فعل شيئًا خاطئًا قبل أن يدرك أنه كان مخطئًا.	0.814759	0.936628	0.664692	0.536929	0.754168
allam_instruction_fewshot_results.csv	original_explanation	generated_explanation	طول سبيده يقصر تبنها	يشير هذا المثل إلى أن الخسارة في جانب قد تُعوض بفائدة أو مكسب في جانب آخر.	يشير هذا المثل إلى أن الشخص الذي يعيش حياة سهلة ومريحة قد يفقد قوته وقدرته على التحمل مع مرور الوقت.	0.87395	0.886696	0.493519	0.446343	0.761777
allam_instruction_fewshot_results.csv	original_explanation	generated_explanation	عادت حليمه الي عادتها القديمه	يشير هذا المثل إلى عودة الشخص إلى سلوك أو عادة قديمة بعد محاولة التغيير أو الانقطاع عنها.	يشير هذا المثل إلى أن الشخص الذي كان يتصرف بشكل جيد في الماضي قد يعود إلى عاداته السيئة السابقة.	0.923512	0.915376	0.7845	0.814235	0.782252
allam_instruction_fewshot_results.csv	original_explanation	generated_explanation	اذا صاحبك عسل خل منه وسل وسل بقيه	يشير هذا المثل إلى أهمية التعامل بحذر واعتدال مع الأشخاص الطيبين وعدم استغلال لطفهم بشكل مفرط.	يشير هذا المثل إلى أنه يجب على الشخص أن يتجنب التعامل مع شخص قد يسبب له المشاكل أو الأذى، حتى لو كان هذا الشخص صديقًا.	0.802947	0.885237	0.733906	0.637679	0.753918
allam_instruction_fewshot_results.csv	original_explanation	generated_explanation	اذا جادتك عدوك يضحك ابك له	يشير هذا المثل إلى أنه يجب الحذر من نوايا العدو حتى عندما يظهر الود أو يبتسم، فقد يكون ذلك خداعًا.	يشير هذا المثل إلى أن الشخص قد يضطر إلى التعامل مع عدو أو منافس بطريقة ودية أو متسامحة، حتى لو لم يكن ذلك في مصلحته الشخصية.	0.91312	0.900099	0.748683	0.645387	0.772103
allam_instruction_fewshot_results.csv	original_explanation	generated_explanation	الطبل في الحوطه، والشرح في سفيان ويقال ضربه الطاسه تفسح والبرع بالفودعيه	يشير هذا المثل إلى عدم التوافق أو التنسيق بين الفعل والمكان الذي يحدث فيه، مما يعكس الفوضى أو الارتباك في التخطيط والتنفيذ.	يشير هذا المثل إلى أن الشخص الذي لا يعرف شيئًا عن موضوع معين قد يحاول التحدث عنه، ولكن في النهاية لن يتمكن من تقديم تفسير دقيق. مثل: الطبل في الحوطه، والشرح في سفيان ويقال ضربه الطاسه تفسح والبرع بالفودعيه	0.74059	0.890708	0.430839	0.385449	0.692767
allam_instruction_fewshot_results.csv	original_explanation	generated_explanation	الناس اجناس	يشير هذا المثل إلى أن الناس يختلفون في طباعهم وخصالهم.	يشير هذا المثل إلى أن الناس يختلفون في شخصياتهم وسلوكهم، ويجب على الشخص أن يتعامل مع كل شخص وفقًا لطبيعته.	0.907005	0.852488	0.715952	0.855099	0.855069
allam_instruction_fewshot_results.csv	original_explanation	generated_explanation	جديه تقلب علي تيس	يشير هذا المثل إلى أن الشخص الصغير أو الضعيف يمكنه التفوق أو التغلب على شخص أكبر أو أقوى منه.	يشير هذا المثل إلى أن الشخص قد يضطر إلى قبول شيء كان قد رفضه سابقًا إذا لم يجد خيارًا أفضل.	0.829097	0.895292	0.649805	0.409069	0.780887
allam_instruction_fewshot_results.csv	original_explanation	generated_explanation	الناس علي دين ملوكهم	يشير هذا المثل إلى أن الشعوب تتأثر بسلوك قادتها، فإذا كان القائد عادلاً يتبع الشعب العدل، وإذا كان ظالماً يتأثر الشعب بالظلم.	يشير هذا المثل إلى أن سلوك الناس يتأثر بشكل كبير بسلوك قادتهم أو حكامهم.	0.86849	0.903869	0.741572	0.856265	0.798101
allam_instruction_fewshot_results.csv	original_explanation	generated_explanation	الفرس تعرف خيالها	يشير هذا المثل إلى قدرة الشخص أو الكائن على التعرف على من يرتبط به أو يتولى أمره بشكل وثيق ومباشر.	يشير هذا المثل إلى أن الشخص يعرف من هو صديقه الحقيقي ومن هو عدوه.	0.89303	0.838624	0.68143	0.602462	0.785101
allam_instruction_fewshot_results.csv	original_explanation	generated_explanation	جاء يبركبها يارك	يشير هذا المثل إلى أن محاولة إصلاح الأمور دون فهم أو استعداد كافٍ قد يؤدي إلى تفاقم المشكلة.	يشير هذا المثل إلى أن الشخص يحاول استغلال شخص آخر أو الاستفادة منه دون أن يكون له حق في ذلك.	0.85985	0.929942	0.523829	0.324127	0.779254
allam_instruction_fewshot_results.csv	original_explanation	generated_explanation	جني تعرفه ولا انسي ما تعرفه	يشير هذا المثل إلى أن الشيء السيء المعروف أفضل من الشيء المجهول.	يشير هذا المثل إلى أن الشخص الذي تعرفه جيدًا، حتى لو كان لديه عيوب، أفضل من شخص غريب لا تعرفه جيدًا.	0.813624	0.907095	0.734053	0.631299	0.778081
allam_instruction_fewshot_results.csv	original_explanation	generated_explanation	ما كل مره تسلم الجره	يشير هذا المثل إلى أن الحظ أو النجاح قد لا يتحقق في كل محاولة أو موقف.	يشير هذا المثل إلى أن الشخص يجب أن يكون حذرًا ولا يكرر نفس الأخطاء التي ارتكبها في الماضي، لأن العواقب قد تكون وخيمة.	0.789056	0.89168	0.628339	0.421703	0.772378
allam_instruction_fewshot_results.csv	original_explanation	generated_explanation	اين ادم اسود الراس	يشير هذا المثل إلى أن الإنسان قد يقوم بأفعال غير متوقعة أو مسيئة بغض النظر عن مظهره أو أصله.	يشير هذا المثل إلى أن الشخص الذي كان في الماضي شابًا وقويًا قد يصبح في المستقبل ضعيفًا وهشًا.	0.872389	0.878376	0.69762	0.5278	0.76182
allam_instruction_fewshot_results.csv	original_explanation	generated_explanation	الاحياء يعودوا	يشير هذا المثل إلى أن الأشخاص الذين يعيشون سيعودون ويلتقون مهما طالت فترة الفراق بينهم.	يشير هذا المثل إلى أن الأحياء قد يعودون إلى الحياة بعد الموت، في إشارة إلى إمكانية البعث بعد الموت.	0.830814	0.804405	0.59526	0.488134	0.788592
allam_instruction_fewshot_results.csv	original_explanation	generated_explanation	من روج باع ، ومن اغلي اكله	يشير هذا المثل إلى أهمية القناعة بالربح القليل والتصرف بحكمة لتجنب الخسارة أو التلف.	يشير هذا المثل إلى أن من يروج لشيء ما سيجذب الناس لشرائه، بينما من يروج لشيء غير جيد سيجذب الناس لأكله.	0.827358	0.844708	0.433375	0.404549	0.711227
allam_instruction_fewshot_results.csv	original_explanation	generated_explanation	الصبر لا يشبع الجيعان، ولا يكسي العريان	يشير المثل إلى أن الصبر وحده لا يلبي الاحتياجات الأساسية مثل الطعام والملبس.	يشير هذا المثل إلى أن الصبر وحده لا يكفي لحل المشاكل المادية أو الاجتماعية، بل يجب اتخاذ إجراءات عملية لتحقيق التغيير.	0.913227	0.839819	0.710412	0.463294	0.824951
allam_instruction_fewshot_results.csv	original_explanation	generated_explanation	الغريق يتعلق بقشه	يشير هذا المثل إلى أن الشخص في حالة اليأس أو الشدة قد يلجأ إلى وسائل ضعيفة أو غير فعّالة للخلاص.	يشير هذا المثل إلى أن الشخص الذي يواجه خطرًا كبيرًا قد يلجأ إلى أي وسيلة للنجاة، حتى لو كانت غير منطقية أو غير فعالة.	0.880274	0.85822	0.68823	0.815488	0.819561
allam_instruction_fewshot_results.csv	original_explanation	generated_explanation	الصنايع ودائع	يشير هذا المثل إلى الشخص الذي يرد الجميل.	يشير هذا المثل إلى أن الأعمال الجيدة والخدمات المقدمة للآخرين يجب أن تُرد بالمثل في المستقبل.	0.870495	0.83595	0.578783	0.50826	0.776521
allam_instruction_fewshot_results.csv	original_explanation	generated_explanation	ثخي وزيدوا له قوق	يشير هذا المثل إلى أن الشخص الذي يحاول التظاهر بالكبر أو الأهمية رغم وجود عيوب واضحة فيه، يصبح موضع سخرية واستهزاء.	يشير هذا المثل إلى أن الشخص الذي لا يستطيع تحمل المسؤولية يجب أن يُضاف إليه المزيد من المسؤوليات.	0.767319	0.86124	0.603747	0.270266	0.764422
allam_instruction_fewshot_results.csv	original_explanation	generated_explanation	الزواج ينتهي، لكن الصهاره باقيه	يشير هذا المثل إلى أن العلاقات العائلية الناتجة عن الزواج تستمر حتى بعد انتهائه.	يشير هذا المثل إلى أن الزواج قد ينتهي، لكن العلاقات العائلية والصداقة مع عائلة الزوج أو الزوجة تستمر.	0.909942	0.832715	0.874029	0.854784	0.846164
allam_instruction_fewshot_results.csv	original_explanation	generated_explanation	خبر بيدي والعين	يشير هذا المثل إلى أن الشخص يمتلك معرفة عميقة وحقيقية بشخص آخر، بحيث يدرك تفاصيله وخفاياه بشكل كامل.	يشير هذا المثل إلى أن المعرفة المباشرة بالأمور هي أفضل من الاعتماد على الشائعات أو الأخبار غير المؤكدة.	0.863395	0.836433	0.603538	0.407776	0.741248
allam_instruction_fewshot_results.csv	original_explanation	generated_explanation	مهما سوي عاد الجمل معي	يشير هذا المثل إلى أن التغييرات أو الأفعال لا تؤثر على موقف الشخص أو قراره الثابت.	يشير هذا المثل إلى أن الشخص قد يضطر إلى قبول شيء كان قد رفضه سابقًا إذا لم يجد خيارًا أفضل.	0.843152	0.869143	0.656185	0.247181	0.771663
allam_instruction_fewshot_results.csv	original_explanation	generated_explanation	الريح يسامر الركب	يشير هذا المثل إلى أن الشخص عندما يجد دافعًا أو تشجيعًا في عمله، تزداد حماسته ويواصل السعي بجدية أكبر.	يشير هذا المثل إلى أن الرياح تهب في كل اتجاه، مما يعني أن الأمور قد تتغير بسرعة وبشكل غير متوقع.	0.835508	0.902319	0.442846	0.26267	0.748321
allam_instruction_fewshot_results.csv	original_explanation	generated_explanation	اح من السكوتي موتي ومن الرحيمه يانا	يشير هذا المثل إلى أن الشخص الذي يبدو هادئًا ووديعًا قد يكون في داخله دهاء ومكر.	يشير هذا المثل إلى أن الصمت قد يكون أفضل من الكلام في بعض الأحيان، ولكن يجب على الشخص أن يختار بحكمة متى يتحدث ومتى يصمت.	0.849676	0.845072	0.662391	0.440795	0.763914
allam_instruction_fewshot_results.csv	original_explanation	generated_explanation	صامه صامه، فطره بثامه	يشير هذا المثل إلى أن الشخص قد يتحمل الصعاب وينتظر طويلًا لتحقيق هدف مهم، لكنه في النهاية يرضى بنتيجة أقل من المتوقع.	يشير هذا المثل إلى أن الشخص قد يخفي نواياه الحقيقية أو يخفي شيئًا عن الآخرين، حتى لو كان ذلك يعني التضحية بشيء مهم بالنسبة له.	0.947038	0.928966	0.706116	0.394913	0.78616
allam_instruction_fewshot_results.csv	original_explanation	generated_explanation	الرجال تحبل بالسنتها	يشير هذا المثل إلى أن الرجال يتحملون مسؤولية وعودهم وكلماتهم كما تتحمل المرأة مسؤولية الحمل، مما يعني أن عليهم الوفاء بما يقولونه.	يشير هذا المثل إلى أن الرجال قد يتسببون في مشاكل أو تعقيدات من خلال كلماتهم أو أفعالهم.	0.867737	0.912145	0.728331	0.39334	0.782506
allam_instruction_fewshot_results.csv	original_explanation	generated_explanation	الكنذ دواؤه الصدق	يشير هذا المثل إلى أن الصدق يكشف الكذب ويفضحه.	يشير هذا المثل إلى أن الصدق هو العلاج الوحيد للمشاكل التي تنشأ من الكذب والخداع.	0.847063	0.891916	0.816533	0.796286	0.84029
allam_instruction_fewshot_results.csv	original_explanation	generated_explanation	حمار تبتل عليه ولا جمل يهدر عليك	يشير هذا المثل إلى تفضيل الاعتماد على شخص ضعيف يمكن السيطرة عليه لتحقيق الأهداف بدلاً من التعامل مع شخص قوي قد يتسبب في مشاكل أو تحديات.	يشير هذا المثل إلى أن الشخص قد يضطر إلى تحمل الإهانة أو الإساءة من أجل تجنب موقف أسوأ.	0.899273	0.93388	0.708889	0.514624	0.780893
allam_instruction_fewshot_results.csv	original_explanation	generated_explanation	جبنه لي وحدي ولا سبايا لي وللناس	يشير هذا المثل إلى أهمية أن يكون الشخص كريمًا ويشارك الآخرين في الخير الذي يحصل عليه، بدلاً من الاحتفاظ به لنفسه فقط.	يشير هذا المثل إلى أن الشخص يفضل أن يكون لديه شيء لنفسه بدلاً من مشاركته مع الآخرين.	0.890993	0.953591	0.793535	0.707114	0.82671
allam_instruction_fewshot_results.csv	original_explanation	generated_explanation	بـلادك حشما ترزق	يشير هذا المثل إلى أن البقاء في وطنك والعمل فيه يجلب لك الرزق والبركة.	يشير هذا المثل إلى أن الشخص يجب أن يكون فخورًا ببلده وأن يسعى لتحقيق النجاح من خلال العمل الجاد والتفاني.	0.885543	0.832616	0.594556	0.553753	0.773279
allam_instruction_fewshot_results.csv	original_explanation	generated_explanation	من بكر ما ندم	يشير هذا المثل إلى أن الشخص الذي يبدأ عمله مبكرًا يتجنب الندم الناتج عن التأخير أو الفشل.	يشير هذا المثل إلى أن الشخص الذي يتصرف بسرعة ولا يتردد في اتخاذ القرارات لن يندم على أفعاله.	0.957148	0.948247	0.692429	0.508161	0.789084
allam_instruction_fewshot_results.csv	original_explanation	generated_explanation	ما اكله الكيش قده في السبله السبله الذيل	يشير هذا المثل إلى أن ما تم فقده أو استهلاكه لا يمكن استعادته أو التعويض عنه.	يشير هذا المثل إلى أن الشخص الذي يتصرف بطريقة غير مسؤولة أو غير لائقة قد يواجه عواقب سلبية في المستقبل.	0.870413	0.792885	0.411961	0.416998	0.757295
allam_instruction_fewshot_results.csv	original_explanation	generated_explanation	اذا حضرت الملائكه غابت الشياطين	يشير هذا المثل إلى أن الجماعة تثني على شخص يتفوق عليهم.	يشير هذا المثل إلى أن حضور الأشخاص الصالحين أو الملائكة يجلب الخير ويطرد الشر.	0.894445	0.910352	0.538328	0.407861	0.788676
allam_instruction_fewshot_results.csv	original_explanation	generated_explanation	زنجبيل بترابه	يشير هذا المثل إلى قبول الشيء كما هو بجميع عيوبه ونواقصه دون محاولة تحسينه أو تغييره.	يشير هذا المثل إلى أن الشيء الجيد يجب أن يُقدّر ويُحافظ عليه، لأن فقدانه قد يكون صعبًا.	0.733279	0.84614	0.609211	0.425474	0.760519
allam_instruction_fewshot_results.csv	original_explanation	generated_explanation	قيصه في قرن ثور	يشير هذا المثل إلى محاولة تحقيق أمر مستحيل أو غير عملي.	يشير هذا المثل إلى أن الشخص الذي يتصرف بطريقة غير منطقية أو غير معقولة قد يتسبب في مشاكل لنفسه وللآخرين.	0.847613	0.919278	0.574506	0.461794	0.785857
allam_instruction_fewshot_results.csv	original_explanation	generated_explanation	عين بني ادم ما يملاها الا التراب	يشير هذا المثل إلى أن طمع الإنسان لا ينتهي إلا بالموت.	يشير هذا المثل إلى أن الإنسان مهما جمع من ثروات وممتلكات، فإنه لن يشعر بالرضا والسعادة الحقيقية إلا إذا أدرك أن هذه الأشياء زائلة وأن ما يبقى هو القيم الروحية والأخلاقية.	0.716934	0.832532	0.698608	0.567236	0.767359
allam_instruction_fewshot_results.csv	original_explanation	generated_explanation	اين اتسيري ياضحكه؟ قالت اسير اتضحك	يشير هذا المثل إلى الشخص الذي يسخر من عيوب الآخرين بينما يتجاهل عيوبه الخاصة.	يشير هذا المثل إلى أن الشخص قد يتصرف بطريقة غير منطقية أو غير متوقعة، مما يؤدي إلى نتائج غير متوقعة.	0.844897	0.87601	0.670137	0.401761	0.75567
allam_instruction_fewshot_results.csv	original_explanation	generated_explanation	صفره ولا غبره، وزوج كبري ولا الادبه	يشير هذا المثل إلى تفضيل الزواج من شخص كبير في السن على تحمل الانتقادات واللوم بسبب عدم الزواج.	يشير هذا المثل إلى أن الشخص قد يضطر إلى قبول شيء أقل من المثالي أو غير المرغوب فيه إذا لم يكن لديه خيار آخر.	0.820125	0.852552	0.651867	0.513092	0.758364
allam_instruction_fewshot_results.csv	original_explanation	generated_explanation	البز يخزي البز	يشير هذا المثل إلى أن المواجهة تكشف الحقيقة وتفضح الأكاذيب.	يشير هذا المثل إلى أن الشخص الذي يتصرف بطريقة غير لائقة أو غير محترمة قد يتسبب في إحراج أو إزعاج الآخرين.	0.86012	0.877213	0.47835	0.288634	0.755033
allam_instruction_fewshot_results.csv	original_explanation	generated_explanation	من ساير الخادم اصبح نادم	يشير هذا المثل إلى أن مصاحبة من يخدمك قد تؤدي إلى نتائج سلبية مثل الخروج عن مستواك أو استغلال هذه العلاقة.	يشير هذا المثل إلى أن الشخص الذي يتعامل مع من هم أقل منه في المكانة أو الخبرة قد يواجه الندم في المستقبل.	0.915193	0.932803	0.669628	0.544299	0.763066
allam_instruction_fewshot_results.csv	original_explanation	generated_explanation	بلغ السيل الزبي	يشير هذا المثل إلى أن الأمور قد تجاوزت حدود التحمل ولم يعد بالإمكان السيطرة عليها.	يشير هذا المثل إلى أن الأمور قد وصلت إلى حد لا يمكن تحمله أو السيطرة عليه، مما يعني أن الوضع قد خرج عن السيطرة.	0.901803	0.951374	0.852928	0.88188	0.834387
allam_instruction_fewshot_results.csv	original_explanation	generated_explanation	اللقي في الاستان بالخمس تنصاده	يشير هذا المثل إلى أن الشخص الذي يواجه مشكلة أو موقفًا صعبًا يكون من السهل الإيقاع به أو استغلاله.	يشير هذا المثل إلى أن الشخص الذي يحاول الحصول على شيء بسهولة قد يواجه صعوبات غير متوقعة.	0.929311	0.912114	0.766645	0.618255	0.797503
allam_instruction_fewshot_results.csv	original_explanation	generated_explanation	الحلو حلو ولو قام من النوم، والوحش وحش ولو تغسل كل يوم	يشير هذا المثل إلى أن الطباع الداخلية، سواء كانت حسنة أو سيئة، تبقى واضحة بغض النظر عن المظهر الخارجي.	يشير هذا المثل إلى أن الصفات الشخصية لا يمكن تغييرها بمجرد تغيير المظهر الخارجي أو الظروف.	0.769292	0.915124	0.818918	0.593757	0.817485
allam_instruction_fewshot_results.csv	original_explanation	generated_explanation	خلي الله والدوران	يشير هذا المثل إلى ضرورة التوقف عن المراوغة والالتفاف حول الموضوع والحديث بشكل مباشر وصريح.	يشير هذا المثل إلى أن الشخص يجب أن يعتمد على الله في كل شيء، وأن لا يعتمد على الحظ أو الصدفة في تحقيق أهدافه.	0.769094	0.86173	0.380551	0.154331	0.744223
allam_instruction_fewshot_results.csv	original_explanation	generated_explanation	اين اذنك قال هناك	يشير هذا المثل إلى الشخص الذي يتجنب الحلول المباشرة ويفضل الطرق المعقدة لتحقيق هدف بسيط.	يشير هذا المثل إلى أن الشخص يجب أن يستمع إلى نصيحة الآخرين، حتى لو كانت غير مريحة أو غير ملائمة.	0.845573	0.889722	0.629804	0.333972	0.752666
allam_instruction_fewshot_results.csv	original_explanation	generated_explanation	بنت العم، حتي لاهيه فوق الجمل	يشير هذا المثل إلى أن الروابط العائلية تظل قوية ومهمة حتى في الأوقات الصعبة أو الظروف غير المثالية.	يشير هذا المثل إلى أن الشخص الذي ينتمي إلى نفس العائلة أو المجتمع قد يكون لديه نفس المشاكل والتحديات التي يواجهها الآخرون.	0.815333	0.927149	0.673302	0.396474	0.743604
allam_instruction_fewshot_results.csv	original_explanation	generated_explanation	الحب يعمي ويصمي	يشير هذا المثل إلى أن الحب يجعل الشخص غير قادر على رؤية أو إدراك عيوب المحبوب.	يشير هذا المثل إلى أن الحب يمكن أن يعمي الشخص عن رؤية العيوب والنقائص في الشخص الذي يحبه، مما يجعله يتجاهل أخطائه وسلوكه السلبي.	0.888622	0.926627	0.886511	0.854225	0.803531
allam_instruction_fewshot_results.csv	original_explanation	generated_explanation	صن ثوبك يقيك، وخاصم حبيبك يقيك	يشير هذا المثل إلى أهمية الحفاظ على العلاقات بحذر وعدم الإفراط في الخصام، فقد يصبح الصديق عدوًا في المستقبل.	يشير هذا المثل إلى أن الحفاظ على العلاقات الجيدة مع الأصدقاء والأحباء يمكن أن يحمي الشخص من المشاكل والصعوبات.	0.972564	0.917312	0.770421	0.663936	0.789116
allam_instruction_fewshot_results.csv	original_explanation	generated_explanation	خرمه خادم	يشير هذا المثل إلى أن العادة تصبح جزءًا متأصلًا من الشخص بحيث يصعب تغييرها.	يشير هذا المثل إلى أن الشخص الذي لا يمتلك المعرفة أو الخبرة اللازمة قد يتسبب في مشاكل أو أخطاء.	0.821335	0.849748	0.618334	0.269291	0.764054
allam_instruction_fewshot_results.csv	original_explanation	generated_explanation	اوبه منه علي نفسك	يشير هذا المثل إلى ضرورة الحذر من الأشخاص الذين لا يمكن الوثوق بهم.	يشير هذا المثل إلى ضرورة الحذر من شخص قد يكون له تأثير سلبي على حياة الشخص نفسه.	0.937794	0.947283	0.79712	0.686187	0.858323
allam_instruction_fewshot_results.csv	original_explanation	generated_explanation	سبوله بدون حب	يشير هذا المثل إلى الشخص الذي يبدو جيدًا من الخارج ولكنه يفتقر إلى القيمة أو الجوهر الحقيقي.	يشير هذا المثل إلى أن الشخص الذي لا يهتم بشيء ما لن يحقق النجاح فيه.	0.90953	0.894146	0.690581	0.382817	0.80951
allam_instruction_fewshot_results.csv	original_explanation	generated_explanation	الدنيا امتحان	يشير هذا المثل إلى أن الحياة مليئة بالتحديات والاختبارات التي يجب مواجهتها.	يشير هذا المثل إلى أن الحياة هي اختبار أو تجربة يجب على الإنسان اجتيازها بنجاح.	0.937621	0.932094	0.834148	0.72329	0.813573
allam_instruction_fewshot_results.csv	original_explanation	generated_explanation	يا راقصه بالغدراء ماحد يقولش يس	يشير هذا المثل إلى أن الجهود التي تُبذل في الخفاء لا تُقدّر ولا يُعترف بها من قبل الآخرين.	يشير هذا المثل إلى أن الشخص الذي يتصرف بطريقة غير لائقة أو غير متوقعة قد يواجه انتقادات أو استهزاء من الآخرين.	0.871359	0.889383	0.380229	0.0707076	0.760029
allam_instruction_fewshot_results.csv	original_explanation	generated_explanation	لا تقول بر الا وهو في الصر	يشير هذا المثل إلى أن الأمور قد تتغير بشكل غير متوقع، لذا يجب تجنب الوعد بشيء غير مضمون.	يشير هذا المثل إلى أن الشخص قد يضطر إلى قبول شيء كان قد رفضه سابقًا إذا لم يجد خيارًا أفضل.	0.768687	0.883147	0.647534	0.381348	0.77791
allam_instruction_fewshot_results.csv	original_explanation	generated_explanation	من يشتي الداداح لا يقول اح	يشير هذا المثل إلى أن من يختار مواجهة المخاطر أو التحديات يجب أن يكون مستعدًا لتحمل النتائج دون شكوى.	يشير هذا المثل إلى أن الشخص الذي يرغب في الحصول على شيء ما يجب عليه أن يبذل جهدًا لتحقيقه، ولا يمكنه الاعتماد على الآخرين للقيام بذلك نيابة عنه.	0.913355	0.926309	0.561993	0.425757	0.758799
allam_instruction_fewshot_results.csv	original_explanation	generated_explanation	اذا رخي العظام للقيتو فلت	يشير هذا المثل إلى أن التساهل وعدم الحزم يؤديان إلى تفاقم المشكلات وفساد الأمور.	يشير هذا المثل إلى أن الشخص الذي يتنازل عن مبادئه أو قيمه من أجل تحقيق مكاسب قصيرة الأجل قد يواجه عواقب سلبية في المستقبل.	0.734615	0.836923	0.568073	0.490099	0.764852
allam_instruction_fewshot_results.csv	original_explanation	generated_explanation	ما يرجع ورا الا بول الجمل	يشير هذا المثل إلى أن بعض التغييرات لا يمكن عكسها أو العودة إلى الحالة السابقة بعد حدوثها.	يشير هذا المثل إلى أن الشخص الذي يتبع طريقًا خاطئًا أو غير مستدام لن يعود إلى الطريق الصحيح.	0.861306	0.849515	0.601521	0.437561	0.777083
allam_instruction_fewshot_results.csv	original_explanation	generated_explanation	الديب ولا انتيب	يشير هذا المثل إلى أن الشخص الذي يحمل صفات سيئة أو عيوبًا قد يكون أسوأ من مواجهة خطر معروف مثل الذئب.	يشير هذا المثل إلى أن الشخص قد يضطر إلى قبول شيء غير مرغوب فيه أو غير مناسب إذا لم يجد خيارًا أفضل.	0.914784	0.865162	0.652723	0.440946	0.810466
allam_instruction_fewshot_results.csv	original_explanation	generated_explanation	اوبه تكشفه	يشير هذا المثل إلى ضرورة الحذر من كشف أسرار الآخرين أو خيبة أملهم.	يشير هذا المثل إلى أن الشخص يجب أن يكون حذرًا وألا يكشف عن أسراره أو نواياه الحقيقية للآخرين.	0.802478	0.918282	0.768746	0.709425	0.797648
allam_instruction_fewshot_results.csv	original_explanation	generated_explanation	جراده بلقف عرداني	يشير هذا المثل إلى الشخص الذي يجد نفسه في موقف صعب لا يستطيع الخروج منه بسهولة.	يشير هذا المثل إلى أن الشخص الذي يتصرف بطريقة غير لائقة أو غير محترمة قد يتعرض للعقاب أو السخرية من الآخرين.	0.919759	0.896559	0.732495	0.347109	0.796213
allam_instruction_fewshot_results.csv	original_explanation	generated_explanation	عامله بعمالك دينه بيهرب	يشير هذا المثل إلى أن معاملة الآخرين بإنصاف وعدل تمنعهم من الابتعاد أو الهروب.	يشير هذا المثل إلى أنه يجب على الشخص أن يعامل الآخرين بما يستحقونه، لأن عدم القيام بذلك قد يؤدي إلى نتائج سلبية.	0.825316	0.929808	0.769548	0.741468	0.781162
allam_instruction_fewshot_results.csv	original_explanation	generated_explanation	لينه سهله النزع مضرب حاد	يشير هذا المثل إلى أن التعامل مع الأمور البسيطة والمرنة يكون أسهل من التعامل مع الأمور المعقدة والصعبة.	يشير هذا المثل إلى أن الشخص الذي يتمتع بالقدرة على اتخاذ القرارات الصعبة بسرعة وحزم قد يواجه صعوبات في البداية، لكنه سيحقق النجاح في النهاية.	0.910673	0.905644	0.76119	0.489489	0.752778
allam_instruction_fewshot_results.csv	original_explanation	generated_explanation	سلكي ما يغنيك ولا تدعي تتحكي	يشير هذا المثل إلى أهمية القناعة بما لديك وعدم التظاهر بالحاجة أو الشكوى.	يشير هذا المثل إلى أن الاعتماد على شخص غير موثوق به أو غير قادر على تقديم المساعدة قد يؤدي إلى نتائج سلبية.	0.920869	0.887398	0.501448	0.341819	0.758587
allam_instruction_fewshot_results.csv	original_explanation	generated_explanation	الذي لم يجد في شبابه، كيف يجود والراس شائب	يشير هذا المثل إلى أن من لم يفعل الخير عندما كان قادرًا، لن يتمكن من فعله عندما يفقد القدرة.	يشير هذا المثل إلى أن الشخص الذي لم يتعلم أو يكتسب خبرة في شبابه لن يكون قادرًا على تقديم قيمة أو مساعدة في وقت لاحق من حياته.	0.839997	0.855004	0.702547	0.621528	0.793839
allam_instruction_fewshot_results.csv	original_explanation	generated_explanation	علي من تغري يا بسه العري بسه القطه، العري القط	يشير هذا المثل إلى أن محاولة شخص غير مؤهل لجذب الانتباه غالبًا ما تكون غير مجدية.	يشير هذا المثل إلى أن الشخص قد يحاول جذب انتباه شخص آخر، لكنه في النهاية يجذب انتباه شخص آخر غير مرغوب فيه.	0.845381	0.925637	0.701012	0.530952	0.799309
allam_instruction_fewshot_results.csv	original_explanation	generated_explanation	الساعي في الخير كفاعله	يشير هذا المثل إلى أن من يرشد الآخرين لفعل الخير يحصل على نفس الثواب والأجر كمن يقوم بالفعل نفسه.	يشير هذا المثل إلى أن الشخص الذي يساعد الآخرين في الأعمال الخيرية يحصل على نفس الأجر والثواب الذي يحصل عليه من يقوم بالعمل الخيري بنفسه.	0.942047	0.864879	0.914347	0.827703	0.863843
allam_instruction_fewshot_results.csv	original_explanation	generated_explanation	الصراحه راحه	يشير هذا المثل إلى الشخص الذي يوضح الحقيقة.	يشير هذا المثل إلى أن الصدق والوضوح هما أفضل طريقة للتعامل مع الآخرين، وأنهما يوفران راحة البال.	0.855101	0.849166	0.710567	0.571524	0.780827
allam_instruction_fewshot_results.csv	original_explanation	generated_explanation	غزل المتحجبه يخرج السوق	يشير هذا المثل إلى أن الأمور المخفية أو الأسرار ستظهر في النهاية للعلن.	يشير هذا المثل إلى أن الشخص الذي يحاول إخفاء شيء ما قد يتسبب في كشفه في النهاية.	0.869462	0.911351	0.820195	0.707458	0.803543
allam_instruction_fewshot_results.csv	original_explanation	generated_explanation	ركبه وشقي له	يشير هذا المثل إلى الشخص الذي تقدم له المساعدة ولكنه يتوقع منك مكافأة أو مقابل إضافي على ذلك.	يشير هذا المثل إلى أن الشخص قد يضطر إلى تحمل مسؤولية شخص آخر أو القيام بعمل لا يرغب فيه من أجل تحقيق هدف مشترك.	0.902889	0.908224	0.717728	0.520265	0.784997
allam_instruction_fewshot_results.csv	original_explanation	generated_explanation	بـا وريك لحلت	يشير هذا المثل إلى التهديد بالعقاب أو الانتقام في الوقت المناسب.	يشير هذا المثل إلى أن الشخص يجب أن يكون حذرًا في تصرفاته وأن يفكر جيدًا قبل اتخاذ أي قرار.	0.806092	0.824732	0.638162	0.318464	0.771755
allam_instruction_fewshot_results.csv	original_explanation	generated_explanation	الناس وحوش حتي يتعارفوا	يشير هذا المثل إلى أن الناس يميلون إلى الانسجام مع من يتشابهون معهم وينفرون ممن يختلفون عنهم.	يشير هذا المثل إلى أن الناس قد يتصرفون بشكل مختلف عندما يتعرفون على بعضهم البعض بشكل أفضل.	0.91655	0.83011	0.759861	0.672625	0.828237
allam_instruction_fewshot_results.csv	original_explanation	generated_explanation	كل شي به بصر الا ما قصر	يشير هذا المثل إلى أن كل شيء يمكن فهمه أو رؤيته بوضوح، إلا الأمور التي تتجاوز الحدود المعقولة أو المقبولة.	يشير هذا المثل إلى أن كل شيء له عيوبه، ولكن هناك دائمًا شيء جيد يمكن العثور عليه في كل شيء.	0.877756	0.893862	0.686368	0.546181	0.781402
allam_instruction_fewshot_results.csv	original_explanation	generated_explanation	الغطاء اكبر من الوعاء	يشير هذا المثل إلى الشخص الذي يدافع عن نفسه بشكل مبالغ فيه مما يؤدي إلى عواقب أكبر.	يشير هذا المثل إلى أن الشخص قد يكون لديه قدرات أو إمكانيات أكبر من الفرص المتاحة له.	0.915331	0.937204	0.608634	0.458624	0.797507
allam_instruction_fewshot_results.csv	original_explanation	generated_explanation	المغربه لا يصلح الا بالضرب	يشير هذا المثل إلى أن الشخص الذي يعتاد على طريقة معينة يحتاج إلى نفس الأسلوب لتحقيق النتائج المرجوة.	يشير هذا المثل إلى أن بعض المشاكل أو القضايا قد تتطلب تدخلًا قويًا وحاسمًا لحلها.	0.781951	0.859618	0.643514	0.531547	0.761241
allam_instruction_fewshot_results.csv	original_explanation	generated_explanation	شاه البلد تعشق التيس الغريب	يشير هذا المثل إلى تفضيل التعامل مع الغرباء على حساب الأقارب أو المعروفين.	يشير هذا المثل إلى أن الشخص قد يفضل شيئًا أو شخصًا غريبًا على ما هو مألوف له، حتى لو كان ذلك غير منطقي أو غير مناسب.	0.857908	0.827435	0.653095	0.627059	0.756844
allam_instruction_fewshot_results.csv	original_explanation	generated_explanation	كما تميت غلقت	يشير هذا المثل إلى أن الشخص الذي يستمر في فعل شيء بعد أن فقد الآخرون اهتمامهم أو رحلوا، يجب أن يكون مستعدًا لتحمل المسؤولية وحده.	يشير هذا المثل إلى أن الشخص الذي لا يستطيع تحقيق شيء ما يجب أن يتوقف عن المحاولة ولا يضيع وقته وجهده.	0.894566	0.934649	0.600462	0.40374	0.811314
allam_instruction_fewshot_results.csv	original_explanation	generated_explanation	الحذر ولا الشجاعه	يشير هذا المثل إلى أن الشجاعة دون حكمة وتبصر قد تؤدي إلى الفشل.	يشير هذا المثل إلى أن الحذر قد يكون أفضل من الشجاعة في بعض المواقف، حيث يمكن أن يؤدي التصرف بتهور إلى عواقب سلبية.	0.90759	0.937722	0.8304	0.733456	0.811078
allam_instruction_fewshot_results.csv	original_explanation	generated_explanation	ما يطن الفاس الا من حجر	يشير هذا المثل إلى أن الأذى غالبًا ما يأتي من مصدر قريب أو متوقع.	يشير هذا المثل إلى أن الشخص الذي لا يستطيع تحمل المسؤولية أو القيام بالمهمة بشكل صحيح لن يُكلف بها.	0.775173	0.879776	0.563851	0.252334	0.762137
allam_instruction_fewshot_results.csv	original_explanation	generated_explanation	جرغوا عكاير مهجنه	يشير هذا المثل إلى أن الأمور الصغيرة وغير المهمة يمكن أن تؤدي إلى مشاكل كبيرة إذا لم يتم التعامل معها بحذر.	يشير هذا المثل إلى أن الشخص الذي يحاول تقليد الآخرين دون فهم أو معرفة حقيقية قد يتسبب في مشاكل لنفسه وللآخرين.	0.929615	0.920346	0.685061	0.396264	0.767394
allam_instruction_fewshot_results.csv	original_explanation	generated_explanation	با يرجع الهيج ياكل مشافره الهيج الجمل، المشافر الفم	يشير هذا المثل إلى أن الشخص سيعود إلى وضعه الأصلي بعد محاولات غير ناجحة للتغيير أو التقدم.	يشير هذا المثل إلى أن الشخص الذي يتسبب في المشاكل قد يعود ليواجه عواقب أفعاله.	0.905113	0.893387	0.657081	0.5315	0.808386
allam_instruction_fewshot_results.csv	original_explanation	generated_explanation	سهود مهود	يشير هذا المثل إلى أن الأوضاع مستقرة وكل شيء يسير بشكل جيد.	يشير هذا المثل إلى النوم العميق والراحة التامة، حيث لا يوجد أي إزعاج أو قلق.	0.859079	0.915568	0.574614	0.642534	0.754969
allam_instruction_fewshot_results.csv	original_explanation	generated_explanation	شراره حرقت مدينه	يشير هذا المثل إلى تأثر الناس من أمر أو أذى أو من عواقب تصرفات بعضهم البعض.	يشير هذا المثل إلى أن الأفعال الصغيرة أو غير المهمة قد تؤدي إلى نتائج كبيرة أو كارثية.	0.908888	0.907344	0.624626	0.545192	0.765777
allam_instruction_fewshot_results.csv	original_explanation	generated_explanation	لا اكلي بملح، ولا سكينتي تذبح	يشير هذا المثل إلى العجز عن تحقيق الأهداف بسبب نقص الوسائل أو الكفاءة.	يشير هذا المثل إلى أن الشخص الذي لا يستطيع أن يحقق شيئًا بمفرده يجب أن يعتمد على الآخرين، حتى لو كان ذلك يعني أن يصبح عبئًا عليهم.	0.841813	0.905535	0.576716	0.28746	0.739063
allam_instruction_fewshot_results.csv	original_explanation	generated_explanation	لو حلقوا لابن عمك بل لحيتك	يشير هذا المثل إلى ضرورة الاستعداد لمواجهة نفس المصير الذي يواجهه شخص قريب منك في حالة تعرضه لمشكلة أو تحدٍ.	يشير هذا المثل إلى أن الشخص قد يضطر إلى التضحية بشيء ثمين من أجل شخص آخر، حتى لو لم يكن ذلك ضروريًا.	0.714014	0.852088	0.726514	0.500661	0.765761
allam_instruction_fewshot_results.csv	original_explanation	generated_explanation	اذا جلبت بشخص لا خلاق له فكن كانك لم تسمع ولم يقل	يشير هذا المثل إلى أهمية التواضع والرد بالحسنى عند مواجهة الجهلاء.	يشير هذا المثل إلى أنه يجب على الشخص عدم الرد على من لا يستحق الاهتمام أو الاحترام، وعدم إعطاء أهمية لما يقوله أو يفعله.	0.924304	0.869857	0.661404	0.507484	0.730806
allam_instruction_fewshot_results.csv	original_explanation	generated_explanation	اذا جاك الشر، وانت قاعد قم له	يشير هذا المثل إلى أهمية مواجهة المشكلات بشجاعة واستعداد بدلاً من تجنبها.	يشير هذا المثل إلى أنه يجب على الشخص أن يواجه المشاكل والتحديات بدلاً من الهروب منها.	0.920531	0.904487	0.786434	0.825071	0.828177
allam_instruction_fewshot_results.csv	original_explanation	generated_explanation	الجزاء من جنس العمل	يشير هذا المثل إلى أن الإنسان يجني نتائج أفعاله وأعماله.	يشير هذا المثل إلى أن الشخص سيواجه عواقب أفعاله، وأن النتائج ستكون متناسبة مع طبيعة العمل الذي قام به.	0.874247	0.926217	0.800634	0.731576	0.826801
allam_instruction_fewshot_results.csv	original_explanation	generated_explanation	رجال للمرحله، ورجال تقول هاتي يا مره مره زوجه	يشير هذا المثل إلى أن هناك نوعين من الرجال: من يتحملون المسؤوليات بجدارة، ومن يعتمدون على زوجاتهم في تلبية احتياجاتهم.	يشير هذا المثل إلى أن بعض الأشخاص قد يكونون غير مناسبين لبعض الأدوار أو المهام، حيث قد لا يمتلكون المهارات أو الخبرة اللازمة.	0.838685	0.910589	0.673618	0.369775	0.752486
allam_instruction_fewshot_results.csv	original_explanation	generated_explanation	يهرها وهي في الجفير الجفير الجنبيه التي تتوسط الحزام	يشير هذا المثل إلى الشخص الذي يتباهى بشيء قبل أن يكون جاهزًا للاستخدام أو قبل أن يحين وقته المناسب.	يشير هذا المثل إلى أن الشخص قد يتصرف بطريقة غير متوقعة أو غير مناسبة في بعض الأحيان، حتى لو كان يبدو هادئًا ومتزنًا.	0.90743	0.911535	0.647651	0.560238	0.775925
allam_instruction_fewshot_results.csv	original_explanation	generated_explanation	اللي ما يعرفك ما ينفعك ويقال اللي ما يعرفك يجهلك	يشير هذا المثل إلى أن من لا يعرفك جيدًا لن يقدر قيمتك أو يساعدك بفعالية.	يشير هذا المثل إلى أن الشخص الذي لا يعرفك جيدًا قد لا يفهم احتياجاتك أو قدراتك، وبالتالي قد لا يكون قادرًا على مساعدتك أو تقديم الدعم المناسب لك.	0.882523	0.827218	0.830715	0.731408	0.837357
allam_instruction_fewshot_results.csv	original_explanation	generated_explanation	الصههر طهير	يشير هذا المثل إلى أن الشخص الذي يتحدث كثيرًا عن أمر ما قد يكون غير صادق أو يحاول إخفاء الحقيقة.	يشير هذا المثل إلى أن الزواج يمكن أن يكون وسيلة لتطهير النفس من الذنوب والخطايا.	0.869509	0.876271	0.538834	0.178248	0.765721
allam_instruction_fewshot_results.csv	original_explanation	generated_explanation	عظم بحجره	يشير هذا المثل إلى موقف يصعب فيه على الشخص اتخاذ قرار بشأن شيء لا يمكنه التخلي عنه ولا الاحتفاظ به بسهولة.	يشير هذا المثل إلى أن الشخص الذي يمتلك شيئًا قيمًا يجب أن يحافظ عليه ولا يتركه في متناول الآخرين.	0.954342	0.936236	0.740089	0.454925	0.76674
allam_instruction_fewshot_results.csv	original_explanation	generated_explanation	الخال خوال طعان العدا خالي	يشير هذا المثل إلى أهمية الخال في المجتمع وقدرته على حماية ودعم العائلة في مواجهة التحديات.	يشير هذا المثل إلى أن الشخص الذي ينتمي إلى عائلة قوية أو ذات نفوذ يمكن أن يستفيد من دعمهم وحمايتهم في مواجهة الأعداء.	0.901824	0.921991	0.651366	0.613516	0.8038
allam_instruction_fewshot_results.csv	original_explanation	generated_explanation	اذا طالت الشده قرب الفرج	يشير هذا المثل إلى أن كل ضيق أو مشكلة يعقبها فرج أو حل.	يشير هذا المثل إلى أنه عندما يواجه الشخص صعوبات كبيرة، فإن الفرج قريب.	0.848241	0.881939	0.842393	0.833658	0.795074
allam_instruction_fewshot_results.csv	original_explanation	generated_explanation	ما حد ياخذ وقته، ووقت غيره	يشير هذا المثل إلى أن لكل شخص وقته الخاص لتحقيق أهدافه ولا يمكنه استغلال وقت الآخرين لتحقيق المزيد.	يشير هذا المثل إلى أن كل شخص يجب أن يأخذ وقته الخاص ولا يعتمد على وقت الآخرين.	0.911762	0.905673	0.864447	0.757936	0.862402
allam_instruction_fewshot_results.csv	original_explanation	generated_explanation	اجود من حاتم	يشير هذا المثل إلى مدح شخص يشتهر بالكرم والسخاء.	يشير هذا المثل إلى أن الشخص قد يكون أكثر سخاءً أو كرمًا من حاتم الطائي، الذي كان معروفًا بكرمه وسخائه.	0.873248	0.902851	0.835723	0.679175	0.793929
allam_instruction_fewshot_results.csv	original_explanation	generated_explanation	سيدفع الثمن غالي	يشير هذا المثل إلى التهديد بعقاب شديد لمن يبدأ بالاعتداء.	يشير هذا المثل إلى أن الشخص الذي ارتكب خطأً أو تسبب في ضرر سيتحمل العواقب المالية أو المادية لذلك.	0.853789	0.796293	0.645291	0.460095	0.759275
allam_instruction_fewshot_results.csv	original_explanation	generated_explanation	اللي في البرمه يا بينه المقدح البرمه برمه اللحم التي توضع في دست المقدح المغرفه	يشير هذا المثل إلى أن الحقائق المخفية ستظهر عند الفحص أو التحقيق الدقيق.	يشير هذا المثل إلى أن الشخص الذي يحاول كشف الحقيقة أو إظهارها للآخرين قد يواجه مقاومة أو معارضة من الأشخاص الذين يخشون فقدان مصالحهم.	0.864179	0.909497	0.653239	0.48858	0.751262
allam_instruction_fewshot_results.csv	original_explanation	generated_explanation	سهد و مهد	يشير هذا المثل إلى حالة الوفرة والرخاء التي يعيشها الناس حيث تتواجد الراحة والاستقرار بشكل متوازن.	يشير هذا المثل إلى أن الشخص يجب أن يستعد ويتأهب لمواجهة التحديات المقبلة، حتى لو لم يكن يعرف بالضبط ما هي تلك التحديات.	0.900059	0.86191	0.494961	0.120061	0.744135
allam_instruction_fewshot_results.csv	original_explanation	generated_explanation	دور لك بقره تلحسك	يشير هذا المثل إلى أن الشخص الذي يتدخل في أمور لا تخصه قد يضيع وقته وجهده دون فائدة.	يشير هذا المثل إلى أن الشخص يجب أن يبحث عن من يقدر قيمته ولا يقبل بأقل من ذلك.	0.919288	0.90486	0.725414	0.215232	0.81751
allam_instruction_fewshot_results.csv	original_explanation	generated_explanation	عمياء تخضب مجنونه، والصماء تسمع الصماء الصماء	يشير هذا المثل إلى حالة من الفوضى والعبثية التي تحدث عندما يتولى أشخاص غير مؤهلين أو غير مدركين مسؤوليات أو مهام لا يفهمونها.	يشير هذا المثل إلى أن الشخص الذي يفتقر إلى المعرفة أو الفهم قد يحاول تعليم أو توجيه شخص آخر، ولكن دون جدوى.	0.891579	0.914936	0.53049	0.487678	0.745645
allam_instruction_fewshot_results.csv	original_explanation	generated_explanation	ان ما خربت ما تعمر	يشير المثل إلى أن التغيير أو التحسين يتطلب هدمًا أو إعادة بناء.	يشير هذا المثل إلى أن الأمور لا يمكن أن تبقى على حالها، وأن التغيير والتجديد ضروريان للنمو والتقدم.	0.867378	0.798669	0.538822	0.674556	0.81276
allam_instruction_fewshot_results.csv	original_explanation	generated_explanation	لا تكتال من زوه واحده ولا تكيل لا زوه واحده	يشير هذا المثل إلى أهمية التنويع في مصادر الشراء والاختيارات في الحياة لتجنب المخاطر المحتملة المرتبطة بالاعتماد على مصدر واحد.	يشير هذا المثل إلى أنه يجب على الشخص أن يتعامل مع الآخرين بشكل عادل وألا يستغل ضعفهم أو يستغل قوتهم.	0.882492	0.835611	0.424808	0.113744	0.727297
allam_instruction_fewshot_results.csv	original_explanation	generated_explanation	خذ من السعيد عود و لا من المدبر قعود	يشير هذا المثل إلى أن الاستفادة من الشخص الناجح حتى لو كانت الفائدة بسيطة أفضل من الاعتماد على شخص يواجه سوء الحظ، حيث قد يجلب لك المزيد من المشاكل.	يشير هذا المثل إلى أنه يجب على الشخص أن يستفيد من الأشخاص الناجحين والمحظوظين، بدلاً من الاعتماد على الأشخاص الذين يعانون من الفشل أو الحظ السيء.	0.931894	0.932473	0.867312	0.829533	0.79271
allam_instruction_fewshot_results.csv	original_explanation	generated_explanation	اخلط الحابل بالنابل	يشير هذا المثل إلى حالة من الفوضى أو الخلط بين الأمور بحيث يصعب التمييز بينها.	يشير هذا المثل إلى حالة من الفوضى والارتباك، حيث لا يمكن التمييز بين الأمور الصحيحة والخاطئة.	0.960661	0.958683	0.868567	0.878981	0.858951
allam_instruction_fewshot_results.csv	original_explanation	generated_explanation	خيار ما يخلق الله	يشير هذا المثل إلى أهمية اختيار الزوج أو الزوجة بناءً على الأخلاق والصفات الحميدة وليس فقط على المظاهر أو الأمور المادية.	يشير هذا المثل إلى أن الشخص الذي يتمتع بصفات جيدة لا يمكن أن يكون موجودًا إلا بفضل الله.	0.806338	0.896407	0.652944	0.388707	0.735048
allam_instruction_fewshot_results.csv	original_explanation	generated_explanation	اذا فلت المكمل فتل	يشير هذا المثل إلى أن الجماعة التي تفقد هدفها المشترك تتفرق وتضعف.	يشير هذا المثل إلى أن الشخص الذي يتجاهل أو يتجنب مسؤولياته قد يواجه عواقب سلبية في المستقبل.	0.82596	0.901365	0.4929	0.365132	0.79043
allam_instruction_fewshot_results.csv	original_explanation	generated_explanation	تكرد كرده	يشير هذا المثل إلى المرأة التي تتحدث بطريقة جذابة ومكررة تجعل الآخرين يرغبون في سماعها مرارًا.	يشير هذا المثل إلى أن الشخص قد يواجه صعوبات أو مشاكل في البداية، لكنه سيتغلب عليها في النهاية.	0.814472	0.886621	0.554641	0.231736	0.771521
allam_instruction_fewshot_results.csv	original_explanation	generated_explanation	سير في طريق الامان، ولو ثمان	يشير هذا المثل إلى أهمية اختيار الطريق الآمن حتى لو كان أطول لتحقيق الأمان والنجاح.	يشير هذا المثل إلى أن الشخص يجب أن يتبع طريق السلامة والأمان، حتى لو كان ذلك يتطلب تحمل بعض الصعوبات أو التحديات.	0.921386	0.939641	0.816225	0.714741	0.82219
allam_instruction_fewshot_results.csv	original_explanation	generated_explanation	من مشيخك واعور قالوا ما لقينا غيره	يشير هذا المثل إلى أن الجماعة قد تضطر لاختيار قائد غير مثالي لعدم وجود خيار أفضل.	يشير هذا المثل إلى أن الشخص الذي يفتقر إلى الكفاءة أو الخبرة قد يتم اختياره للقيام بمهمة معينة بسبب عدم وجود خيارات أفضل.	0.830485	0.909868	0.603261	0.633571	0.814513
allam_instruction_fewshot_results.csv	original_explanation	generated_explanation	حجب علي السكين	يشير هذا المثل إلى الشخص الذي يتعجل في إنجاز الأمور ويرغب في إتمامها فورًا دون تأخير.	يشير هذا المثل إلى أن الشخص قد يخفي شيئًا عن الآخرين، لكنه لا يستطيع إخفاءه عن نفسه.	0.881902	0.906303	0.637581	0.186938	0.793292
allam_instruction_fewshot_results.csv	original_explanation	generated_explanation	الموت مع الجماعه رحمه	يشير هذا المثل إلى أن مواجهة المصاعب بشكل جماعي يخفف من حدتها.	يشير هذا المثل إلى أن الموت في جماعة قد يكون أكثر رحمة من الموت وحيدًا، حيث يمكن للشخص أن يجد الدعم والراحة في وجود الآخرين.	0.863063	0.876627	0.520517	0.590832	0.7688
allam_instruction_fewshot_results.csv	original_explanation	generated_explanation	اللي اوله شرط اخره نور	يشير هذا المثل إلى أن الاتفاق الواضح والمسبق يضمن تجنب الخلافات في المستقبل.	يشير هذا المثل إلى أن الالتزام بالشروط والاتفاقات منذ البداية يؤدي إلى نتائج إيجابية في النهاية.	0.899528	0.892846	0.767615	0.612527	0.805279
allam_instruction_fewshot_results.csv	original_explanation	generated_explanation	الحمار يبدا يتعلم بامه	يشير هذا المثل إلى أن الشخص يبدأ بتعلم الأمور السلبية أو التصرفات السيئة من أقرب الناس إليه، مما قد يؤدي إلى إيذائهم.	يشير هذا المثل إلى أن الشخص يتعلم من خلال مراقبة وتقليد الآخرين، حتى لو لم يكن لديهم معرفة أو خبرة.	0.880897	0.930478	0.734303	0.539061	0.803008
allam_instruction_fewshot_results.csv	original_explanation	generated_explanation	لا تامن دهرك حتي تنزل قبرك	يشير هذا المثل إلى ضرورة الحذر من تقلبات الزمن وعدم الإفراط في الثقة.	يشير هذا المثل إلى أن الإنسان يجب أن يكون حذرًا ولا يثق كثيرًا في الزمن، لأن النهاية الحتمية هي الموت.	0.783024	0.875586	0.614465	0.537847	0.788464
allam_instruction_fewshot_results.csv	original_explanation	generated_explanation	لمن با تشتكي حبه القمح لو القاضي دجاجه	يشير هذا المثل إلى أن الشكوى إلى شخص متحيز أو مستفيد من الوضع لن تؤدي إلى حل المشكلة.	يشير هذا المثل إلى أن الشخص الذي يعاني من الحب قد يواجه صعوبة في إيجاد شخص يستمع إليه أو يفهم معاناته، حتى لو كان القاضي نفسه يعاني من نفس المشكلة.	0.887569	0.940842	0.654337	0.530544	0.77997
allam_instruction_fewshot_results.csv	original_explanation	generated_explanation	ذي ياكل و ما يحسبش، يفقر و ما يدراش	يشير هذا المثل إلى أن الشخص الذي ينفق بإسراف دون تخطيط قد يجد نفسه في حالة فقر دون أن يعي ذلك.	يشير هذا المثل إلى أن الشخص الذي لا يهتم بموارده المالية ولا يخطط للمستقبل قد يواجه الفقر والمشاكل المالية.	0.930408	0.896553	0.824562	0.771702	0.800728
allam_instruction_fewshot_results.csv	original_explanation	generated_explanation	جاءك احمر منين قال جاء الاخضر كله	يشير هذا المثل إلى أن هناك دائمًا من هو أقوى أو أكثر تميزًا، مهما بلغ الشخص من قوة أو شجاعة.	يشير هذا المثل إلى أن الشخص قد يواجه مشاكل أو صعوبات غير متوقعة، حتى لو كان يعتقد أنه قد تغلب على جميع المشاكل السابقة.	0.922573	0.884724	0.640466	0.471883	0.775767
allam_instruction_fewshot_results.csv	original_explanation	generated_explanation	احنا بعرسكم ، و انتم بمعزانا	يشير هذا المثل إلى التناقض في النوايا بين الأطراف، حيث يتمنى أحدهم الخير للآخر بينما يتلقى منهم الشر.	يشير هذا المثل إلى أن الشخص قد يضطر إلى تقديم تنازلات أو مساعدة الآخرين، حتى لو لم يكن ذلك في مصلحته الشخصية.	0.870566	0.854791	0.669556	0.442905	0.731963
allam_instruction_fewshot_results.csv	original_explanation	generated_explanation	سمن كلبك ياكلك	يشير هذا المثل إلى أن من يثق بشخص خائن يجب أن يتوقع خيانته.	يشير هذا المثل إلى أن الشخص الذي يعتمد على الآخرين بشكل مفرط قد يتعرض للخسارة أو الضرر.	0.822069	0.910106	0.694299	0.438878	0.807525
allam_instruction_fewshot_results.csv	original_explanation	generated_explanation	خيرا تعمل شرا تلقي	يشير هذا المثل إلى أن الشخص قد يواجه ردود فعل سلبية رغم نواياه الطيبة أو أفعاله الحسنة.	يشير هذا المثل إلى أن الشخص الذي يقوم بأعمال جيدة قد يواجه عواقب سلبية أو نتائج غير متوقعة.	0.844032	0.925333	0.847606	0.769245	0.841769
allam_instruction_fewshot_results.csv	original_explanation	generated_explanation	الدهر دواليك يوم لك ويوم عليك	يشير هذا المثل إلى تقلبات الحياة بين الفرح والحزن، وأن الجاهل هو من يتوقع استقرارها.	يشير هذا المثل إلى أن الحياة مليئة بالتغيرات والتقلبات، حيث يمر الإنسان بأيام جيدة وأيام سيئة.	0.923848	0.902116	0.778754	0.697597	0.787556
allam_instruction_fewshot_results.csv	original_explanation	generated_explanation	من طول الغيبات جاب الغنايم	يشير هذا المثل إلى أن الشخص الذي يغيب لفترة طويلة يعود عادة محققًا مكاسب أو فوائد.	يشير هذا المثل إلى أن الشخص الذي يغيب لفترة طويلة قد يعود بشيء قيم أو مفيد.	0.900586	0.881892	0.862272	0.905684	0.904953
allam_instruction_fewshot_results.csv	original_explanation	generated_explanation	شر البقر يقفص الماء	يشير هذا المثل إلى أن إثارة المشاكل القديمة التي تم حلها قد تعيد الفوضى والتوتر من جديد.	يشير هذا المثل إلى أن الشخص الذي يحاول السيطرة على شيء لا يمكن السيطرة عليه أو التحكم فيه، مثل محاولة السيطرة على الماء.	0.811698	0.893968	0.560766	0.298851	0.76513
allam_instruction_fewshot_results.csv	original_explanation	generated_explanation	صونيها و اسلمي	يشير هذا المثل إلى الشخص الذي يطمع في الحصول على المزيد بينما لا يستطيع الحفاظ على ما يملكه بالفعل.	يشير هذا المثل إلى أن الشخص يجب أن يحمي نفسه من المخاطر المحتملة وأن يتبع طريق السلامة.	0.895958	0.900449	0.576888	0.212596	0.785778
allam_instruction_fewshot_results.csv	original_explanation	generated_explanation	يزيد علي السمن عسل	يشير هذا المثل إلى تحسين الوضع الجيد بإضافة شيء ذي قيمة وفائدة.	يشير هذا المثل إلى أن الشخص قد يضطر إلى قبول شيء غير مرغوب فيه أو غير مناسب من أجل تحقيق هدف أكبر أو مصلحة أكبر.	0.799717	0.879262	0.668007	0.547744	0.791148
allam_instruction_fewshot_results.csv	original_explanation	generated_explanation	البر المليح يستاهل الثقالي والاثنين	يشير هذا المثل إلى أن الشخص الجيد أو العمل الجيد يستحق الجهد والاهتمام الكبيرين.	يشير هذا المثل إلى أن الشخص الذي يسعى لتحقيق النجاح يجب أن يتحمل الصعاب والتحديات.	0.956882	0.84959	0.760549	0.548367	0.819827
allam_instruction_fewshot_results.csv	original_explanation	generated_explanation	اقطع، ولا تؤلف لا تؤلف لا تعود	يشير هذا المثل إلى أن اتخاذ قرار حاسم ونهائي أفضل من التردد أو التراجع عن القرار.	يشير هذا المثل إلى أنه من الأفضل أن تتخذ قرارًا حاسمًا وتتصرف بسرعة بدلاً من التردد والتردد في اتخاذ قرار.	0.940071	0.875297	0.83673	0.803508	0.835044
allam_instruction_fewshot_results.csv	original_explanation	generated_explanation	عش رجبا تر عجبا	يشير هذا المثل إلى أن مرور الزمن يكشف عن أحداث أو تصرفات غير متوقعة.	يشير هذا المثل إلى أن الشخص الذي يعيش لفترة طويلة سيواجه العديد من الأحداث الغريبة وغير المتوقعة.	0.919848	0.927794	0.792324	0.65938	0.824101
allam_instruction_fewshot_results.csv	original_explanation	generated_explanation	شمس تحني خبر يجي	يشير هذا المثل إلى أن الأحداث ستثبت صحة ما قيل سابقًا بمرور الوقت.	يشير هذا المثل إلى أن الأخبار السيئة تنتشر بسرعة، بينما الأخبار الجيدة لا تنتشر بنفس السرعة.	0.743143	0.902242	0.607859	0.43691	0.761106
allam_instruction_fewshot_results.csv	original_explanation	generated_explanation	الحسد عند الجيران، والبغض عند الاقـارب	يشير هذا المثل إلى أن الحسد ينشأ غالبًا بين الجيران بسبب التنافس، بينما الكراهية تكون أكثر شيوعًا بين الأقارب نتيجة للخلافات العائلية والمصالح المتداخلة.	يشير هذا المثل إلى أن الحسد يظهر عادة بين الجيران بسبب قربهم من بعضهم البعض، بينما يظهر البغض بين الأقارب بسبب قربهم العاطفي.	0.673871	0.885072	0.833498	0.92515	0.821694
allam_instruction_fewshot_results.csv	original_explanation	generated_explanation	الحركه بركه	يشير هذا المثل إلى أن العمل الجاد يجلب النجاح.	يشير هذا المثل إلى أن النشاط والحركة المستمرة تؤدي إلى تحقيق النجاح والتقدم.	0.883945	0.936765	0.787904	0.757176	0.863055
allam_instruction_fewshot_results.csv	original_explanation	generated_explanation	كل بيت فيه حمام	يشير هذا المثل إلى أن كل عائلة أو منزل لديه مشاكله وأسراره الخاصة.	يشير هذا المثل إلى أن كل منزل يحتوي على مشاكل وأسرار، ولا يوجد منزل خالٍ من المشاكل.	0.933245	0.937729	0.879105	0.381766	0.839584
allam_instruction_fewshot_results.csv	original_explanation	generated_explanation	ضاقت عليه الارض بما رحبت	يشير هذا المثل إلى أن المشاكل والمصائب لا تأتي من المكان نفسه، بل من تصرفات وأخلاق الناس.	يشير هذا المثل إلى أن الشخص الذي يواجه صعوبات كبيرة قد يشعر وكأنه محاصر ولا يستطيع الهروب من مشاكله.	0.90978	0.901741	0.691873	0.470879	0.763503
allam_instruction_fewshot_results.csv	original_explanation	generated_explanation	اشتي لحمي من كبشي، واشتي كبشي يمشي	يشير هذا المثل إلى الرغبة في الحصول على الفائدة دون تقديم أي تضحية أو خسارة.	يشير هذا المثل إلى أن الشخص قد يرغب في الحصول على شيء ما، لكنه لا يريد تحمل المسؤولية أو التكاليف المرتبطة به.	0.895485	0.917749	0.643164	0.514533	0.821305
allam_instruction_fewshot_results.csv	original_explanation	generated_explanation	خيط من الماء ولا خيط من الذهب	يشير هذا المثل إلى أن الماء هو أساس الحياة لجميع الكائنات الحية.	يشير هذا المثل إلى أن الشيء البسيط وغير الثمين قد يكون أفضل من الشيء الثمين ولكنه معقد.	0.86761	0.866315	0.570371	0.231637	0.75782
allam_instruction_fewshot_results.csv	original_explanation	generated_explanation	اجمع دومان	يشير هذا المثل إلى أهمية التعاون والعمل الجماعي لتحقيق الأهداف المشتركة.	يشير هذا المثل إلى أن الشخص يجب أن يكون حذرًا ولا يثق بالآخرين بسهولة، حتى لو كانوا يبدون موثوقين.	0.876054	0.843169	0.537981	0.11111	0.736621
allam_instruction_fewshot_results.csv	original_explanation	generated_explanation	بـيبدا بصيت وما يبدا مكسب	يشير هذا المثل إلى أن السعي وراء الشهرة والسمعة لا يعني بالضرورة تحقيق النجاح أو الربح المادي.	يشير هذا المثل إلى أن الشخص الذي يبدأ بشيء دون تحقيق مكاسب أو فوائد لن ينجح.	0.929409	0.934564	0.711282	0.50957	0.771373
allam_instruction_fewshot_results.csv	original_explanation	generated_explanation	بيحري لك يبان لك ما يبان	يشير هذا المثل إلى أن التدقيق والتمحيص في الأمور يكشف عن حقائق قد تكون غير ظاهرة في البداية.	يشير هذا المثل إلى أن الشخص الذي يبحث عن شيء ما سيجد ما يبحث عنه، حتى لو لم يكن واضحًا في البداية.	0.843217	0.894534	0.655962	0.521143	0.789428
allam_instruction_fewshot_results.csv	original_explanation	generated_explanation	التاجر لما يفلس يفتش في دفاتره القديمه	يشير هذا المثل إلى لجوء الشخص إلى مراجعة تجاربه وأعماله السابقة بحثًا عن حلول أو فرص بعد تعرضه للفشل أو الخسارة.	يشير هذا المثل إلى أن الشخص الذي يواجه صعوبات مالية قد يحاول استعادة ما فقده من خلال البحث في الماضي، بدلاً من البحث عن فرص جديدة.	0.879774	0.931201	0.767209	0.610612	0.753623
allam_instruction_fewshot_results.csv	original_explanation	generated_explanation	غاور ولا تكره	يشير هذا المثل إلى أن الشخص يجب أن يسعى لتحقيق ما يريده بنفسه بدلاً من الحسد أو الكراهية تجاه الآخرين.	يشير هذا المثل إلى أنه يجب على الشخص أن يكون حذرًا في التعامل مع الآخرين، حتى لا يتسبب في كراهية أو عداء غير ضروري.	0.829306	0.942236	0.761566	0.487329	0.804033
allam_instruction_fewshot_results.csv	original_explanation	generated_explanation	ابن الحرام لا فقد، ولا فقد الناس ويقال ابن الويل لا فقد، ولا فقد اهله	يشير هذا المثل إلى أن الشخص السيء أو غير الموثوق به لا يُفتقد سواء كان غائبًا عن الناس أو عن أهله، لأنه لا يُحدث فرقًا إيجابيًا في حياتهم.	يشير هذا المثل إلى أن الشخص الذي لا يملك شيئًا لن يفتقد شيئًا، حتى لو فقده.	0.827711	0.943655	0.735499	0.440939	0.795315
allam_instruction_fewshot_results.csv	original_explanation	generated_explanation	حيا الله النقا واهله	يشير هذا المثل إلى أن الأشخاص الطيبين وأهل الخير لا يزالون موجودين في المجتمع.	يشير هذا المثل إلى الترحيب بالأشخاص الذين يتمتعون بالنقاء والأخلاق الحميدة.	0.964033	0.9207	0.77253	0.668703	0.781141
allam_instruction_fewshot_results.csv	original_explanation	generated_explanation	المجد ولا الغني	يشير هذا المثل إلى أن المجد والرفعة أفضل من الغنى الذي قد يؤدي إلى الطغيان والغرور.	يشير هذا المثل إلى أن المجد والشرف هما أفضل من الثروة المادية، حيث أن المجد يجلب الاحترام والتقدير، بينما قد تجلب الثروة المادية فقط السعادة المؤقتة.	0.778375	0.891481	0.829866	0.782531	0.794701
allam_instruction_fewshot_results.csv	original_explanation	generated_explanation	اعزوا بمن خف عقله، ولا تعزوا بمن مات	يشير هذا المثل إلى أهمية دعم ورعاية الأشخاص الذين يعانون من مشاكل عقلية أو نفسية.	يشير هذا المثل إلى أن الشخص الذي يفتقر إلى الحكمة أو العقل السليم لا يستحق الاحترام أو التقدير.	0.935125	0.886061	0.628736	0.163675	0.779778
allam_instruction_fewshot_results.csv	original_explanation	generated_explanation	من هالك لا مالك لا قباض الارواح	يشير هذا المثل إلى الانتقال من وضع سيء إلى وضع أسوأ، مثل الهروب من مشكلة لتقع في مشكلة أكبر.	يشير هذا المثل إلى أن الموت هو الحقيقة الوحيدة التي لا يمكن إنكارها، وأنه لا يمكن لأحد أن يتحكم في موعده أو توقيته.	0.827905	0.878066	0.50436	-0.0364285	0.713635
allam_instruction_fewshot_results.csv	original_explanation	generated_explanation	غلس الليل يشتي خرجه	يشير هذا المثل إلى أن مواجهة التحديات الصعبة تتطلب شجاعة وإقدامًا.	يشير هذا المثل إلى أن الشخص الذي يحاول إخفاء شيء ما في الظلام سيحتاج إلى بذل جهد أكبر لإخفاءه.	0.868148	0.847295	0.467956	0.415961	0.778588
allam_instruction_fewshot_results.csv	original_explanation	generated_explanation	مهما جريت جري الوحوش غير رزقك ما تحوش تحوش تجد	يشير هذا المثل إلى أن الجهد الكبير لن يغير ما هو مقدر لك من الرزق.	يشير هذا المثل إلى أن الشخص يجب أن يعمل بجد ويسعى لتحقيق أهدافه، ولكن في النهاية سيحصل على ما قدر له.	0.875383	0.870544	0.751361	0.508065	0.765532
allam_instruction_fewshot_results.csv	original_explanation	generated_explanation	شاور حرمتك واعصها	يشير هذا المثل إلى أهمية الاستماع إلى رأي الزوجة كنوع من الاحترام، لكن القرار النهائي يعتمد على تقدير الشخص نفسه.	يشير هذا المثل إلى أنه يجب على الشخص أن يستشير شريكته في الأمور المهمة، ولكن يجب عليه أن يتخذ القرار النهائي بنفسه.	0.898713	0.926479	0.827181	0.725352	0.791256
allam_instruction_fewshot_results.csv	original_explanation	generated_explanation	حقكم حق وحق الناس مرق	يشير هذا المثل إلى أن بعض الناس يعظمون حقوقهم ويهملون حقوق الآخرين، معتبرين أن حقوق غيرهم بسيطة وغير مهمة.	يشير هذا المثل إلى أن العدالة يجب أن تكون عادلة، وأن حقوق الناس يجب أن تكون متساوية.	0.814521	0.871954	0.688564	0.385992	0.789783
allam_instruction_fewshot_results.csv	original_explanation	generated_explanation	الذي تعود من دوله الاطراف ومن وجع الاطراف	يشير هذا المثل إلى أن الشخص الذي يعتاد على تحمل الألم أو الصعوبات يصبح أكثر قدرة على التعامل معها.	يشير هذا المثل إلى أن الشخص الذي اعتاد على العيش في ظروف صعبة أو غير مستقرة قد يجد صعوبة في التكيف مع الحياة المريحة أو المستقرة.	0.939916	0.91464	0.7858	0.556044	0.817861
allam_instruction_fewshot_results.csv	original_explanation	generated_explanation	اشقي بالنيه ولو كنت بالسخره	يشير هذا المثل إلى أهمية الإخلاص في العمل والنية الحسنة، حتى وإن لم يكن هناك مقابل مادي أو تقدير مباشر.	يشير هذا المثل إلى أن النية الصادقة والعمل الجاد يمكن أن يعوضا عن نقص الموارد أو الفرص.	0.918267	0.912028	0.698935	0.538984	0.773661
allam_instruction_fewshot_results.csv	original_explanation	generated_explanation	بعد المشده وظف، وبعد الحلاوه وزف	يشير هذا المثل إلى أن الأمور قد تتغير من حال جيد إلى حال سيء بشكل غير متوقع.	يشير هذا المثل إلى أن الشخص يجب أن ينتظر حتى تهدأ الأمور قبل اتخاذ قرارات مهمة.	0.9162	0.920635	0.785153	0.351538	0.79981
allam_instruction_fewshot_results.csv	original_explanation	generated_explanation	اللي ما يخاف الله خاف منه	يشير هذا المثل إلى أن الشخص الذي لا يخشى العقاب قد ينشر الفساد في الأرض.	يشير هذا المثل إلى أن الشخص الذي لا يحترم القيم الدينية والأخلاقية يجب أن يُعامل بحذر، لأنه قد يسبب الضرر للآخرين.	0.905169	0.933003	0.720383	0.548747	0.82
allam_instruction_fewshot_results.csv	original_explanation	generated_explanation	الغريب غريب ولو تشدد باللحوح	يشير هذا المثل إلى أن الشخص الغريب سيظل غريبًا مهما حاول الاندماج أو التكيف مع البيئة الجديدة.	يشير هذا المثل إلى أن الشخص الذي ليس من نفس البيئة أو الثقافة قد يواجه صعوبة في التكيف مع الظروف المحلية، حتى لو بذل جهودًا كبيرة للتكيف.	0.892207	0.863175	0.771155	0.493855	0.816004
allam_instruction_fewshot_results.csv	original_explanation	generated_explanation	الكسل يورث الجوع والجوع يبطل شجاعه	يشير هذا المثل إلى أن الكسل في السعي لكسب الرزق يؤدي إلى الفقر الذي يضعف الرجال ويقلل من شجاعتهم.	يشير هذا المثل إلى أن الكسل يمكن أن يؤدي إلى الجوع، مما يقلل من الشجاعة والقدرة على مواجهة التحديات.	0.948958	0.935829	0.70133	0.737381	0.817357
allam_instruction_fewshot_results.csv	original_explanation	generated_explanation	العسن بتدعي بمصيبه اهلها	يشير هذا المثل إلى الشخص الذي يتمنى حدوث مشكلة ليستفيد منها بشكل شخصي.	يشير هذا المثل إلى أن المصائب لا تؤثر فقط على الشخص الذي يعاني منها، بل تؤثر أيضًا على عائلته وأحبائه.	0.904113	0.883345	0.768652	0.464947	0.759065
allam_instruction_fewshot_results.csv	original_explanation	generated_explanation	اذا كان المحب قليل حظ فما حسناته الا ذنوب	يشير هذا المثل إلى أن الشخص المحب الذي يفتقر إلى الحظ قد تُعتبر أفعاله الجيدة وكأنها أخطاء أو ذنوب.	يشير هذا المثل إلى أن الشخص الذي يحب بصدق قد يواجه صعوبات وعقبات، مما يجعل حسناته تبدو كأنها ذنوب.	0.920787	0.943084	0.498974	0.804395	0.819077
allam_instruction_fewshot_results.csv	original_explanation	generated_explanation	صاحب البدوي، ولا تماسيه	يشير هذا المثل إلى أن التعامل مع الأشخاص البسطاء والصادقين أفضل من التعامل مع الأشخاص المتملقين والمخادعين.	يشير هذا المثل إلى أن الشخص الذي يعيش في بيئة بدوية قد يكون أكثر صدقًا وبساطة في التعامل مع الآخرين، بينما قد يكون الشخص الذي يعيش في بيئة حضرية أكثر تعقيدًا في تصرفاته.	0.891469	0.877997	0.666465	0.426539	0.748435
allam_instruction_fewshot_results.csv	original_explanation	generated_explanation	عيون تتحازر وقلوب تتجازر	يشير هذا المثل إلى أن المظاهر الخارجية قد تكون خادعة، حيث يمكن أن تبدو العيون متحفظة بينما تحمل القلوب نوايا عدائية أو مشاعر سلبية.	يشير هذا المثل إلى أن الناس قد يتعاونون في الظاهر، لكن قلوبهم تحمل نوايا سيئة تجاه بعضهم البعض.	0.92215	0.910783	0.760142	0.640895	0.781427
allam_instruction_fewshot_results.csv	original_explanation	generated_explanation	لا تبكي علي من مات ابكي علي من خف عقله	يشير هذا المثل إلى أن من يستحق البكاء عليه هو من فقد عقله، وليس من مات.	يشير هذا المثل إلى أن الشخص الذي فقد عقله لا يستحق الشفقة، بينما الشخص الذي مات يستحق الشفقة.	0.895729	0.878522	0.875763	0.83153	0.819878
allam_instruction_fewshot_results.csv	original_explanation	generated_explanation	اذكروا محاسن موتاكم	يشير هذا المثل إلى أهمية التركيز على الصفات الجيدة والذكريات الإيجابية عند ذكر المتوفين.	يشير هذا المثل إلى أنه يجب على الناس أن يتذكروا الجوانب الإيجابية للشخص المتوفى بدلاً من التركيز على عيوبه أو أخطائه.	0.848601	0.883162	0.770364	0.827535	0.798455
allam_instruction_fewshot_results.csv	original_explanation	generated_explanation	السراج المغنزي ولا الغدره	يشير هذا المثل إلى أن وجود شيء بسيط أو قليل أفضل من عدم وجود أي شيء على الإطلاق.	يشير هذا المثل إلى أن الشخص الذي قد يكون مفيدًا في البداية قد يتسبب في مشاكل في المستقبل، بينما الشخص الذي قد يبدو غير مفيد في البداية قد يكون مفيدًا في النهاية.	0.734744	0.83187	0.634593	0.517098	0.745529
allam_instruction_fewshot_results.csv	original_explanation	generated_explanation	شقي الحمار متحه	يشير هذا المثل إلى أن الشخص الذي يقدم له المعروف أو الإحسان قد يرد عليه بالنكران أو الإساءة.	يشير هذا المثل إلى أن الشخص الذي لا يستطيع تحقيق النجاح بمفرده قد يلجأ إلى مساعدة الآخرين، حتى لو كانت تلك المساعدة غير مفيدة أو ضارة.	0.851328	0.908265	0.62192	0.481076	0.795919
allam_instruction_fewshot_results.csv	original_explanation	generated_explanation	ما للحب الدبش الا الكيال لعور	يشير هذا المثل إلى أن التعامل بالمثل هو الأنسب في المواقف التي تتطلب رد فعل مكافئ للطرف الآخر.	يشير هذا المثل إلى أن الشخص الذي لا يستطيع أن يحب بصدق يجب أن يبقى بعيدًا عن الحب، وأن الشخص الذي لا يستطيع أن يكون كياسًا (أي أن يكون دقيقًا في القياس) يجب أن يبقى بعيدًا عن القياس.	0.731765	0.85793	0.58229	0.281608	0.709086
allam_instruction_fewshot_results.csv	original_explanation	generated_explanation	كثره وقله سوي	يشير هذا المثل إلى أن النتيجة أو الأثر يكون متساويًا بغض النظر عن الكمية، سواء كانت قليلة أو كثيرة.	يشير هذا المثل إلى أن الأمور قد تكون غير مستقرة أو غير متوقعة، وقد تتغير بسرعة.	0.72738	0.833009	0.491763	0.431099	0.793779
allam_instruction_fewshot_results.csv	original_explanation	generated_explanation	حجر، وحزت من الطريق حزت ابعدت ويقال حجره وزيحت من الطريق	يشير هذا المثل إلى أهمية إزالة العقبات لتسهيل الأمور وتجنب المشاكل.	يشير هذا المثل إلى أن الشخص الذي يبتعد عن المشاكل أو يتجنب المواجهة قد يتجنب المشاكل أو الأذى.	0.898332	0.838145	0.780096	0.567839	0.80506
allam_instruction_fewshot_results.csv	original_explanation	generated_explanation	يا ذي تبا من المشرق صبوح سلامه الراس فايده	يشير هذا المثل إلى أن الاعتماد على شخص غير موثوق أو غير مفيد لن يجلب أي فائدة أو نتيجة إيجابية.	يشير هذا المثل إلى أن الشخص الذي يسعى لتحقيق النجاح يجب أن يبدأ من القمة، أي أن يبدأ بأهم الأمور وأكثرها أهمية.	0.90701	0.888532	0.626786	0.133138	0.750122
allam_instruction_fewshot_results.csv	original_explanation	generated_explanation	رضينا بالهم والهم مش راضي فينا	يشير هذا المثل إلى القبول بالوضع السيء رغم استمرار المشاكل.	يشير هذا المثل إلى أن الشخص قد يضطر إلى قبول شيء لا يرغب فيه أو لا يناسب وضعه، ولكن هذا الشيء لا يقبل به أيضًا.	0.845326	0.889921	0.656475	0.606777	0.753317
allam_instruction_fewshot_results.csv	original_explanation	generated_explanation	جرذي ما وسع داخل الخباره دخل معه زربي	يشير هذا المثل إلى أن الشخص الذي يجد نفسه في موقف صعب أو ضيق لا يجب أن يزيد من تعقيد الأمور بإحضار المزيد من المشاكل أو الأشخاص غير الضروريين.	يشير هذا المثل إلى أن الشخص الذي لا يستطيع التكيف مع الظروف الجديدة قد يواجه صعوبات في التكيف مع البيئة الجديدة.	0.915953	0.944001	0.686422	0.4221	0.786903
allam_instruction_fewshot_results.csv	original_explanation	generated_explanation	دوله يا لواح	يشير هذا المثل إلى الشخص الذي يتظاهر بمعرفة أو مهارة لا يمتلكها في الواقع.	يشير هذا المثل إلى أن الشخص الذي لا يستطيع تحمل المسؤولية أو القيام بالمهمة بشكل صحيح يجب أن يتركها لشخص آخر.	0.869239	0.920438	0.669039	0.308653	0.806891
allam_instruction_fewshot_results.csv	original_explanation	generated_explanation	ثربه بين كلاب	يشير هذا المثل إلى أن الأشياء الثمينة قد تضيع قيمتها إذا وُضعت في أيدي من لا يقدرها أو لا يعرف قيمتها.	يشير هذا المثل إلى أن الشخص الذي يعيش في بيئة مليئة بالفساد أو الفوضى قد يتأثر سلبًا بتلك البيئة.	0.853212	0.843104	0.577879	0.338493	0.734319
allam_instruction_fewshot_results.csv	original_explanation	generated_explanation	١ ابعذ من حبيبك يحبك	يشير هذا المثل إلى أهمية تجنب الأصدقاء في الأمور التي قد تسبب خلافات، مثل الزواج، للحفاظ على الود والمحبة.	يشير هذا المثل إلى أن الابتعاد عن الشخص الذي تحبه قد يؤدي إلى زيادة حبك له، حيث أن البعد يزيد الشوق.	0.852292	0.913489	0.746761	0.508767	0.773919
allam_instruction_fewshot_results.csv	original_explanation	generated_explanation	بيتعلم الحلاقه في روس القضعان	يشير هذا المثل إلى الشخص الذي يستغل الضعفاء أو السذج لاكتساب الخبرة والتدريب.	يشير هذا المثل إلى أن الشخص قد يتعلم شيئًا من خلال المحاولة والخطأ، حتى لو كان ذلك يعني ارتكاب أخطاء مع الآخرين.	0.845008	0.916447	0.711688	0.603125	0.766636
allam_instruction_fewshot_results.csv	original_explanation	generated_explanation	غلاق الميه يا ناراه	يشير هذا المثل إلى أن الشخص الذي لم يعد لديه شيء ليخسره لا يخشى المخاطر أو التحديات.	يشير هذا المثل إلى أن الشخص الذي لا يستطيع تحمل المسؤولية أو اتخاذ القرارات الصحيحة قد يتسبب في مشاكل كبيرة لنفسه وللآخرين.	0.848334	0.907671	0.73191	0.242142	0.804751
allam_instruction_fewshot_results.csv	original_explanation	generated_explanation	اذا فاتك شيء سيجلها سالم	يشير هذا المثل إلى أن الأمل لا يزال موجودًا حتى لو فاتتك فرصة أو منفعة.	يشير هذا المثل إلى أن الشخص قد يضطر إلى قبول شيء كان قد رفضه سابقًا إذا لم يجد خيارًا أفضل.	0.802781	0.864313	0.661343	0.360997	0.793196
allam_instruction_fewshot_results.csv	original_explanation	generated_explanation	اذا جاتك المصيبه اذكر الوت	يشير هذا المثل إلى أن تذكر المصائب الأكبر يمكن أن يخفف من وطأة المصيبة الحالية.	يشير هذا المثل إلى أنه عندما يواجه الشخص مشكلة أو مصيبة، يجب عليه أن يتذكر الموت وأن يدرك أن كل شيء مؤقت.	0.918856	0.910026	0.751332	0.640518	0.774918
allam_instruction_fewshot_results.csv	original_explanation	generated_explanation	من تعرف ديته لا تهمه قاتلته	يشير هذا المثل إلى أن الشخص الذي يدرك قيمته لا يخشى التهديدات أو الأذى.	يشير هذا المثل إلى أن الشخص الذي يعرف ما هو مهم بالنسبة له لا يهتم بما يقوله الآخرون أو يفعلونه.	0.849984	0.914384	0.761699	0.371487	0.809973
allam_instruction_fewshot_results.csv	original_explanation	generated_explanation	برد الشر ساعه يبرد ثمان	يشير هذا المثل إلى أن التحلي بالصبر والهدوء عند مواجهة المشاكل يمكن أن يؤدي إلى حلها بشكل أفضل وأكثر فعالية.	يشير هذا المثل إلى أن تجنب المشاكل والصراعات في البداية يمكن أن يمنع تفاقمها في المستقبل.	0.842346	0.939716	0.752105	0.709923	0.816173
allam_instruction_fewshot_results.csv	original_explanation	generated_explanation	القرعه اكبر من المسب	يشير هذا المثل إلى أن الشيء قد يكون غير متناسب مع ما يحيط به أو يفوقه في الحجم أو الأهمية.	يشير هذا المثل إلى أن الشخص الذي لا يمتلك المعرفة أو الخبرة الكافية قد يعتقد أنه يعرف أكثر مما يعرفه في الواقع.	0.924689	0.922461	0.627555	0.533127	0.801291
allam_instruction_fewshot_results.csv	original_explanation	generated_explanation	اضحك للدنيا تضحك لك	يشير هذا المثل إلى أن التفاعل الإيجابي مع الحياة يجلب نتائج وتجارب مبهجة.	يشير هذا المثل إلى أن السعادة والنجاح يمكن تحقيقهما من خلال التفاؤل والإيجابية.	0.915017	0.905847	0.800034	0.717917	0.804204
allam_instruction_fewshot_results.csv	original_explanation	generated_explanation	دبر الخرجه قبل الدخله	يشير هذا المثل إلى الشخص الذي يحاول التورط في مسألة معقدة.	يشير هذا المثل إلى أنه يجب على الشخص أن يستعد للأمور قبل حدوثها، بدلاً من الانتظار حتى تحدث المشاكل.	0.868599	0.86756	0.71279	0.327378	0.78276
allam_instruction_fewshot_results.csv	original_explanation	generated_explanation	هذي عصيدك، وانت متنه	يشير هذا المثل إلى أن الشخص يجب أن يتحمل نتائج أفعاله ومسؤولياته بنفسه.	يشير هذا المثل إلى أن الشخص يجب أن يتحمل مسؤولية أفعاله ولا يلوم الآخرين على مشاكله.	0.9607	0.887062	0.901296	0.759447	0.901809
allam_instruction_fewshot_results.csv	original_explanation	generated_explanation	حيث ما غلس بات غلس دخل في الظلام	يشير هذا المثل إلى أن الشخص الذي يتخذ قرارات دون تفكير أو تخطيط قد يجد نفسه في مواقف غير متوقعة أو صعبة.	يشير هذا المثل إلى أن الشخص الذي يتصرف بطريقة غير لائقة أو غير أخلاقية قد يواجه عواقب سلبية في المستقبل.	0.892433	0.962472	0.703227	0.411363	0.832182
allam_instruction_fewshot_results.csv	original_explanation	generated_explanation	رحم الله امرءا عرف قدر نفسه	يشير هذا المثل إلى أن على المرء الالتزام بحدوده وعدم تجاوزها.	يشير هذا المثل إلى أن الشخص يجب أن يدرك قدراته وحدوده، ولا يحاول تجاوزها.	0.896611	0.912606	0.824299	0.763279	0.858985
allam_instruction_fewshot_results.csv	original_explanation	generated_explanation	اذا برق يارب نهامه وريح الخريف السلامه	يشير هذا المثل إلى الأمل في قدوم الخير والبركة بعد ظهور علامات الطبيعة المواتية، مثل البرق وريح الخريف.	يشير هذا المثل إلى أن الشخص قد يواجه صعوبات وتحديات في حياته، لكنه يجب أن يظل متفائلًا ويأمل في الأفضل.	0.921062	0.803222	0.505568	0.406578	0.728062
allam_instruction_fewshot_results.csv	original_explanation	generated_explanation	ابعذ من غاكؤر الطمغ	يشير هذا المثل إلى أهمية تجنب الطمع والابتعاد عنه مهما كان صغيرًا.	يشير هذا المثل إلى أن الشخص يجب أن يبتعد عن الأمور التي قد تسبب له المشاكل أو الأذى.	0.846463	0.839693	0.675847	0.723	0.777501
allam_instruction_fewshot_results.csv	original_explanation	generated_explanation	الذي مالوش حق ما تقدر ترضيه	يشير هذا المثل إلى الشخص الذي يقدم العطاء لكنه لا يرضى بما قدمه.	يشير هذا المثل إلى أنه من الصعب إرضاء شخص ليس له حق في شيء معين.	0.856836	0.912997	0.72269	0.591074	0.808245
allam_instruction_fewshot_results.csv	original_explanation	generated_explanation	قال المقرون اكل الكيله قالوا المقرون اللي قربها له المقرون المجنون	يشير هذا المثل إلى أن الأشخاص قد يحصلون على فوائد أو فرص غير متوقعة بسبب تصرفات أو قرارات غير عقلانية من الآخرين.	يشير هذا المثل إلى أن الشخص الذي يدعي شيئًا قد لا يكون قادرًا على تحقيقه أو القيام به.	0.935326	0.811368	0.567115	0.488634	0.786419
allam_instruction_fewshot_results.csv	original_explanation	generated_explanation	اقنع بالقليل ياتيك الكثير	يشير هذا المثل إلى أن القناعة تجلب الراحة النفسية.	يشير هذا المثل إلى أنه من الأفضل أن يكون الشخص راضيًا بما لديه بدلاً من السعي وراء المزيد من الأشياء التي قد لا تكون مفيدة أو قد تسبب له مشاكل.	0.82195	0.886786	0.597208	0.194829	0.739198
allam_instruction_fewshot_results.csv	original_explanation	generated_explanation	العين ما تعلي علي الحاجب	يشير هذا المثل إلى أن الأفراد لا يمكنهم تحدي من هم في مكانة أو سلطة أعلى منهم.	يشير هذا المثل إلى أن الشخص لا يمكنه أن يتفوق على من هو أعلى منه في المكانة أو السلطة.	0.871812	0.945921	0.852192	0.853912	0.879502
allam_instruction_fewshot_results.csv	original_explanation	generated_explanation	اذا كثر الطباخين فسد المرق	يشير هذا المثل إلى أن كثرة الأشخاص المشاركين في عمل واحد قد تؤدي إلى زيادة العيوب بسبب الاتكال أو التكرار.	يشير هذا المثل إلى أن وجود العديد من الأشخاص الذين يحاولون التدخل في شؤون معينة يمكن أن يؤدي إلى تدهور الوضع أو حدوث مشاكل.	0.848171	0.884494	0.618418	0.564695	0.837882
allam_instruction_fewshot_results.csv	original_explanation	generated_explanation	اللي ما يرضي بالجميل يرضي بالتصميل	يشير هذا المثل إلى أن من يرفض الحلول السلمية سيضطر في النهاية لقبول الحلول القسرية.	يشير هذا المثل إلى أن الشخص الذي لا يقبل المساعدة أو الدعم من الآخرين قد يضطر إلى مواجهة عواقب سلبية بمفرده.	0.908482	0.909145	0.604917	0.54246	0.789752
allam_instruction_fewshot_results.csv	original_explanation	generated_explanation	قالوا ما تغلي به كله جثايب قالت شاسالك ولا الغلاب جثايب عظام نجحله، شاسالك سامر، الغلاب النوائب والخطوب	يشير هذا المثل إلى أهمية مواجهة التحديات بشجاعة وعدم الاستسلام أمام الصعوبات.	يشير هذا المثل إلى أن الشخص الذي لا يملك شيئًا ليخسره قد يتصرف بتهور أو يتحدى الآخرين. مثل: قالوا ما تغلي به كله جثايب قالت شاسالك ولا الغلاب جثايب عظام نجحله،	0.696173	0.905769	0.453497	0.48208	0.686338
allam_instruction_fewshot_results.csv	original_explanation	generated_explanation	اذا صلحت النيه صلح العمل	يشير هذا المثل إلى أن نية الشخص الصادقة في عمله تؤدي إلى النجاح، وأن النية الأخلاقية تعادل أهمية الفعل نفسه.	يشير هذا المثل إلى أن النية الصادقة والنظيفة تؤدي إلى نتائج جيدة في العمل.	0.934634	0.95821	0.842579	0.893386	0.839086
allam_instruction_fewshot_results.csv	original_explanation	generated_explanation	شته يهنيني ولا غرب يبكيني	يشير هذا المثل إلى أن المرأة تفضل الرجل الأكبر سنًا الذي يظل معها وحدها على الرجل الأصغر الذي قد يشاركها مع غيرها.	يشير هذا المثل إلى أن الشخص قد يضطر إلى قبول شيء كان قد رفضه سابقًا إذا لم يجد خيارًا أفضل.	0.852356	0.865091	0.596027	0.246575	0.783106
allam_instruction_fewshot_results.csv	original_explanation	generated_explanation	اذا فاتك الصراب ارقد بين ثنيه	يشير هذا المثل إلى أنه إذا فاتتك فرصة جيدة، فعليك الاستفادة من أي فرصة بديلة متاحة.	يشير هذا المثل إلى أنه إذا فات الشخص فرصة معينة، يجب عليه أن يستغل الفرص المتاحة الأخرى بدلاً من الجلوس وانتظار فرصة جديدة.	0.857854	0.940125	0.819523	0.904	0.804794
allam_instruction_fewshot_results.csv	original_explanation	generated_explanation	الناس داء الناس	يشير هذا المثل إلى انتشار الفتن والشائعات بين الناس كما ينتشر الذباب حول مصادر الفساد.	يشير هذا المثل إلى أن الناس يمكن أن يكونوا مصدرًا للمشاكل والصعوبات، ولكن في الوقت نفسه، يمكن أن يكونوا مصدرًا للدعم والمساعدة.	0.874279	0.857078	0.362491	0.170509	0.753427
allam_instruction_fewshot_results.csv	original_explanation	generated_explanation	اذا تقسمت الارزاق فانبر رزقك	يشير هذا المثل إلى أن كل شخص سيحصل على نصيبه من الرزق في الحياة مهما كانت الظروف، ولا داعي للقلق بشأن ذلك.	يشير هذا المثل إلى أن الشخص يجب أن يقبل نصيبه من الرزق ولا يسعى للحصول على أكثر مما يستحق.	0.850659	0.931856	0.868724	0.575712	0.829698
allam_instruction_fewshot_results.csv	original_explanation	generated_explanation	اللئم يذمين النعم	يشير هذا المثل إلى أن العطاء قد يؤدي أحيانًا إلى الحقد بدلاً من الامتنان.	يشير هذا المثل إلى أن الشخص الذي لا يشكر النعم التي يمتلكها قد يتعرض للنقد والسخرية من الآخرين.	0.84284	0.810241	0.6228	0.598882	0.76304
allam_instruction_fewshot_results.csv	original_explanation	generated_explanation	الباغي مخذول	يشير هذا المثل إلى أن الظالم سيواجه عواقب أفعاله في النهاية.	يشير هذا المثل إلى أن الشخص الذي يسعى لتحقيق أهدافه بطرق غير مشروعة أو غير أخلاقية سيواجه الفشل في النهاية.	0.908013	0.863941	0.69544	0.610771	0.828649
allam_instruction_fewshot_results.csv	original_explanation	generated_explanation	سبيل يا عطشان	يشير هذا المثل إلى الشخص الذي يطلب المساعدة أو يتجاوز حدوده في الاستفادة من حقوق الآخرين.	يشير هذا المثل إلى أن الشخص الذي يسعى لتحقيق هدف معين يجب أن يستمر في المحاولة ولا يستسلم بسهولة.	0.939592	0.945586	0.624829	0.267433	0.792701
allam_instruction_fewshot_results.csv	original_explanation	generated_explanation	من تزوج من الشارع كان عمه الجبل	يشير هذا المثل إلى أن الزواج من شخص غير معروف أو من بيئة غير مألوفة قد يؤدي إلى مواجهة تحديات كبيرة وغير متوقعة.	يشير هذا المثل إلى أن الشخص الذي يتزوج من خارج مجتمعه أو ثقافته قد يواجه صعوبات وتحديات كبيرة.	0.766306	0.929007	0.854147	0.889916	0.820748
allam_instruction_fewshot_results.csv	original_explanation	generated_explanation	المحميه والمدقه فاقت جميع الغواني	يشير هذا المثل إلى أن المهارة والإتقان في العمل تفوق الجمال والمظهر الخارجي.	يشير هذا المثل إلى أن الشخص الذي يتمتع بحماية قوية أو دعم قوي قد يتفوق على الآخرين في الجمال أو الجاذبية.	0.844526	0.910991	0.606361	0.561088	0.809397
allam_instruction_fewshot_results.csv	original_explanation	generated_explanation	ما ترمي بالحجاره الا الشجره المثمره	يشير هذا المثل إلى أن الأشخاص الناجحين هم الأكثر عرضة للنقد والهجوم.	يشير هذا المثل إلى أن الأشخاص الذين يهاجمون أو ينتقدون الآخرين الناجحين أو المثمرين هم أنفسهم ناجحون أو مثمرون.	0.932219	0.907049	0.863064	0.808094	0.789187
allam_instruction_fewshot_results.csv	original_explanation	generated_explanation	كلام النسم يدخلك الضيق النسم الرخاء	يشير هذا المثل إلى أن الكلام اللطيف والهادئ قد يكون له تأثير سلبي ويؤدي إلى الشعور بالضيق والانزعاج.	يشير هذا المثل إلى أن الكلام الناعم قد يكون مضللًا أو غير صادق، وقد يؤدي إلى الضيق أو المشاكل.	0.90892	0.905356	0.817546	0.861607	0.832688
allam_instruction_fewshot_results.csv	original_explanation	generated_explanation	النقل من بيت الي بيت فقر سته	يشير هذا المثل إلى أن الحركة تتطلب تكاليف وجهودًا.	يشير هذا المثل إلى أن الانتقال من مكان إلى آخر لا يغير الوضع المالي للشخص، بل قد يزيد من مشاكله المالية.	0.748366	0.858868	0.435816	0.444749	0.771839
allam_instruction_fewshot_results.csv	original_explanation	generated_explanation	حله غبراء وفيها سليط	يشير هذا المثل إلى الشخص الذي يبدو ضعيفًا أو غير مميز ولكنه يمتلك قوة أو تأثيرًا غير متوقع.	يشير هذا المثل إلى أن الشخص الذي يبحث عن حل لمشكلة قد يواجه صعوبات أو تحديات غير متوقعة.	0.91719	0.823982	0.636283	0.503438	0.836367
allam_instruction_fewshot_results.csv	original_explanation	generated_explanation	تترك الاذي راحه القلب	يشير هذا المثل إلى أن التفسير أو المعنى لا يحتاج إلى توضيح إضافي لأنه بديهي.	يشير هذا المثل إلى أن تجنب المشاكل والأذى يمكن أن يجلب الراحة النفسية والهدوء للقلب.	0.926239	0.862617	0.465812	0.325098	0.757019
allam_instruction_fewshot_results.csv	original_explanation	generated_explanation	من ما وسع بقيره عطفوه	يشير هذا المثل إلى أن من لا يستطيع تحقيق أهدافه بمفرده سيحتاج إلى الاعتماد على مساعدة الآخرين.	يشير هذا المثل إلى أن الشخص الذي لا يستطيع تحمل المسؤولية أو القيام بالمهمة المطلوبة منه سيتم استبداله بشخص آخر قادر على ذلك.	0.86825	0.935461	0.704177	0.534988	0.812756
allam_instruction_fewshot_results.csv	original_explanation	generated_explanation	المرء في بيته لا يعز ولا يهان	يشير هذا المثل إلى الترحيب والاحتفاء بالضيف.	يشير هذا المثل إلى أن الشخص لا يستطيع أن يظهر قوته أو ضعفه في بيته، حيث يجب عليه أن يتصرف بشكل لائق ومحترم.	0.81033	0.790007	0.50955	0.268323	0.762184
allam_instruction_fewshot_results.csv	original_explanation	generated_explanation	القبر تزله فيه، وعاده ما يكفيه	يشير هذا المثل إلى أن الشخص الجشع لا يكتفي بما لديه حتى لو كان ذلك يفوق احتياجاته الأساسية.	يشير هذا المثل إلى أن الشخص قد يواجه صعوبات أو مشاكل في حياته، حتى لو كان لديه موارد كافية أو دعم.	0.93759	0.82365	0.631556	0.242803	0.802995
allam_instruction_fewshot_results.csv	original_explanation	generated_explanation	القول موكل بالمنطق	يشير هذا المثل إلى أن كثرة الكلام قد تجلب المشاكل والمتاعب.	يشير هذا المثل إلى أن الكلمات المنطوقة تحمل وزنًا كبيرًا ويجب أن تكون صادقة وحقيقية.	0.878014	0.858883	0.735415	0.44079	0.792471
allam_instruction_fewshot_results.csv	original_explanation	generated_explanation	جنان يخارجك ولا عقل يحنبك	يشير هذا المثل إلى أن قلة العقل قد تكون أحيانًا أفضل من الذكاء الذي يوقع صاحبه في المشاكل.	يشير هذا المثل إلى أن الشخص الذي يتصرف بجنون قد ينجو من المشاكل، بينما الشخص الذي يتصرف بحكمة قد يتجنب المشاكل أيضًا.	0.878689	0.916388	0.733351	0.694292	0.784446
allam_instruction_fewshot_results.csv	original_explanation	generated_explanation	ما يحك لك الا ظفرك	يشير هذا المثل إلى أنه لا أحد سيهتم بمصلحتك بقدر ما تهتم بها أنت نفسك.	يشير هذا المثل إلى أن الشخص يجب أن يعتمد على نفسه في حل مشاكله ولا ينتظر مساعدة الآخرين.	0.812485	0.810852	0.736123	0.329589	0.791116
allam_instruction_fewshot_results.csv	original_explanation	generated_explanation	جاء وجهه من خمس	يشير هذا المثل إلى أن شخصًا حضر فجأة إلى موقف أو حدث دون أن يكون مدعوًا أو متوقعًا.	يشير هذا المثل إلى أن الشخص قد يواجه صعوبات أو تحديات كبيرة في حياته.	0.833687	0.797993	0.594316	0.395808	0.810164
allam_instruction_fewshot_results.csv	original_explanation	generated_explanation	لا مركب جاعت، ولا ساني ظمي المركب المراه التي تطبخ الطعام، الساني تعني ساقي الزرع الذي لا يمكن ان يظما	يشير هذا المثل إلى أن الشخص الذي يؤدي عمله بإتقان واجتهاد لن يواجه نقصًا أو حاجة في مجاله.	يشير هذا المثل إلى أن الشخص الذي لا يملك شيئًا لا يمكنه أن يطلب شيئًا آخر.	0.908458	0.800875	0.585565	0.428824	0.80964
allam_instruction_fewshot_results.csv	original_explanation	generated_explanation	بـيبشر بالموت يقطع من الحياه	يشير هذا المثل إلى أن استخدام الشدة قد يكون وسيلة فعالة لتحقيق ما تريده من الآخرين.	يشير هذا المثل إلى أن الشخص الذي يسعى لتحقيق أهدافه بأي وسيلة، حتى لو كانت غير أخلاقية أو خطيرة، قد يواجه عواقب وخيمة.	0.855625	0.933557	0.638064	0.418471	0.766768
allam_instruction_fewshot_results.csv	original_explanation	generated_explanation	شل ذا يشلك واطرح ذا يعلك	يشير هذا المثل إلى أهمية التركيز على الأمور التي يمكنك تحملها وتجنب تلك التي تسبب لك الضرر أو الإرهاق.	يشير هذا المثل إلى أن الشخص يجب أن يتعامل مع من لا يستحق الاحترام أو التقدير بنفس الطريقة التي يعامل بها الآخرين.	0.829384	0.885952	0.57021	0.442659	0.77613
allam_instruction_fewshot_results.csv	original_explanation	generated_explanation	صبح القوم ولا تماسيهم	يشير هذا المثل إلى أن الاستيقاظ المبكر يجلب الخير والبركة.	يشير هذا المثل إلى أنه من الأفضل أن تبدأ يومك مبكرًا وتتجنب البقاء مستيقظًا حتى وقت متأخر من الليل.	0.894855	0.920061	0.626181	0.428638	0.761011
allam_instruction_fewshot_results.csv	original_explanation	generated_explanation	صلح النقص وعاده يصلح	يشير هذا المثل إلى أهمية التربية والتوجيه في مرحلة الطفولة، حيث يكون من السهل تعديل السلوكيات وغرس القيم الصحيحة.	يشير هذا المثل إلى أنه يمكن إصلاح شيء ما إذا كان هناك نقص فيه، ولكن قد لا يكون من الممكن إصلاحه بالكامل.	0.82403	0.872433	0.399309	0.249208	0.74729
allam_instruction_fewshot_results.csv	original_explanation	generated_explanation	عقله من فوق الشعر	يشير هذا المثل إلى أن الشخص يتصرف بطريقة غير ناضجة أو غير عقلانية، حيث يبدو أن تفكيره ليس في مكانه الصحيح.	يشير هذا المثل إلى أن الشخص يتصرف بطريقة متعجرفة أو متكبرة، وكأنه يعتقد أنه أفضل من الآخرين.	0.959913	0.927714	0.802104	0.587005	0.834405
allam_instruction_fewshot_results.csv	original_explanation	generated_explanation	سيدي خلي وزاد الهوي كمله	يشير هذا المثل إلى أن الشخص الذي يبدأ بعمل ناقص أو غير مكتمل سيجد الظروف أو الآخرين يكملونه بطريقة غير مرغوبة أو يسخرون منه.	يشير هذا المثل إلى أن الشخص الذي يتجاهل رغباته أو احتياجاته الشخصية قد يجد نفسه في موقف صعب أو غير مريح.	0.866907	0.944749	0.708888	0.536923	0.796544
allam_instruction_fewshot_results.csv	original_explanation	generated_explanation	ما مره الا من بين رجال وما بقره الا من بين اثوار	يشير هذا المثل إلى أن المرأة التي تنشأ بين رجال تكتسب الجرأة والرزانة والخبرة في التعامل مع الآخرين.	يشير هذا المثل إلى أن الشخص قد يضطر إلى قبول شيء كان قد رفضه سابقًا إذا لم يجد خيارًا أفضل.	0.718438	0.860664	0.525773	0.257477	0.745985
allam_instruction_fewshot_results.csv	original_explanation	generated_explanation	اقرب سلم وما ظن	يشير هذا المثل إلى أهمية التحلي بالصبر والتريث في حل المشكلات، حيث أن الأمور ستتضح وتُحل في الوقت المناسب.	يشير هذا المثل إلى أن الشخص الذي يحاول الوصول إلى هدف معين قد يواجه صعوبات وعقبات، لكنه يجب أن يستمر في المحاولة ولا يستسلم.	0.891514	0.916476	0.679065	0.397466	0.751448
allam_instruction_fewshot_results.csv	original_explanation	generated_explanation	الحر تخفيه الاشاره والذل يقرح بالقضا	يشير هذا المثل إلى أن الشخص النبيل يفهم التلميحات البسيطة ويتجنب المشاكل، بينما الشخص الذليل يحتاج إلى تدخل واضح ومباشر لتصحيح سلوكه.	يشير هذا المثل إلى أن الشخص الشريف قد يضطر إلى إخفاء نفسه بسبب الظروف الصعبة، بينما الشخص المتواضع قد يتعرض للظلم.	0.836709	0.923238	0.778726	0.701799	0.798952
allam_instruction_fewshot_results.csv	original_explanation	generated_explanation	لا يجتمع سيفان في غمد	يشير هذا المثل إلى استحالة التعايش أو التوافق بين قوتين متعارضتين أو شخصين متنافسين في نفس المجال أو المكان.	يشير هذا المثل إلى أنه لا يمكن لشخصين أن يتنافسا أو يتنافسا في نفس المجال أو المجال.	0.901745	0.933629	0.744965	0.709593	0.801212
allam_instruction_fewshot_results.csv	original_explanation	generated_explanation	المليح بطبع	يشير هذا المثل إلى أن الجودة العالية تأتي مع التأخير في الإنجاز.	يشير هذا المثل إلى أن الجمال الخارجي لا يعكس بالضرورة جمال الشخصية أو الأخلاق.	0.830964	0.874636	0.44974	0.339708	0.805275
allam_instruction_fewshot_results.csv	original_explanation	generated_explanation	الفريع له صميل	يشير هذا المثل إلى أن التدخل لحل المشاكل قد يؤدي إلى الإضرار بالنفس بدلاً من تحقيق الإصلاح.	يشير هذا المثل إلى أن الشخص الذي لا يستطيع تحمل المسؤولية أو القيام بالمهمة بشكل صحيح يجب أن يتركها لشخص آخر قادر على ذلك.	0.908209	0.922467	0.526278	0.472437	0.759159
allam_instruction_fewshot_results.csv	original_explanation	generated_explanation	اخذت من عدوك مره ومن صديقك الف مره	يشير هذا المثل إلى الشخص الذي يعرف الكثير من أسرارك.	يشير هذا المثل إلى أن الشخص قد يضطر إلى قبول شيء من شخص لا يثق به، بينما يتجنب قبول شيء من شخص يثق به.	0.809011	0.921164	0.72923	0.26277	0.767657
allam_instruction_fewshot_results.csv	original_explanation	generated_explanation	حجي له	يشير هذا المثل إلى توبيخ شخص فشل في أداء مهمة بسبب ضعف عزيمته.	يشير هذا المثل إلى أن بعض الناس قد يتحدثون كثيرًا دون أن يكون لديهم أي معرفة أو خبرة حقيقية في الموضوع الذي يتحدثون عنه.	0.733127	0.908543	0.595653	0.199612	0.744604
allam_instruction_fewshot_results.csv	original_explanation	generated_explanation	٦ احذر من ضرب الخلل	يشير هذا المثل إلى ضرورة الحذر من المخاطر الخفية أو الخداع الذي قد لا يكون واضحًا للعيان.	يشير هذا المثل إلى ضرورة توخي الحذر عند التعامل مع الأمور المعقدة أو غير الواضحة، حيث يمكن أن يؤدي ذلك إلى مشاكل أو أخطاء.	0.909363	0.88482	0.629197	0.622617	0.805818
allam_instruction_fewshot_results.csv	original_explanation	generated_explanation	الذي مالك عذر منه اقترب منه	يشير هذا المثل إلى أهمية التقرب من الأشخاص الذين لا نجد سببًا واضحًا للابتعاد عنهم، بهدف فهمهم بشكل أفضل وتجنب سوء الفهم.	يشير هذا المثل إلى أنه يجب على الشخص أن يتعامل مع من لا يستطيع تجنبهم أو تجنب تأثيرهم، حتى لو لم يكن لديهم عذر أو سبب لذلك.	0.88387	0.912281	0.780152	0.690584	0.771189
allam_instruction_fewshot_results.csv	original_explanation	generated_explanation	اكل لحم وترك عظم	يشير هذا المثل إلى أن الشخص يستفيد من شيء ثم يتخلى عنه بعد تحقيق مصلحته.	يشير هذا المثل إلى أن الشخص قد يتجاهل أو يتجنب بعض الجوانب المهمة في موقف معين.	0.837958	0.901682	0.715143	0.487519	0.805443
allam_instruction_fewshot_results.csv	original_explanation	generated_explanation	البقاء في حياتك	يشير هذا المثل إلى الشخص الذي فقد شخصًا عزيزًا أو شيئًا من أمواله.	يشير هذا المثل إلى أن الشخص يجب أن يعيش حياته وفقًا لإرادته ورغباته، دون أن يتأثر بآراء الآخرين أو ضغوطهم.	0.802412	0.767692	0.439027	0.079696	0.774504
allam_instruction_fewshot_results.csv	original_explanation	generated_explanation	من كواني مره الله لا براه ومن كواني مرتين الله يبريه	يشير هذا المثل إلى أهمية التعلم من الأخطاء وعدم تكرارها، حيث يُلام الشخص إذا تكرر الخطأ نفسه بسبب عدم اتخاذه الحذر.	يشير هذا المثل إلى أن الشخص الذي تعرض للأذى مرة واحدة قد يكون أكثر حذرًا في المستقبل، بينما الشخص الذي تعرض للأذى مرتين قد يكون أكثر عرضة لتكرار نفس الخطأ.	0.83185	0.890792	0.642359	0.634312	0.764297
allam_instruction_fewshot_results.csv	original_explanation	generated_explanation	خرجه محجبه لا خرجه عجيه خرجه من الخروج خارج البيت، عجيه تفعل المنكرات	يشير هذا المثل إلى أن خروج المرأة بملابس محتشمة أفضل من خروجها للقيام بتصرفات غير لائقة.	يشير هذا المثل إلى أن الشخص الذي يحاول إخفاء شيء سيء يقوم به، مثل الخروج من المنزل للقيام بأفعال غير لائقة، سيكشف في النهاية.	0.878573	0.870608	0.650814	0.407537	0.796659
allam_instruction_fewshot_results.csv	original_explanation	generated_explanation	الزنوب اللي ما معه اخ يسوي له صبير	يشير هذا المثل إلى أن وجود الدعم والمساندة من الآخرين ضروري لتجاوز الصعوبات والمشاكل.	يشير هذا المثل إلى أن الشخص الذي لا يملك دعمًا أو مساعدة من الأصدقاء أو العائلة قد يواجه صعوبات أكبر في التغلب على مشاكله.	0.862848	0.942204	0.752896	0.537795	0.790549
allam_instruction_fewshot_results.csv	original_explanation	generated_explanation	الشراع بشرع لعمري والحطبه بحطبه	يشير هذا المثل إلى أن الشخص الذي يعتمد على نفسه ولا يحتاج إلى مساعدة الآخرين يكون أكثر استقلالية وكفاءة.	يشير هذا المثل إلى أن كل شخص يحصل على ما يستحقه بناءً على أفعاله.	0.938601	0.813122	0.579078	0.255626	0.81589
allam_instruction_fewshot_results.csv	original_explanation	generated_explanation	اشقي بالدارس ولا تبق جالس	يشير هذا المثل إلى أن القيام بأي عمل، مهما كان بسيطًا، أفضل من عدم القيام بأي شيء.	يشير هذا المثل إلى أنه من الأفضل أن تعمل بجد وتتعلم من تجاربك بدلاً من الجلوس وانتظار الفرص.	0.842252	0.857468	0.637714	0.489809	0.731048
allam_instruction_fewshot_results.csv	original_explanation	generated_explanation	غصب يهودي مرق	يشير هذا المثل إلى أن الشخص قد يُجبر على القيام بشيء دون رغبته أو اقتناعه.	يشير هذا المثل إلى أن الشخص قد يضطر إلى القيام بشيء لا يرغب فيه أو لا يؤمن به، بسبب الضغوط الخارجية أو الظروف.	0.917379	0.935014	0.860072	0.847319	0.858039
allam_instruction_fewshot_results.csv	original_explanation	generated_explanation	اوي الغريب ولا تموه	يشير هذا المثل إلى أهمية توفير المأوى والأمان للغريب قبل التفكير في تقديم الطعام له.	يشير هذا المثل إلى أنه من الأفضل أن تكون صادقًا ومباشرًا في التعامل مع الآخرين بدلاً من التظاهر أو إخفاء الحقيقة.	0.887474	0.873459	0.455813	0.251839	0.752698
allam_instruction_fewshot_results.csv	original_explanation	generated_explanation	اللي ما تعرف تخبز ترجع الخلل عند المافي	يشير هذا المثل إلى أن الشخص الذي لا يجيد أداء عمله يميل إلى إلقاء اللوم على الآخرين بدلًا من تحمل مسؤولية فشله.	يشير هذا المثل إلى أن الشخص الذي لا يعرف كيفية القيام بشيء ما يجب أن يتحمل مسؤولية أخطائه بدلاً من إلقاء اللوم على الآخرين.	0.955615	0.959507	0.880346	0.766051	0.88153
allam_instruction_fewshot_results.csv	original_explanation	generated_explanation	خلاه غما غمايي	يشير هذا المثل إلى ترك الأمور غير واضحة أو مبهمة دون توضيح أو تفسير.	يشير هذا المثل إلى أن الشخص قد يضطر إلى قبول شيء كان قد رفضه سابقًا إذا لم يجد خيارًا أفضل.	0.712619	0.845506	0.622023	0.340101	0.77007
allam_instruction_fewshot_results.csv	original_explanation	generated_explanation	البالش يجيب العمي والطراش	يشير هذا المثل إلى أن الطمع والجشع يؤديان إلى عواقب سلبية ومؤذية.	يشير هذا المثل إلى أن الشخص الذي لا يعرف شيئًا عن موضوع معين قد يتسبب في مشاكل أو أخطاء.	0.850198	0.905612	0.524386	0.398619	0.761571

## Sheet: deepseek_generated_explanations
Source_File	Reference_Column	Generated_Column	text	explanation	generated_explanation_few_shot	Cosine_MiniLM	Cosine_CAMeL	Cosine_Arabic_KW	SAS_SBERT_100K	BERTScore_F1
deepseek_generated_explanations_few_shot.csv	explanation	generated_explanation_few_shot	يا شاقي لغيرك ريتك ما شقيت	يشير هذا المثل إلى تمني عدم معاناة الشخص الذي يعمل بجد لصالح الآخرين دون أن يحصل على فائدة شخصية.	يشير هذا المثل إلى أن الشخص الذي يشاق لغيره قد يضطر إ	0.790451	0.849396	0.693457	0.421023	0.800805
deepseek_generated_explanations_few_shot.csv	explanation	generated_explanation_few_shot	ما حد يسرق سارق	يشير هذا المثل إلى أن الشخص الذي يرتكب أفعالًا غير مشروعة يكون حذرًا من أن يقع ضحية لأفعال مشابهة.	يشير هذا المثل إلى أن السرقة ستؤدي إلى خسارة لأحد، ولا	0.79107	0.863004	0.624896	0.463948	0.749595
deepseek_generated_explanations_few_shot.csv	explanation	generated_explanation_few_shot	الجار قبل الدار	يشير هذا المثل إلى أهمية اختيار الجار قبل اختيار المنزل لأن الجيران يؤثرون على حياتنا.	يشير هذا المثل إلى أن المضي قدمًا بدون مضي إلى النهاية س	0.889399	0.815633	0.415517	0.148153	0.761352
deepseek_generated_explanations_few_shot.csv	explanation	generated_explanation_few_shot	كلام ما له اسماع ضرط الحمار خير منه	يشير هذا المثل إلى أن الكلام الذي لا يُستمع إليه ولا يُؤخذ به لا فائدة منه.	يشير هذا المثل إلى أن الصوت الصحيح يمكن أن يؤثر بشكل إي	0.902665	0.760009	0.585431	0.353642	0.768606
deepseek_generated_explanations_few_shot.csv	explanation	generated_explanation_few_shot	ثير معقله وهوه زمبيل	يشير هذا المثل إلى أن الشخص قد يتصرف بطريقة لا تتناسب مع قدراته أو مكانته، مما يجعله يبدو غير مؤهل أو غير مسؤول.	يشير هذا المثل إلى أن الإنتاجية والتوجه نحو الإنجاز يجب أن	0.83038	0.769109	0.446632	0.237452	0.71621
deepseek_generated_explanations_few_shot.csv	explanation	generated_explanation_few_shot	ما حاج الا من حج برجله	يشير هذا المثل إلى أن الشخص الذي يشارك فعليًا في العمل هو الذي يفهم تفاصيله بشكل حقيقي.	يشير هذا المثل إلى أن الشخص لا يحتاج إلى القيام بأي عمل س	0.86477	0.795952	0.698157	0.102978	0.814225
deepseek_generated_explanations_few_shot.csv	explanation	generated_explanation_few_shot	ما تموت العرب الا متوافقه	يشير هذا المثل إلى أن العرب يتحدون ويتفقون في مواجهة الأزمات والمصائب الكبيرة.	يشير هذا المثل إلى أن التوافق والتفاهم مهمتان لا يتجزأان عن �	0.881782	0.778183	0.556047	0.404356	0.762785
deepseek_generated_explanations_few_shot.csv	explanation	generated_explanation_few_shot	خير الامور صباحها، وخير البنات بكرها	يشير هذا المثل إلى أهمية بدء الأمور بشكل صحيح وعدم تأجيلها.	يشير هذا المثل إلى أن الأمور يمكن أن تتحول بسرعة، وأن الأ	0.932781	0.881541	0.802708	0.477942	0.7956
deepseek_generated_explanations_few_shot.csv	explanation	generated_explanation_few_shot	حيل الدوام يقطع الحجر	يشير هذا المثل إلى أن الإصرار والمثابرة يمكن أن يتغلبا على الصعوبات.	يشير هذا المثل إلى أن الأمور لا يمكن أن تظهر بشكل محتوم و�	0.850165	0.896599	0.647825	0.368241	0.814748
deepseek_generated_explanations_few_shot.csv	explanation	generated_explanation_few_shot	ايدي بلقفه، وصعبه يعنيني لقفه فمه	يشير هذا المثل إلى أن الشخص قد يضطر لمواجهة تحديات أو مسؤوليات غير مرغوبة لا يمكنه تجنبها.	يشير هذا المثل إلى أن الشخص يعتبر أن الأدوار التي يتخذها ه	0.795883	0.853387	0.688952	0.556835	0.777301
deepseek_generated_explanations_few_shot.csv	explanation	generated_explanation_few_shot	تلخبط اللفظ والنفظ عند عيال الشياطين	يشير هذا المثل إلى أن الشخص الذي يتصرف بتهور أو دون تفكير قد يضر نفسه بشكل غير مقصود.	يشير هذا المثل إلى أن التجول بغيضة وغير متوقع قد يؤدي �	0.825092	0.846155	0.509001	0.56707	0.794795
deepseek_generated_explanations_few_shot.csv	explanation	generated_explanation_few_shot	الجواب علي قدر السؤال	يشير هذا المثل إلى أن الردود يجب أن تكون متناسبة مع الأفعال، حيث يُرد الخير بالخير والشر بالشر.	يشير هذا المثل إلى أن الجواب على السؤال يعتمد على ما يصل	0.772035	0.859604	0.51437	0.551359	0.788654
deepseek_generated_explanations_few_shot.csv	explanation	generated_explanation_few_shot	من له طب في راس الكلب، شله بيدين	يشير هذا المثل إلى أن تغيير طبيعة الشخص أو سلوكياته المتأصلة أمر صعب للغاية.	يشير هذا المثل إلى أن الشخص الذي يمتلك مهارات ما لا أخرى ي	0.823855	0.803467	0.693438	0.333765	0.768341
deepseek_generated_explanations_few_shot.csv	explanation	generated_explanation_few_shot	بـيع بيقته شارج	يشير هذا المثل إلى أن الشخص باع شيئًا بأقل من قيمته الحقيقية.	يشير هذا المثل إلى أن الشخص يجب على عبء علاقاته ويقاتل	0.870025	0.854446	0.485655	0.380153	0.791086
deepseek_generated_explanations_few_shot.csv	explanation	generated_explanation_few_shot	البرد لشباط والتهمه لكوانين	يشير هذا المثل إلى أن الشخص قد يُتهم بأفعال لم يقم بها بينما يكون الفاعل الحقيقي شخصًا آخر.	يشير هذا المثل إلى أن الأمور لا يعتبرون صحيحًا ولا صالح�	0.855726	0.926559	0.485855	0.359503	0.75808
deepseek_generated_explanations_few_shot.csv	explanation	generated_explanation_few_shot	اقواله مفلس فلس	يشير هذا المثل إلى أن كلام الشخص ليس له قيمة أو تأثير.	يشير هذا المثل إلى أن القولات والأغاني التي تتحدث عن الإنسان	0.853289	0.878662	0.655745	0.293122	0.81005
deepseek_generated_explanations_few_shot.csv	explanation	generated_explanation_few_shot	عين في المقبره و عين بتدور مره	يشير هذا المثل إلى الشخص الذي يتظاهر بالاهتمام بشيء جاد بينما يركز اهتمامه الحقيقي على شيء آخر، مثل النظر إلى النساء.	يشير هذا المثل إلى أن الأمور لا تبقى كما هي لفترة طويلة	0.71851	0.87219	0.555033	0.282947	0.732208
deepseek_generated_explanations_few_shot.csv	explanation	generated_explanation_few_shot	ابن سوق	يشير هذا المثل إلى الشخص الذي يتصرف أو يتحدث بأسلوب غير لائق أو غير مهذب.	يشير هذا المثل إلى أن الأشياء التي تتجه نحو السوق قد تكون مؤث	0.821597	0.833063	0.396745	0.204034	0.749148
deepseek_generated_explanations_few_shot.csv	explanation	generated_explanation_few_shot	غداء متضيفين	يشير هذا المثل إلى أن العائلة قد تعد وجبة غداء فاخرة ومتنوعة دون وجود ضيوف، مما يعكس الاهتمام بالتجمع الأسري والتمتع بالطعام الجيد حتى في غياب الضيوف.	يشير هذا المثل إلى أن الشيء الذي تتمتع به قد يكون غير صحيح	0.769896	0.849704	0.430725	0.166336	0.713123
deepseek_generated_explanations_few_shot.csv	explanation	generated_explanation_few_shot	لا جاك يوم الحمار قمت له قومه	يشير هذا المثل إلى أهمية الاستعداد والتعامل بجدية مع المواقف الصعبة والمشكلات الكبيرة عند مواجهتها.	يشير هذا المثل إلى أن الشخص قد يضطر إلى القيام بشيء لذ	0.834063	0.852072	0.701444	0.599502	0.737034
deepseek_generated_explanations_few_shot.csv	explanation	generated_explanation_few_shot	جاءتك منيك يا بيت الله	يشير هذا المثل إلى أن الشخص قد يحصل على ما يرغب فيه دون جهد أو سعي منه.	يشير هذا المثل إلى أن الشيء الذي لم يتم الحصول عليه من قبل	0.917953	0.880139	0.678241	0.631374	0.81421
deepseek_generated_explanations_few_shot.csv	explanation	generated_explanation_few_shot	اذا لك مصلحه في جحر الحمار ادخل يدك	يشير هذا المثل إلى أن تحقيق الأهداف قد يتطلب تحمل المخاطر أو مواجهة التحديات.	يشير هذا المثل إلى أن الشخص يجب على اتخاذ خطوات خطيرة	0.702919	0.839066	0.592709	0.561772	0.795355
deepseek_generated_explanations_few_shot.csv	explanation	generated_explanation_few_shot	لا حريوه مليحه، ولا اويه يباكر اويه يباكر ما اعطوهم الحريوه، العروسه في وقت مبكر	يشير هذا المثل إلى أهمية التروي والتفكير الجيد قبل اتخاذ القرارات المهمة.	يشير هذا المثل إلى أن الشخص لم يعد لديه حرية الخيار بعد أن	0.849444	0.818828	0.667644	0.31639	0.768467
deepseek_generated_explanations_few_shot.csv	explanation	generated_explanation_few_shot	اذا حصلت الحمال وفي بالمال	يشير هذا المثل إلى أهمية اختيار الزوج المناسب الذي يستطيع تحمل مسؤوليات الحياة الزوجية ودعم الأسرة ماليًا ومعنويًا.	يشير هذا المثل إلى أن الإمكانية الأولى ليست دائما الأفضل ال	0.802815	0.763754	0.358165	0.187693	0.747369
deepseek_generated_explanations_few_shot.csv	explanation	generated_explanation_few_shot	اقرب من عسوس الاذن	يشير هذا المثل إلى أن الشيء قريب جدًا بحيث لا يمكن أن يكون أقرب.	يشير هذا المثل إلى أن الشخص الآخر قد يكون يعاني من أية مشك	0.920779	0.801616	0.582367	0.574147	0.79854
deepseek_generated_explanations_few_shot.csv	explanation	generated_explanation_few_shot	يوم الحطابه لها	يشير هذا المثل إلى أن هناك وقتًا كافيًا لإنجاز المهمة دون استعجال.	يشير هذا المثل إلى أن الأمور لا يمكن أن تظهر بشكل متوقع خ	0.82688	0.820043	0.633164	0.438953	0.805481
deepseek_generated_explanations_few_shot.csv	explanation	generated_explanation_few_shot	اللي ما عنده عمر يشتري له جمل	يشير هذا المثل إلى أن من لا يملك الصبر أو التحمل يجب أن يسعى لاكتسابه.	يشير هذا المثل إلى أن الأشياء الجيدة لا تكون متوفرة دائمًا،	0.835448	0.853576	0.617519	0.468619	0.764357
deepseek_generated_explanations_few_shot.csv	explanation	generated_explanation_few_shot	بـيت الخنا خراب	يشير هذا المثل إلى أن الخيانة تؤدي دائمًا إلى الفشل والدمار.	يشير هذا المثل إلى أن الأمور لا يمكن أن تستمر للأبد وأن ال	0.909692	0.830154	0.657637	0.416189	0.806619
deepseek_generated_explanations_few_shot.csv	explanation	generated_explanation_few_shot	اذا قدك سارج كثر المفاتح	يشير هذا المثل إلى أن الشخص الذي يكشف عن عيوبه أو أخطائه بشكل علني يواجه الفضيحة.	يشير هذا المثل إلى أن الشخص الذي يقاتل أو يتعرض للخطر	0.897663	0.881868	0.490365	0.320124	0.815572
deepseek_generated_explanations_few_shot.csv	explanation	generated_explanation_few_shot	حرام ما وصل طرفي	يشير هذا المثل إلى الشعور بالأسى أو الألم عند عدم تحقيق الهدف أو الوصول إلى المراد.	يشير هذا المثل إلى أن الشيء الذي لم يتم التفاوت به يجب أن ي	0.802084	0.774961	0.561032	0.357544	0.764986
deepseek_generated_explanations_few_shot.csv	explanation	generated_explanation_few_shot	اللي ما يخاف من الله خاف منه	يشير هذا المثل إلى أن الشخص الذي لا يخشى الله في أفعاله قد يكون خطرًا على الآخرين.	يشير هذا المثل إلى أن الإيمان بالله يجعل الشخص أكثر ثقةً	0.830643	0.870265	0.711464	0.324249	0.797578
deepseek_generated_explanations_few_shot.csv	explanation	generated_explanation_few_shot	لا سرحت بلاد العور اعور عينك	يشير هذا المثل إلى أن الانغماس في بيئة سلبية يمكن أن يؤدي إلى تبني عادات سيئة أو التأثر بشكل سلبي.	يشير هذا المثل إلى أن العوالم لا تتحدث بكل منظور ولا بكل خبر	0.892588	0.829002	0.299143	0.126679	0.744346
deepseek_generated_explanations_few_shot.csv	explanation	generated_explanation_few_shot	يعرف البيت من ساسه	يشير هذا المثل إلى فهم الشخص العميق لأصول وأساسيات الأمور أو الأشخاص.	يشير هذا المثل إلى أن البيت يمتلك معرفة ومعنى لما يحدث	0.809272	0.809146	0.639544	0.655757	0.778509
deepseek_generated_explanations_few_shot.csv	explanation	generated_explanation_few_shot	اللقط اعمي والخير اخجل	يشير هذا المثل إلى أن الرزق قد يأتي من مصادر غير متوقعة وأن الخير قد يكون مخفيًا في أماكن لا نتوقعها.	يشير هذا المثل إلى أن الأمور لا يمكن أن تصبح أفضل بدون ال	0.89558	0.85645	0.54114	0.429322	0.77248
deepseek_generated_explanations_few_shot.csv	explanation	generated_explanation_few_shot	خشم الحمار ابيض	يشير هذا المثل إلى أن الجمال ليس في المظهر الخارجي فقط، بل في الصفات والجوهر.	يشير هذا المثل إلى أن الأشياء الساخرة ستنتهي بالأسوأ منها.	0.87426	0.847499	0.538219	0.270914	0.792123
deepseek_generated_explanations_few_shot.csv	explanation	generated_explanation_few_shot	حاسب علي نفسك	يشير هذا المثل إلى أن الاستمرار في الخطأ يؤدي إلى الهلاك.	يشير هذا المثل إلى أن الإنتاجية والتوجه نحو الأهداف يمكن أ	0.916603	0.769038	0.429043	0.269296	0.791892
deepseek_generated_explanations_few_shot.csv	explanation	generated_explanation_few_shot	غالي والطلب رخيص	يشير هذا المثل إلى شخص ذو قيمة عالية ومكانة رفيعة لكنه متواضع في متطلباته.	يشير هذا المثل إلى أن التجارة المنافسة ستؤدي إلى تقليل النف	0.756461	0.749607	0.334155	0.230612	0.72968
deepseek_generated_explanations_few_shot.csv	explanation	generated_explanation_few_shot	غله الشعبه بزربها	يشير هذا المثل إلى أن الجهد المبذول قد لا يؤدي إلى نتائج إيجابية، حيث يمكن أن تكون المكاسب مساوية للخسائر.	يشير هذا المثل إلى أن الشعوب يجب عليها التوازن بين التقانع والتو	0.850742	0.802007	0.262187	0.307197	0.744365
deepseek_generated_explanations_few_shot.csv	explanation	generated_explanation_few_shot	داخل في الربح خارج من الخساره	يشير هذا المثل إلى الشخص الذي يضع شروطًا تخدم مصلحته فقط.	يشير هذا المثل إلى أن الربح يجب أن يكون مباحثًا ويتمنى ال	0.755771	0.910737	0.70288	0.61997	0.763538
deepseek_generated_explanations_few_shot.csv	explanation	generated_explanation_few_shot	كنن و فجي	يشير هذا المثل إلى الشعور بالظلم والقهر الذي قد يواجهه الإنسان في مواقف معينة.	يشير هذا المثل إلى أن التغيير قد يكون حقيقة الأفضل للش	0.896259	0.780704	0.593925	0.391516	0.759069
deepseek_generated_explanations_few_shot.csv	explanation	generated_explanation_few_shot	افه الكذب الخيانه	يشير هذا المثل إلى أن الكذب يُعتبر نوعًا من الخيانة، حيث أن كلاهما يؤدي إلى فقدان الثقة والضرر في العلاقات.	يشير هذا المثل إلى أن الكذب والخداع يمكن أن يؤدي إلى خس	0.864167	0.909716	0.785594	0.796541	0.801643
deepseek_generated_explanations_few_shot.csv	explanation	generated_explanation_few_shot	يدك بلقفه واصبعه بعينك	يشير هذا المثل إلى أن الشخص الذي تقوم بمساعدته قد يرد لك المعروف بالإساءة أو الأذى.	يشير هذا المثل إلى أن الشخص يضع إما الإمكانة والإمكانة ال�	0.912092	0.817304	0.48602	0.531585	0.792652
deepseek_generated_explanations_few_shot.csv	explanation	generated_explanation_few_shot	جلست الجاره علي الجاره خساره	يشير هذا المثل إلى أن حديث المرأة مع جارتها في الصباح يعطلها عن أداء أعمالها المنزلية ويضيع وقتهما بلا فائدة.	يشير هذا المثل إلى أن التفاوض على الأقلية قد يؤدي إلى	0.805503	0.817621	0.271793	0.0452619	0.72532
deepseek_generated_explanations_few_shot.csv	explanation	generated_explanation_few_shot	من كذب لك كذب عليك	يشير هذا المثل إلى أن الشخص الذي يكذب على الآخرين يمكن أن يكذب عليهم مرة أخرى، مما يعكس عدم الثقة في صدقه وولائه.	يشير هذا المثل إلى أن الغباء والتغيير المباشر يمكن أن يؤد	0.810091	0.905431	0.365685	0.31112	0.762548
deepseek_generated_explanations_few_shot.csv	explanation	generated_explanation_few_shot	يضع سره في اضعف خلقه	يشير هذا المثل إلى قدرة الله على إظهار قوته وحكمته من خلال أضعف المخلوقات، مما يبرز عظمة قدرته وتدبيره.	يشير هذا المثل إلى أن الشخص يريد أن يحمي معلوماته عن أص	0.694552	0.823344	0.278962	0.227721	0.768817
deepseek_generated_explanations_few_shot.csv	explanation	generated_explanation_few_shot	بـكره شاني لي بيت	يشير هذا المثل إلى الأمل أو التخطيط لتحقيق أهداف مستقبلية، رغم عدم اتخاذ خطوات فعلية لتحقيقها في الوقت الحاضر.	يشير هذا المثل إلى أن الشخص يجب على التوازن بين الأخذ في ال	0.832551	0.783604	0.526584	0.326841	0.723198
deepseek_generated_explanations_few_shot.csv	explanation	generated_explanation_few_shot	اول التيه عقل والا جنان	يشير هذا المثل إلى أن الإنسان يُظهر نضجه وحكمته عندما يبدأ في تحمل المسؤولية، وأن الاندفاع في الشباب قد يؤدي إلى تصرفات غير محسوبة.	يشير هذا المثل إلى أن العقل هو العملية ذات القوة والأهمية، و	0.791422	0.891109	0.467999	0.345825	0.755336
deepseek_generated_explanations_few_shot.csv	explanation	generated_explanation_few_shot	الجوع يكسر	يشير هذا المثل إلى أن الجوع يمكن أن يدفع الشخص إلى اتخاذ قرارات أو أفعال غير معتادة للحفاظ على حياته.	يشير هذا المثل إلى أن الجوع يمكن أن يؤثر على الشخص بطر	0.904607	0.939344	0.768228	0.863231	0.814403
deepseek_generated_explanations_few_shot.csv	explanation	generated_explanation_few_shot	الفقر يمكنك الدعاء	يشير هذا المثل إلى أن الفقر يدفع الإنسان للجوء إلى الله بالدعاء طلبًا للفرج والمساعدة.	يشير هذا المثل إلى أن الصعوبة والتعاطف معها قد يؤدي إلى	0.909827	0.868328	0.491356	0.291755	0.758692
deepseek_generated_explanations_few_shot.csv	explanation	generated_explanation_few_shot	ما طبيب طب عمره	يشير هذا المثل إلى أن الشخص قد لا يكون قادرًا على حل مشاكله الخاصة أو معالجة أموره بنفسه، حتى لو كان متخصصًا في ذلك المجال.	يشير هذا المثل إلى أن الطبيب يجب على عمله بجد ويعتبر جرا�	0.863837	0.859874	0.553029	0.214096	0.766663
deepseek_generated_explanations_few_shot.csv	explanation	generated_explanation_few_shot	اعملها عوجه تاتي ساني	يشير هذا المثل إلى أن الأمور التي تبدأ بشكل غير صحيح قد تؤدي في النهاية إلى نتائج إيجابية أو غير متوقعة.	يشير هذا المثل إلى أن التقنية والتطور يجب على الشخص أن ي	0.787658	0.776287	0.480921	0.373216	0.755155
deepseek_generated_explanations_few_shot.csv	explanation	generated_explanation_few_shot	من دحق علي ذيل الكلب نيبه	يشير هذا المثل إلى أن من يسبب الأذى أو الإزعاج للآخرين يجب أن يتوقع رد فعل سلبي أو انتقامي.	يشير هذا المثل إلى أن الضرر الذي تواجهه الشخص قد يجعله يت�	0.84744	0.879553	0.653046	0.675933	0.759688
deepseek_generated_explanations_few_shot.csv	explanation	generated_explanation_few_shot	بل السير يسير معك بل ادهن	يشير هذا المثل إلى أن التعامل بلطف ومرونة يسهل تحقيق الأهداف والنجاح.	يشير هذا المثل إلى أن السلوك المعني يمكن أن يؤثر على النت	0.847645	0.904317	0.61011	0.207091	0.788012
deepseek_generated_explanations_few_shot.csv	explanation	generated_explanation_few_shot	من جاد في ابن عمه ما فسل	يشير هذا المثل إلى أن من يكرم ويدعم أقاربه لن يُنظر إليه باحتقار أو نقص من قبل الآخرين.	يشير هذا المثل إلى أن الإنسان يجب على أولاً أن يعتبر أ	0.853399	0.834673	0.506268	0.352814	0.750404
deepseek_generated_explanations_few_shot.csv	explanation	generated_explanation_few_shot	اصبر يادي للمصعاب	يشير هذا المثل إلى أهمية الصبر والانتظار للحصول على النتائج المرجوة، حتى وإن طال الزمن لتحقيق الوعود.	يشير هذا المثل إلى أن الإبطال والإصرار هما خيارات جيدة لل	0.857643	0.879743	0.561293	0.485996	0.75418
deepseek_generated_explanations_few_shot.csv	explanation	generated_explanation_few_shot	ابدا بيمينك ولو بيسرك علي	يشير هذا المثل إلى أهمية البدء بالأمور الصحيحة أو الجيدة حتى لو كانت الظروف أو الأشخاص المحيطون بك لا يشجعون على ذلك، مؤكدًا على قيمة التوجه نحو الأفضل دائمًا.	يشير هذا المثل إلى أن الشخص يجب على أولاً أن يتأمل ما	0.822709	0.775393	0.579264	0.324921	0.732906
deepseek_generated_explanations_few_shot.csv	explanation	generated_explanation_few_shot	العجل ياكل قرصه ني العجل المتسرع ني غير مطبوخ جيدا	يشير هذا المثل إلى أن التسرع في اتخاذ القرارات يؤدي إلى نتائج غير مرضية.	يشير هذا المثل إلى أن الشخص يتمتع بميزة خاصة أو قدرة خاص	0.702487	0.836328	0.616197	0.19406	0.767735
deepseek_generated_explanations_few_shot.csv	explanation	generated_explanation_few_shot	من خدم الناس ببلاش اتهموه بالسرقه	يشير هذا المثل إلى أن العمل المجاني قد يثير الشكوك والاتهامات بدلاً من التقدير.	يشير هذا المثل إلى أن العدوان على المسؤول الذي يخدم الناس قد	0.887787	0.905721	0.651735	0.539136	0.780704
deepseek_generated_explanations_few_shot.csv	explanation	generated_explanation_few_shot	المحبه خيبه ولو تشقر	يشير هذا المثل إلى أن الحب قد يؤدي إلى خيبة الأمل حتى لو بدا في البداية جميلاً أو واعدًا.	يشير هذا المثل إلى أن الحب يمكن أن يؤثر بشدة على قرارات	0.870683	0.861053	0.78215	0.529796	0.816145
deepseek_generated_explanations_few_shot.csv	explanation	generated_explanation_few_shot	جزي الله النابئات عني خير	يشير هذا المثل إلى أن الشخص قد يستفيد من المصائب أو الأزمات التي يمر بها، حيث تأتي بنتائج إيجابية غير متوقعة.	يشير هذا المثل إلى أن الله هو المسؤول عن الأحكام والنتائج وأن	0.833062	0.790806	0.528474	0.33612	0.76465
deepseek_generated_explanations_few_shot.csv	explanation	generated_explanation_few_shot	دست علوه	يشير هذا المثل إلى أن الأمور قد تحدث بشكل غير مقصود أو بدون تخطيط مسبق.	يشير هذا المثل إلى أن المثل الذي يتم إطلاقه يمكن أن يؤ	0.850018	0.876261	0.599922	0.399851	0.784436
deepseek_generated_explanations_few_shot.csv	explanation	generated_explanation_few_shot	من رضي بشنق نفسه شليت برجله	يشير هذا المثل إلى أن من يختار طريقًا يؤدي إلى هلاكه، فإنه يتحمل مسؤولية قراره، ولا مانع من مساعدته في الوصول إلى ما اختاره بنفسه.	يشير هذا المثل إلى أن الشخص يجب على التأكد من أن يتمتع ب�	0.88214	0.786236	0.50567	0.237536	0.726732
deepseek_generated_explanations_few_shot.csv	explanation	generated_explanation_few_shot	الكسل يورث الجوع	يشير هذا المثل إلى أن الكسل يؤدي في النهاية إلى الجوع.	يشير هذا المثل إلى أن الكسل يعني أن الأشياء السيئة يمكن أن	0.916596	0.883913	0.778916	0.580907	0.848195
deepseek_generated_explanations_few_shot.csv	explanation	generated_explanation_few_shot	ابعد من السماء	يشير هذا المثل إلى استحالة حدوث الأمر.	يشير هذا المثل إلى أن الإنسان يجب أن يتجه نحو التحديث والتط	0.899622	0.851887	0.656756	0.124424	0.774737
deepseek_generated_explanations_few_shot.csv	explanation	generated_explanation_few_shot	صنعاء ما بنتت بيوم	يشير هذا المثل إلى أن الإنجازات الكبيرة تحتاج إلى وقت وجهد لتحقيقها.	يشير هذا المثل إلى أن الأمور يمكن أن تتغير بسرعة، وأن ال�	0.887094	0.816729	0.69871	0.392602	0.798619
deepseek_generated_explanations_few_shot.csv	explanation	generated_explanation_few_shot	سيدك ما بيدك	يشير هذا المثل إلى أهمية الاعتماد على ما تمتلكه بالفعل.	يشير هذا المثل إلى أن الشخص الأكثر قدراتًا يمكنه استخدام	0.819157	0.786765	0.69918	0.531893	0.79353
deepseek_generated_explanations_few_shot.csv	explanation	generated_explanation_few_shot	يدي في فمه، واصبعه في عيني فمه فمه	يشير هذا المثل إلى خيانة الثقة واستغلال الشخص للآخر رغم حسن المعاملة والثقة الممنوحة له.	يشير هذا المثل إلى أن الشخص يمتلك القوة والقدرة على التحكم �	0.864155	0.890106	0.686652	0.257757	0.781823
deepseek_generated_explanations_few_shot.csv	explanation	generated_explanation_few_shot	سيري لش تجاهش تجاهش لا اهلش تجاهش ولا بني عمش وراش	يشير هذا المثل إلى أهمية التحلي بالثقة والتروي في اتخاذ القرارات، خاصة عندما لا يكون هناك دعم مباشر من الأهل أو الأقارب.	يشير هذا المثل إلى أن التغيير قد يؤدي إلى أشياء سيئ�	0.717154	0.829794	0.576078	0.288916	0.755434
deepseek_generated_explanations_few_shot.csv	explanation	generated_explanation_few_shot	ما تموت العرب الا متوافيه	يشير هذا المثل إلى أن العرب لا تتعرض للضرر أو الهزيمة دون أن ترد بالمثل، ويستخدم كتحذير أو تهديد للخصوم.	يشير هذا المثل إلى أن الحياة ليست سهلة وأن الموت قد يأتي ع	0.775805	0.813527	0.523596	0.426145	0.751224
deepseek_generated_explanations_few_shot.csv	explanation	generated_explanation_few_shot	ثور المؤمن ما ستره	يشير هذا المثل إلى أن الشخص الذي يعيش ببساطة وقناعة لا يحتاج إلى التظاهر أو التفاخر بالمظاهر الخارجية.	يشير هذا المثل إلى أن الإيمان يجب أن يؤثر على القرارات وال	0.877596	0.821871	0.514448	0.172727	0.753661
deepseek_generated_explanations_few_shot.csv	explanation	generated_explanation_few_shot	اللي نفسه بيد غيره، يموت معذب	يشير هذا المثل إلى أن القرار أصبح بيد شخص آخر وليس بيد صاحب الشأن.	يشير هذا المثل إلى أن الإنتاجية والتفوق يمكن أن يؤدي إل	0.880773	0.905097	0.543348	0.197527	0.774231
deepseek_generated_explanations_few_shot.csv	explanation	generated_explanation_few_shot	ساير الكذاب لا باب الباب ويقال ساير الكذاب الي باب بيته	يشير هذا المثل إلى أهمية متابعة الكاذب حتى النهاية لكشف حقيقته.	يشير هذا المثل إلى أن الكذب لن يجد نهاية، وسيؤدي إلى خ	0.845454	0.878218	0.807166	0.666695	0.793885
deepseek_generated_explanations_few_shot.csv	explanation	generated_explanation_few_shot	كل اكل الرجال، وقوم قومه الجمال	يشير هذا المثل إلى أهمية التحلي بالقوة والنشاط في تناول الطعام والعمل بكفاءة.	يشير هذا المثل إلى أن الجمال والإنسانية ليست الأمور الأكثر أه	0.901039	0.862124	0.492906	0.133274	0.757071
deepseek_generated_explanations_few_shot.csv	explanation	generated_explanation_few_shot	اذا لبست بذا العوراك كن اعور مثلهم	يشير هذا المثل إلى أهمية التكيف مع البيئة المحيطة والتصرف بمرونة لتحقيق التعايش، مع الالتزام بالقيم الدينية والأخلاقية.	يشير هذا المثل إلى أن الشخص يجب على التصور الأكثر إضاف	0.858304	0.795193	0.484217	0.441309	0.743105
deepseek_generated_explanations_few_shot.csv	explanation	generated_explanation_few_shot	اركب له سبيله	يشير هذا المثل إلى ضرورة اتباع نهج أو طريقة معينة للتعامل مع موقف أو شخص حتى لو لم يكن يستحق الجهد المبذول.	يشير هذا المثل إلى أن المسؤولية والمسؤولية المتواجدة عل�	0.817398	0.847374	0.466121	0.580945	0.721022
deepseek_generated_explanations_few_shot.csv	explanation	generated_explanation_few_shot	اين الثري من الثريا	يشير هذا المثل إلى الشخص الذي يُفضل عليه شخص ذو مكانة أعلى أو أعظم.	يشير هذا المثل إلى أن الثرية ليست مصنفة من خلال مكانها، بل بن	0.842664	0.85551	0.508599	0.429512	0.752971
deepseek_generated_explanations_few_shot.csv	explanation	generated_explanation_few_shot	من اكل باليدين اختنق	يشير هذا المثل إلى أن الطمع والجشع يؤديان إلى نتائج سلبية أو الوقوع في المشكلات.	يشير هذا المثل إلى أن الشيء الذي تتمتع به قد يضاعف أو يض	0.79307	0.880658	0.685527	0.455358	0.763577
deepseek_generated_explanations_few_shot.csv	explanation	generated_explanation_few_shot	من بين الدارح لا يقول اح الدارح الشهره	يشير هذا المثل إلى أن السعي لتحقيق النجاح أو الشهرة يتطلب تحمل الصعوبات دون الشكوى.	يشير هذا المثل إلى أن الشخص الذي يتحدث بغضب قد يضاهي ال	0.792485	0.815732	0.657321	0.268595	0.771148
deepseek_generated_explanations_few_shot.csv	explanation	generated_explanation_few_shot	كركر جمل، وحك جدار	يشير هذا المثل إلى القيام بأعمال شاقة أو غير مجدية دون تحقيق أي فائدة ملموسة.	يشير هذا المثل إلى أن التحدث بطريقة غير متطابقة مع الحقيق	0.861578	0.852747	0.501728	0.457162	0.780222
deepseek_generated_explanations_few_shot.csv	explanation	generated_explanation_few_shot	عيش تنظر عجب	يشير هذا المثل إلى أن المستقبل يحمل مفاجآت غير متوقعة.	يشير هذا المثل إلى أن الحياة البشرية تتضح بطريقة ما ليس متو	0.900741	0.844625	0.609752	0.436537	0.806808
deepseek_generated_explanations_few_shot.csv	explanation	generated_explanation_few_shot	الفرس من خيالها، والمراه من رجالها	يشير هذا المثل إلى أهمية دور الرجل في إبراز مكانة وقدرات المرأة.	يشير هذا المثل إلى أن الأشياء التي تتصرف بها الناس ليست دائما م	0.845994	0.818365	0.572384	0.234597	0.767184
deepseek_generated_explanations_few_shot.csv	explanation	generated_explanation_few_shot	رجل في المقبره، وعين تدور مره مره زوجه	يشير هذا المثل إلى شخص يقترب من الموت ولكنه لا يزال منشغلاً بالتفكير في الزواج والنساء.	يشير هذا المثل إلى أن الشخص الذي يعيش في المقبرة قد يكون ي	0.867005	0.903738	0.686894	0.433093	0.752758
deepseek_generated_explanations_few_shot.csv	explanation	generated_explanation_few_shot	قريش يدور، ولا درهم مصور	يشير هذا المثل إلى أهمية الاستمرار في السعي والعمل حتى لو لم تظهر النتائج المرجوة على الفور.	يشير هذا المثل إلى أن الأمور لا يمكن أن تصبح أكثر سهول	0.835714	0.893323	0.638429	0.352911	0.767671
deepseek_generated_explanations_few_shot.csv	explanation	generated_explanation_few_shot	سمحنا له دخل بحماره ويقال سمحنا لك يتخاوص دخل يرقص يتخاوص يرقص	يشير هذا المثل إلى استغلال التسامح والضيافة بشكل مفرط وغير لائق.	يشير هذا المثل إلى أن المساواة سيئة وأن المواطنين يمكنهم	0.844863	0.826073	0.603366	0.581312	0.775207
deepseek_generated_explanations_few_shot.csv	explanation	generated_explanation_few_shot	ارحموا من في الارض يرحمكم من في السماء	يشير هذا المثل إلى أهمية الرحمة بالآخرين.	يشير هذا المثل إلى أن الرحمة سوف تعود للمرء الذي يرحم الآخ	0.897268	0.883451	0.79736	0.774662	0.810411
deepseek_generated_explanations_few_shot.csv	explanation	generated_explanation_few_shot	الذي يستحي من بنت عمه ما تحبل لوش	يشير هذا المثل إلى أن الخجل قد يمنع الشخص من المطالبة بحقوقه أو تحقيق أهدافه.	يشير هذا المثل إلى أن الأمر يمكن أن يؤدي إلى خسارة الث	0.827887	0.902498	0.501142	0.328554	0.772919
deepseek_generated_explanations_few_shot.csv	explanation	generated_explanation_few_shot	الناقه ناقه، ولو هدرت	يشير هذا المثل إلى أن الجوهر لا يتغير رغم التغييرات السطحية.	يشير هذا المثل إلى أن الناقهة والتوجه نحو الإنسانية والإحسان	0.754651	0.820276	0.40545	0.327236	0.773689
deepseek_generated_explanations_few_shot.csv	explanation	generated_explanation_few_shot	ما حليب يرجع ضره	يشير هذا المثل إلى أن بعض الأمور أو العلاقات لا يمكن إعادتها إلى حالتها الأصلية بعد أن تتغير أو تنتهي.	يشير هذا المثل إلى أن العواقب من المحتمل أن تؤدي إلى الأفعال	0.916416	0.804656	0.602955	0.422247	0.760713
deepseek_generated_explanations_few_shot.csv	explanation	generated_explanation_few_shot	لا تقول اح يسمعها العدو ويرتاح	يشير هذا المثل إلى ضرورة عدم إظهار الضعف أو الألم أمام الأعداء لتجنب استغلالهم لذلك.	يشير هذا المثل إلى أن الصداقة والتواصل الدقيق يجب أن يكون م	0.746301	0.918471	0.587173	0.297366	0.740307
deepseek_generated_explanations_few_shot.csv	explanation	generated_explanation_few_shot	شرط الموافقه الموافقه	يشير هذا المثل إلى أن الصبر ضروري لتحقيق التوافق والانسجام في العلاقات.	يشير هذا المثل إلى أن الموافقة هي من المهمة والمفتاح للنجاح�	0.840021	0.805887	0.666309	0.542234	0.812209
deepseek_generated_explanations_few_shot.csv	explanation	generated_explanation_few_shot	لا له في البطه، ولا في السليط البطه هي العنصر التي تربط الدينامو في ماكينه طحين الحب بالطواحين، السليط الزيت	يشير هذا المثل إلى أن الشخص لا يساهم أو ليس له دور في موضوع أو مسألة معينة.	يشير هذا المثل إلى أن العنصر الذي يربط شيء ما يجب أن يكو	0.896508	0.893177	0.636954	0.155849	0.781508
deepseek_generated_explanations_few_shot.csv	explanation	generated_explanation_few_shot	نقطنا يسكتوك نقطنا ريحنا	يشير هذا المثل إلى أن تقديم المال أو الهدايا يمكن أن يهدئ الانتقادات أو يرضي الناس.	يشير هذا المثل إلى أن الأمور لا يمكنها الإنقاذ بطريقة وا�	0.93527	0.835842	0.551907	0.243532	0.76904
deepseek_generated_explanations_few_shot.csv	explanation	generated_explanation_few_shot	الجدار له اذان	يشير هذا المثل إلى الحذر من التحدث بصراحة في الأماكن التي تتطلب التحفظ.	يشير هذا المثل إلى أن العدالة ستتحقق على الأشخاص الذين يتب	0.884655	0.898256	0.515706	0.0657526	0.786088
deepseek_generated_explanations_few_shot.csv	explanation	generated_explanation_few_shot	من شرط ابره ينزلها سحب	يشير هذا المثل إلى أهمية تهيئة الظروف المناسبة لتحقيق الأهداف المرجوة.	يشير هذا المثل إلى أن الأمر يعود إلى المثال السابق، أن الشخ	0.820592	0.823086	0.483445	0.409603	0.736772
deepseek_generated_explanations_few_shot.csv	explanation	generated_explanation_few_shot	اقتل وبايقع صلح	يشير هذا المثل إلى أن الأفعال القاسية قد تؤدي أحيانًا إلى نتائج إيجابية أو تسويات غير متوقعة.	يشير هذا المثل إلى أن الصلاح يمكن أن يتحقق عن طريق التوجه	0.742873	0.752663	0.469569	0.471497	0.773172
deepseek_generated_explanations_few_shot.csv	explanation	generated_explanation_few_shot	خاور ومستحي	يشير هذا المثل إلى الشخص الذي يرغب بشيء بشدة لكنه يتظاهر بعدم الاهتمام أو الحياء.	يشير هذا المثل إلى أن الأشياء السريعة والسهلة قد تكون أقل ق	0.787482	0.7892	0.522346	0.324298	0.751625
deepseek_generated_explanations_few_shot.csv	explanation	generated_explanation_few_shot	جالس الفقرا تبين عيبك	يشير هذا المثل إلى أنه رغم النعم التي تمتلكها، فإن العيوب أو المشكلات ستظل واضحة.	يشير هذا المثل إلى أن الظروف السياسية والاقتصادية قد تؤث	0.874008	0.848782	0.470231	0.418822	0.766953
deepseek_generated_explanations_few_shot.csv	explanation	generated_explanation_few_shot	اخر التجنان الجنان	يشير هذا المثل إلى أن التظاهر بالجنون أو التصرفات الغريبة قد يؤدي في النهاية إلى فقدان العقل فعليًا.	يشير هذا المثل إلى أن التجنّان يمكن أن يؤدي إلى نتائج س	0.86762	0.876433	0.514381	0.318192	0.784916
deepseek_generated_explanations_few_shot.csv	explanation	generated_explanation_few_shot	بـييع الفصل بما حصل	يشير هذا المثل إلى أهمية قبول النتائج كما هي والتخلي عن التوقعات أو الأمور غير المحققة.	يشير هذا المثل إلى أن التقاطع بين الأمور قد يؤدي إلى خسار	0.850074	0.737546	0.681283	0.335056	0.775205
deepseek_generated_explanations_few_shot.csv	explanation	generated_explanation_few_shot	داوي الحصار من كره	يشير هذا المثل إلى أنه يمكن معالجة المشكلة باستخدام جزء منها أو شيء مشابه لها.	يشير هذا المثل إلى أن الحصار سيؤدي إلى ضعف وضع المجتمع وس	0.824972	0.883702	0.426517	0.292355	0.770708
deepseek_generated_explanations_few_shot.csv	explanation	generated_explanation_few_shot	السكوت علامه الرضي	يشير هذا المثل إلى أن السكوت يُعتبر علامة على الموافقة.	يشير هذا المثل إلى أن السكوت يمثل علامة للإيمان والثقة بالش	0.932127	0.847492	0.749185	0.829554	0.859527
deepseek_generated_explanations_few_shot.csv	explanation	generated_explanation_few_shot	الحجر من السيله والدم من راسك	يشير هذا المثل إلى أن الشخص يجب أن يتحمل المسؤولية الشخصية عن الخسائر أو العواقب التي يواجهها.	يشير هذا المثل إلى أن الأشياء المعقدة والتي تؤثر على حيا	0.84723	0.863251	0.588932	0.287064	0.771884
deepseek_generated_explanations_few_shot.csv	explanation	generated_explanation_few_shot	اغرب من اهلك يجود ومن جيرانك يفقدوك	يشير هذا المثل إلى أن الابتعاد المؤقت عن الأهل يجعلهم يقدرونك أكثر، بينما الجيران يفتقدونك عندما تغيب.	يشير هذا المثل إلى أن العلاقات الاجتماعية والشاركة فيها مهمة	0.842648	0.861801	0.497019	0.370883	0.738082
deepseek_generated_explanations_few_shot.csv	explanation	generated_explanation_few_shot	كلمه الحر ميزان	يشير هذا المثل إلى أن الشخص النزيه والعادل لا يحتاج إلى أدوات لتحقيق العدالة، فقراراته وكلماته تكون دائمًا منصفة وثابتة.	يشير هذا المثل إلى أن الحكمة على الأمور يمكنها الغير بسبب �	0.866423	0.76827	0.504582	0.409865	0.756625
deepseek_generated_explanations_few_shot.csv	explanation	generated_explanation_few_shot	انا امير وانت امير ومن عيسوق الحمير	يشير هذا المثل إلى أهمية وجود تنوع في الأدوار والمهام داخل المجتمع لضمان استمرارية الحياة اليومية.	يشير هذا المثل إلى أن المساواة والتوازن في المساهمات والمسؤول	0.871873	0.790273	0.537224	0.514521	0.780532
deepseek_generated_explanations_few_shot.csv	explanation	generated_explanation_few_shot	اذا اقبلت الرجال اوجه اوجه واجه ولا تهرب	يشير هذا المثل إلى أهمية مواجهة التحديات بشجاعة وعدم التهرب منها.	يشير هذا المثل إلى أن الشخص يجب على التأكد من أنه لا يتر	0.912325	0.877943	0.598921	0.460555	0.779859
deepseek_generated_explanations_few_shot.csv	explanation	generated_explanation_few_shot	حمار تركب عليه ولا جمل يهدر عليك	يشير هذا المثل إلى أن الشخص الذي يتصرف بحرية مفرطة قد يتسبب في فوضى أو نتائج سلبية لا يمكن السيطرة عليها.	يشير هذا المثل إلى أن الشخص الذي يتعرض للضرر يجب أن يت	0.921383	0.883108	0.599114	0.357314	0.792613
deepseek_generated_explanations_few_shot.csv	explanation	generated_explanation_few_shot	اذا شليته حنايه، واذا تركته ما سنيت حنايه مشكله	يشير هذا المثل إلى أن الشخص قد يواجه مشكلة أو تحديًا بغض النظر عن القرار الذي يتخذه، سواء قام بفعل شيء معين أو امتنع عنه.	يشير هذا المثل إلى أن المسؤولية والخصوصية هي من المهمة وي	0.80012	0.894446	0.330694	0.2645	0.709968
deepseek_generated_explanations_few_shot.csv	explanation	generated_explanation_few_shot	من قتل قتيله نجزه	يشير هذا المثل إلى أن من يبدأ في عمل يجب عليه إتمامه.	يشير هذا المثل إلى أن القتل يؤدي إلى عواقب سلبية للغا	0.897339	0.869545	0.634957	0.269907	0.789621
deepseek_generated_explanations_few_shot.csv	explanation	generated_explanation_few_shot	الدراهم مراهم	يشير المثل إلى أن المال يمكنه تخفيف المشكلات وحل الصعوبات.	يشير هذا المثل إلى أن الدراهم يمكن أن يؤدي إلى خسارة عق	0.826498	0.869	0.652891	0.337024	0.778008
deepseek_generated_explanations_few_shot.csv	explanation	generated_explanation_few_shot	الفرق بعد لسانه جد	يشير هذا المثل إلى أن تأثير الشخص يمتد إلى من حوله، فإن كان سلوكه حسنًا انعكس ذلك إيجابًا، وإن كان سيئًا انعكس سلبًا.	يشير هذا المثل إلى أن التفاوت في التعبير يمكن أن يؤثر بشك	0.914333	0.841072	0.512335	0.554077	0.725876
deepseek_generated_explanations_few_shot.csv	explanation	generated_explanation_few_shot	من جاء بلا داعي يجلس مجلس الراعي	يشير هذا المثل إلى أن الشخص الذي يأتي دون دعوة قد يجد نفسه في موقف مميز أو غير متوقع.	يشير هذا المثل إلى أن النجاح يعتمد على خيارات الآخرين وإم	0.819126	0.909212	0.536874	0.336488	0.777534
deepseek_generated_explanations_few_shot.csv	explanation	generated_explanation_few_shot	اذا نطق الغراب وقال خيرا فاين الخير من وجه الغراب	يشير هذا المثل إلى أنه لا يمكن توقع الخير من شخص معروف بسوء النية أو الأفعال السيئة.	يشير هذا المثل إلى أن الغراب يمكن أن يكون يحتوي على خي	0.815947	0.876471	0.554741	0.245209	0.777716
deepseek_generated_explanations_few_shot.csv	explanation	generated_explanation_few_shot	ضربه بالفاس، ومسحه بالقدوم	يشير هذا المثل إلى الشخص الذي يسبب ضررًا ثم يحاول إصلاحه بوسائل غير فعالة أو غير كافية.	يشير هذا المثل إلى أن العدو يستطيع الاستفادة من خطرات وظرو	0.775245	0.85827	0.446208	0.398267	0.76071
deepseek_generated_explanations_few_shot.csv	explanation	generated_explanation_few_shot	اذا كان التخريب ينجح صدق فيه عطاس او اذان	يشير هذا المثل إلى أن النجاح في الأمور السلبية أو الضارة لا يعني بالضرورة أنها صحيحة أو تستحق التقدير.	يشير هذا المثل إلى أن العدو يستخدم أسلوب منع العلاقات الصالحة	0.886159	0.88456	0.553793	0.378961	0.771404
deepseek_generated_explanations_few_shot.csv	explanation	generated_explanation_few_shot	شر الطيور من رجم مرتين	يشير هذا المثل إلى أن الشخص الذي يكرر نفس الأخطاء أو يسبب لنفسه المشاكل مرارًا هو الأكثر ضررًا لنفسه.	يشير هذا المثل إلى أن العواقب من الممكن أن تكون سلبية للغاي	0.837681	0.884193	0.635995	0.514774	0.736327
deepseek_generated_explanations_few_shot.csv	explanation	generated_explanation_few_shot	عين الشلاله تسقي لغير اهلها	يشير هذا المثل إلى أن الموارد أو الفوائد قد تُمنح لأشخاص لا يستحقونها أو لا ينتمون إلى المجموعة التي تمتلكها.	يشير هذا المثل إلى أن الأشياء قد تغير وتصيب الأشخاص بالأ�	0.911024	0.768304	0.497311	0.394468	0.782293
deepseek_generated_explanations_few_shot.csv	explanation	generated_explanation_few_shot	داوي الحمار من كره	يشير هذا المثل إلى أن الحلول الفعالة تأتي من معالجة المشكلة من جذورها أو من داخلها.	يشير هذا المثل إلى أن الشيء الذي يحبه الشخص لا يهم لآخري	0.848728	0.87554	0.513608	0.212394	0.770285
deepseek_generated_explanations_few_shot.csv	explanation	generated_explanation_few_shot	الحساب صيود القلوب	يشير هذا المثل إلى أن التعاملات المالية أو الحسابات يمكن أن تؤثر على العلاقات الشخصية وتسبب التوتر أو الخلافات.	يشير هذا المثل إلى أن الأمور لا تعود لتصبح مثلها المضي ق	0.72419	0.728963	0.480573	0.229196	0.765131
deepseek_generated_explanations_few_shot.csv	explanation	generated_explanation_few_shot	اسال مجرب، ولا تسال طبيب	يشير هذا المثل إلى أهمية الخبرة العملية والتجربة الشخصية في تقديم نصائح فعالة مقارنة بالمعرفة النظرية.	يشير هذا المثل إلى أنه من الأفضل التواصل مع موثوقين في مجال ال	0.874783	0.846967	0.683491	0.553406	0.715348
deepseek_generated_explanations_few_shot.csv	explanation	generated_explanation_few_shot	من شب علي شيء شاب عليه	يشير هذا المثل إلى أن الشخص الذي يعتاد على سلوك أو عادة منذ صغره يستمر في ممارستها حتى يكبر.	يشير هذا المثل إلى أن العوامل التي تشكل الأمور قد تتغير وتؤدي	0.717062	0.871969	0.418673	0.379962	0.743914
deepseek_generated_explanations_few_shot.csv	explanation	generated_explanation_few_shot	ما عاد تلمع بذيلها	يشير هذا المثل إلى أن الشيء لم يعد يحتفظ بجاذبيته أو قيمته السابقة.	يشير هذا المثل إلى أن الأشياء التي تعيش بها قد تصبح خادعة أ	0.86627	0.857491	0.59499	0.503565	0.774752
deepseek_generated_explanations_few_shot.csv	explanation	generated_explanation_few_shot	دع الخلق للخالق	يشير هذا المثل إلى ضرورة ترك شؤون الناس وأحوالهم لله وعدم التدخل في أمورهم الشخصية.	يشير هذا المثل إلى أن الله هو المسؤول عن كل شيء وأن البشر ي	0.790151	0.85496	0.614566	0.423267	0.758386
deepseek_generated_explanations_few_shot.csv	explanation	generated_explanation_few_shot	غنم بلا راعي	يشير هذا المثل إلى أن الجماعة التي تفتقر إلى قائد حكيم تفشل في تحقيق أهدافها.	يشير هذا المثل إلى أن الشخص الذي يتعامل بأنفسه بدون إرادة �	0.817668	0.88848	0.448673	0.32608	0.801931
deepseek_generated_explanations_few_shot.csv	explanation	generated_explanation_few_shot	اللي بلا عاقل عاقله الشيطان	يشير هذا المثل إلى أن الشخص الذي يفتقر إلى الحكمة والتوجيه قد يتأثر بالأفكار السلبية أو الضارة.	يشير هذا المثل إلى أن الشيطان ينطور على طريق الغيرية وال	0.863232	0.821855	0.528962	0.475287	0.787292
deepseek_generated_explanations_few_shot.csv	explanation	generated_explanation_few_shot	سيرت وعلي السلطان ادبرت	يشير هذا المثل إلى أن الشخص قد تجاوز محنته أو أُسندت إليه مهمة جديدة بعد أن كانت الأمور تسير بشكل سيء.	يشير هذا المثل إلى أن الإنسان يمكنه التحقق من نجاحه عن طريق ت	0.865182	0.918444	0.608377	0.367782	0.762122
deepseek_generated_explanations_few_shot.csv	explanation	generated_explanation_few_shot	اسع يا عبدي ورزقك من عندي	يشير هذا المثل إلى الشخص الذي يتوقع الحصول على الرزق دون بذل جهد أو اتخاذ أسباب.	يشير هذا المثل إلى أن الشخص الآخر يطالب بمساعدة غير متوقع�	0.916455	0.809925	0.642174	0.428653	0.786975
deepseek_generated_explanations_few_shot.csv	explanation	generated_explanation_few_shot	صاحب البيت ادري بما فيه	يشير هذا المثل إلى أن الشخص الذي يعيش في مكان ما هو الأدرى بتفاصيله وخفاياه.	يشير هذا المثل إلى أن الشخص الذي يمتلك شيء ما يجب على عد	0.906999	0.883205	0.642134	0.378738	0.821216
deepseek_generated_explanations_few_shot.csv	explanation	generated_explanation_few_shot	اذا وجدت القبعه عدم الجرف	يشير هذا المثل إلى أنه عندما يتم كشف المجرم، لا يوجد شيء يمكن أن يخفي جرائمه أو يحميه.	يشير هذا المثل إلى أن الأمور لا يعتبرون صحيحة ومطابقة	0.819526	0.847408	0.441816	0.217052	0.745327
deepseek_generated_explanations_few_shot.csv	explanation	generated_explanation_few_shot	خليه يتمل بالسماء طاقه	يشير هذا المثل إلى أن الشخص الذي يهدد أو يتوعد بشيء دون نية حقيقية لتنفيذه لا يستحق الاهتمام أو القلق.	يشير هذا المثل إلى أن الشخص يمتلك قدرات وظيفية مميزة وي	0.837183	0.893698	0.599016	0.246475	0.757232
deepseek_generated_explanations_few_shot.csv	explanation	generated_explanation_few_shot	ان وقعت يا فضيح لا تصيح	يشير هذا المثل إلى أهمية التحلي بالصبر عند مواجهة المصاعب.	يشير هذا المثل إلى أن الإعتناء بالأخد يمكن أن يؤدي إلى	0.891886	0.825411	0.556954	0.49612	0.804793
deepseek_generated_explanations_few_shot.csv	explanation	generated_explanation_few_shot	ما ينخج الماء الا اخص البقر	يشير هذا المثل إلى أن المهام الصعبة أو الجهود الكبيرة لا يقوم بها إلا من يمتلك القدرة أو الخبرة اللازمة.	يشير هذا المثل إلى أن الأمور الخضراء تظهر عادةً مع الأشيا�	0.825501	0.761184	0.339982	0.159047	0.780699
deepseek_generated_explanations_few_shot.csv	explanation	generated_explanation_few_shot	احصف ولا انت صبر بحر احصف وعاد معك	يشير هذا المثل إلى أهمية الاقتصاد والتدبير في الإنفاق، حتى في الظروف الصعبة أو عندما يكون لديك موارد وفيرة.	يشير هذا المثل إلى أن المؤامرة ستنجح إذا كان الشخص يتمكن م	0.821744	0.774332	0.469546	0.340058	0.733233
deepseek_generated_explanations_few_shot.csv	explanation	generated_explanation_few_shot	عصفور بيدك ولا عشره فوق الشجره	يشير هذا المثل إلى أن ما تمتلكه حاليًا، حتى لو كان قليلاً، أفضل من شيء بعيد عن متناولك حتى لو كان كثيرًا.	يشير هذا المثل إلى أن الشيء الذي تتمتع به قد يكون خاسرًا �	0.789384	0.836472	0.723688	0.61756	0.787616
deepseek_generated_explanations_few_shot.csv	explanation	generated_explanation_few_shot	ايش يكون الطبل جنب المرواس الطبل اله موسيقيه قويه الصوت، المرواس طبل صغير ضعيف الصوت	يشير هذا المثل إلى التباين الواضح في القوة أو القدرات بين طرفين.	يشير هذا المثل إلى أن الطرق الأكثر قوة ستنجحة وسوف تنتج ال	0.868363	0.829107	0.636836	0.313012	0.740842
deepseek_generated_explanations_few_shot.csv	explanation	generated_explanation_few_shot	من له شجره بالعبير طلع السنام	يشير هذا المثل إلى أن من يمتلك شيئًا ذا قيمة أو فائدة في مكان ما سيتمكن من تحقيق مكاسب أو استفادة منه.	يشير هذا المثل إلى أن الشجرة التي تعمل بها الشخص قد تظهر عل�	0.826196	0.848318	0.610487	0.376266	0.739472
deepseek_generated_explanations_few_shot.csv	explanation	generated_explanation_few_shot	حقيقك حيي عليك	يشير هذا المثل إلى التوبيخ والسخرية من شخص لم يتمكن من تحقيق ما كان يجب عليه إنجازه.	يشير هذا المثل إلى أن الشخص يجب على التوازن بين الصداقة وال	0.842837	0.834944	0.58975	0.131747	0.776895
deepseek_generated_explanations_few_shot.csv	explanation	generated_explanation_few_shot	عمل الكسول مضره	يشير هذا المثل إلى أن الكسل يؤدي إلى تأخير العمل أو إفساده، مما يتسبب في زيادة الجهد أو تكرار العمل.	يشير هذا المثل إلى أن الكسول يمثل خطة مضرة، ويجب على	0.739539	0.894043	0.598788	0.656815	0.758826
deepseek_generated_explanations_few_shot.csv	explanation	generated_explanation_few_shot	خليك النبناس	يشير هذا المثل إلى أهمية الابتعاد عن الفوضى والتلاعب والتركيز على الوضوح والنزاهة في التعاملات.	يشير هذا المثل إلى أن النبساء لا يمكن أن تغير الوضع الذي ي	0.749276	0.853706	0.443993	0.162802	0.727715
deepseek_generated_explanations_few_shot.csv	explanation	generated_explanation_few_shot	اطلق مراح والصحبه علي خالفا	يشير هذا المثل إلى أن العلاقات الحقيقية والمتينة تظل ثابتة ولا تتأثر بالظروف المتغيرة، على عكس الأمور المؤقتة التي تأتي وتذهب.	يشير هذا المثل إلى أن التفاوض والتوافق مهم جدًا في الإنصا	0.79395	0.771423	0.371877	0.250965	0.732557
deepseek_generated_explanations_few_shot.csv	explanation	generated_explanation_few_shot	لا تفرح بالورث يا موروث	يشير هذا المثل إلى أن الشخص قد يفرح بشيء لن يبقى له في النهاية.	يشير هذا المثل إلى أن الإنتصار والنجاح لا يعتبرون سيادة أ	0.899181	0.87842	0.557509	0.492387	0.764877
deepseek_generated_explanations_few_shot.csv	explanation	generated_explanation_few_shot	رجعت خليمه لعادتها القديمه	يشير هذا المثل إلى الشخص الذي يعود إلى شيء كان قد تخلى عنه سابقًا.	يشير هذا المثل إلى أن التغيير قد يكون ممكنًا حتى بعد أن	0.840726	0.877485	0.55266	0.300657	0.788023
deepseek_generated_explanations_few_shot.csv	explanation	generated_explanation_few_shot	دقه معلم	يشير هذا المثل إلى أن الفعل القوي والفعال يغني عن تكرار المحاولات.	يشير هذا المثل إلى أن المعلم يجب على اتباع خطوات صحيحة	0.816602	0.866251	0.586694	0.404059	0.803138
deepseek_generated_explanations_few_shot.csv	explanation	generated_explanation_few_shot	الذي ما عنده عيد يقول عيدي العافيه	يشير هذا المثل إلى الشخص الذي يدعي القناعة وعدم الحاجة لأنه لا يملك شيئًا.	يشير هذا المثل إلى أن الشيء العظيم هو الإيمان بالله والإيمان ب�	0.892385	0.848635	0.63777	0.19404	0.735329
deepseek_generated_explanations_few_shot.csv	explanation	generated_explanation_few_shot	ان بغيت الناس عبيدك رطب يدك	يشير المثل إلى أن الكرم واللطف يسهمان في كسب ود الناس وتعاونهم.	يشير هذا المثل إلى أن الشخص يجب على التوازن بين الإنتاج والا	0.87745	0.843529	0.525023	0.385232	0.761537
deepseek_generated_explanations_few_shot.csv	explanation	generated_explanation_few_shot	دع الايام تفعل ما تشاء وطب نفسا اذا حكم القضاء	يشير هذا المثل إلى الشخص الذي يواجه ما لا مفر منه من القضاء والقدر.	يشير هذا المثل إلى أن الأمور ليست دائمًا متروكة للإدارة،	0.873212	0.825017	0.443414	0.412017	0.773045
deepseek_generated_explanations_few_shot.csv	explanation	generated_explanation_few_shot	سكره ما توديش بيت الدوله، ماهيه سكره توديش تذهب به	يشير هذا المثل إلى أن الفائدة الحقيقية يجب أن تكون ملموسة وذات قيمة لتكون ذات أهمية.	يشير هذا المثل إلى أن السكر يمكن أن يؤثر على المجتمع وي�	0.834347	0.888236	0.435841	0.193824	0.782996
deepseek_generated_explanations_few_shot.csv	explanation	generated_explanation_few_shot	رجع يقرصني	يشير هذا المثل إلى عودة شخص لإزعاج أو مضايقة شخص آخر بعد فترة من الهدوء أو الانقطاع.	يشير هذا المثل إلى أن الشخص الآخر يمكن أن يعود إلى الصدا	0.824151	0.873265	0.611471	0.571406	0.785979
deepseek_generated_explanations_few_shot.csv	explanation	generated_explanation_few_shot	فقير وبلبط وشيتي خبز حامي بلبط وقح، سيء الخلق	يشير هذا المثل إلى أن الشخص الذي يفتقر إلى الموارد يجب أن يكون واقعيًا في توقعاته ولا يطلب ما يتجاوز قدراته.	يشير هذا المثل إلى أن التطبيق الصحي على الأشياء التي تعد خ�	0.870037	0.893832	0.436583	0.151213	0.73946
deepseek_generated_explanations_few_shot.csv	explanation	generated_explanation_few_shot	خليني اتنهن ووقت الفههه تاتي الشقوه	يشير هذا المثل إلى أن الراحة والاطمئنان قد يتبعهما مشاكل أو تحديات جديدة.	يشير هذا المثل إلى أن الأمور لا يمكنها الإبقاء في الظلام،	0.825803	0.846595	0.611163	0.401821	0.78676
deepseek_generated_explanations_few_shot.csv	explanation	generated_explanation_few_shot	البعره تدل علي البعير، والاثر يدل علي المسير	يشير هذا المثل إلى أهمية تتبع الآثار والدلائل لفهم ما تركه السابقون.	يشير هذا المثل إلى أن النتائج التي تؤدي البعض إلى البعض قد ت	0.936504	0.840476	0.53145	0.505649	0.749742
deepseek_generated_explanations_few_shot.csv	explanation	generated_explanation_few_shot	جاءت الثقيله تقلع الاصيله	يشير هذا المثل إلى أن الشخص الغريب قد يستولي على حقوق أو فرص تعود في الأصل لأهل المكان أو البلد.	يشير هذا المثل إلى أن الأشياء لا تبقى كما هي لفترة طويل	0.862034	0.803447	0.561495	0.34543	0.770855
deepseek_generated_explanations_few_shot.csv	explanation	generated_explanation_few_shot	اين السنه طبيب نفسه	يشير هذا المثل إلى أن الشخص الذي يبلغ الأربعين من العمر يكون أكثر حكمة وخبرة، مما يجعله أقل عرضة للخطأ.	يشير هذا المثل إلى أن الشخص يجب أن يكون مستوىه الطبيعي لي	0.89786	0.860434	0.481182	0.246243	0.773851
deepseek_generated_explanations_few_shot.csv	explanation	generated_explanation_few_shot	سيتساهلك مع الناس	يشير هذا المثل إلى أن تعامل الشخص مع الآخرين يجب أن يكون بناءً على الجهد المبذول والمكافأة المستحقة، فلا يجب أن يتراخى في عمله مثل الآخرين.	يشير هذا المثل إلى أن التواصل مع الآخرين يمكن أن يؤثر عل	0.903298	0.884297	0.50624	0.392297	0.785794
deepseek_generated_explanations_few_shot.csv	explanation	generated_explanation_few_shot	ما جاء من الرب قل به قب قب خذه	يشير هذا المثل إلى أهمية قبول ما يأتي من الله برضا وقناعة تامة.	يشير هذا المثل إلى أن الإيمان بالرب يجعل الشخص قابلًا إلى	0.861891	0.834168	0.750414	0.688334	0.771619
deepseek_generated_explanations_few_shot.csv	explanation	generated_explanation_few_shot	المره عند الكيل	يشير هذا المثل إلى أن الحقيقة ستظهر عند التحقق أو التقييم الدقيق.	يشير هذا المثل إلى أن المرة التالية ستكون أفضل من المرات الساب	0.859031	0.932248	0.529239	0.419346	0.78879
deepseek_generated_explanations_few_shot.csv	explanation	generated_explanation_few_shot	ما حد يخرج من بطن امه متعلم	يشير هذا المثل إلى أن المعرفة والخبرة تُكتسبان من خلال التعلم والتجربة.	يشير هذا المثل إلى أن الأم هي المسؤولة عن تربية وتعليم طف	0.769963	0.915145	0.537323	0.302904	0.796363
deepseek_generated_explanations_few_shot.csv	explanation	generated_explanation_few_shot	شق العجل ولا يهمك كساره	يشير هذا المثل إلى أهمية السعي لتحقيق الأهداف بغض النظر عن التضحيات أو الصعوبات التي قد تواجهها في الطريق.	يشير هذا المثل إلى أن الشخص يجب على التأكد من أنه لا يتر	0.799459	0.865964	0.498605	0.317584	0.755683
deepseek_generated_explanations_few_shot.csv	explanation	generated_explanation_few_shot	البيت بيتك	يشير هذا المثل إلى أن المضيف يستخدمه لتشجيع ضيفه على الشعور بالراحة وعدم الحرج.	يشير هذا المثل إلى أن الشخص يجب على التأكد من أن الأشياء ال	0.925995	0.879458	0.564608	0.408664	0.756291
deepseek_generated_explanations_few_shot.csv	explanation	generated_explanation_few_shot	لامن حبك زرطك ولا من كرهك قرطك	يشير هذا المثل إلى أن الشخص الذي يحبك قد يتجاهلك أحيانًا، بينما الذي يكرهك قد يضايقك، لذا من الأفضل عدم الاهتمام الزائد بردود أفعال الآخرين.	يشير هذا المثل إلى أن الحب والكره لا يمكن أن يؤثر على الن	0.823655	0.824888	0.649352	0.301208	0.741656
deepseek_generated_explanations_few_shot.csv	explanation	generated_explanation_few_shot	زاد الطين بله	يشير هذا المثل إلى أن المشكلة تزداد تعقيدًا عند إضافة عامل سلبي جديد.	يشير هذا المثل إلى أن الطبيعة تعيش بطريقة متعاكسة مع البشر	0.892604	0.872415	0.548776	0.369924	0.789439
deepseek_generated_explanations_few_shot.csv	explanation	generated_explanation_few_shot	من اكل علي البصيله سنه، اكل علي العسيله سنين	يشير هذا المثل إلى أن تحقيق النجاح والرخاء يتطلب الصبر والعمل الجاد والتضحية في البداية.	يشير هذا المثل إلى أن الشيء الذي تتناوله الآن قد يصبح خاد	0.84521	0.891439	0.54934	0.253373	0.779579
deepseek_generated_explanations_few_shot.csv	explanation	generated_explanation_few_shot	عصب الابل ولا شحم البقر	يشير هذا المثل إلى أهمية مصاحبة الأشخاص الطيبين والابتعاد عن من لا يجلبون الخير.	يشير هذا المثل إلى أن الأشياء السيئة والضارة لا تعد مصرفات	0.895243	0.854747	0.677255	0.327546	0.772972
deepseek_generated_explanations_few_shot.csv	explanation	generated_explanation_few_shot	من تعول بجني خطف	يشير هذا المثل إلى أن الاعتماد على شخص غير موثوق لإنجاز مهمة قد يؤدي إلى عدم تحقيق الهدف، كما لو أن الطلب قد اختفى بلا أثر.	يشير هذا المثل إلى أن الشخص الذي يتمتع بمزايا كبيرة سيتمت	0.832415	0.823413	0.437285	0.150723	0.766649
deepseek_generated_explanations_few_shot.csv	explanation	generated_explanation_few_shot	القرعي تباهي بشعر بنت اختها	يشير هذا المثل إلى أن الشخص الذي يفتقر إلى شيء ما قد يحاول التعويض عن ذلك بالافتخار بإنجازات أو مميزات الآخرين.	يشير هذا المثل إلى أن التعاطف والتفاهم بين الأشخاص يجب أن يك	0.897175	0.901845	0.599587	0.482203	0.763064
deepseek_generated_explanations_few_shot.csv	explanation	generated_explanation_few_shot	كما ذي ينفخ في قربه مثقوبه	يشير هذا المثل إلى الجهود الضائعة بسبب وجود خلل يمنع تحقيق الهدف.	يشير هذا المثل إلى أن الشخص يجب على التوازن بين الأفعال الخاص	0.87466	0.938722	0.567709	0.349946	0.793301
deepseek_generated_explanations_few_shot.csv	explanation	generated_explanation_few_shot	لا تحز الا تقوم قد غزت والا دع المغازي لاهلها	يشير هذا المثل إلى أهمية ترك المهام لأصحاب الخبرة والتخصص، وعدم القيام بعمل لا تتقنه.	يشير هذا المثل إلى أن المغازي يجب على المثل الأول بالتوقف �	0.748245	0.790735	0.362337	0.324084	0.747558
deepseek_generated_explanations_few_shot.csv	explanation	generated_explanation_few_shot	الصمت عند العارفين كلام	يشير هذا المثل إلى أن الصمت يُعتبر فضيلة وقد يجنب الإنسان الندم الذي قد يسببه الكلام.	يشير هذا المثل إلى أن الصمت يمكن أن يكون خيارًا جيدًا	0.881541	0.92252	0.823332	0.828995	0.814834
deepseek_generated_explanations_few_shot.csv	explanation	generated_explanation_few_shot	الدهر قلبه يقلبه	يشير هذا المثل إلى أن الشخص قد يواجه أوقاتًا جيدة وأوقاتًا سيئة في حياته.	يشير هذا المثل إلى أن الأمور قد تتغير بسرعة، وأن الشخص ي	0.82009	0.887681	0.794857	0.627078	0.80083
deepseek_generated_explanations_few_shot.csv	explanation	generated_explanation_few_shot	اذا كبر ابنك خاويه	يشير هذا المثل إلى أهمية معاملة الأبناء كبالغين وأصدقاء عند نضوجهم لتعزيز الثقة والتفاهم المتبادل.	يشير هذا المثل إلى أن الأبوين يجب عليهم أن يتبعوا الأمور	0.694284	0.82574	0.625287	0.591892	0.762542
deepseek_generated_explanations_few_shot.csv	explanation	generated_explanation_few_shot	الحظي جده شريف	يشير هذا المثل إلى أن زيادة الطلب على شيء ما ترفع من قيمته وأهميته.	يشير هذا المثل إلى أن الحظ هو من الأسباب الأولية للنجاح، و	0.791087	0.880255	0.565064	0.395596	0.771376
deepseek_generated_explanations_few_shot.csv	explanation	generated_explanation_few_shot	اعطني حظ، وارميني في البحر	يشير هذا المثل إلى أن الحظ الجيد يمكن أن ينقذ الشخص من المواقف الصعبة ويحقق له النجاح بغض النظر عن الظروف.	يشير هذا المثل إلى أن الطريقة الأكثر كفاءة والأفضل لت	0.681836	0.79733	0.349107	0.478684	0.711481
deepseek_generated_explanations_few_shot.csv	explanation	generated_explanation_few_shot	اذا صاحبك عسل خذ منه وسل	يشير هذا المثل إلى أهمية عدم استغلال كل ما لدى الشخص من طيبة، وترك جزء منها للمستقبل للاستفادة منها لاحقًا.	يشير هذا المثل إلى أن الشخص الذي يعاني من عطش قد يتعرض ل	0.832314	0.869505	0.483736	0.142965	0.7453
deepseek_generated_explanations_few_shot.csv	explanation	generated_explanation_few_shot	جرب يساعدك يومك	يشير هذا المثل إلى أهمية الاكتفاء بما يتوفر لك في يومك دون القلق بشأن المستقبل.	يشير هذا المثل إلى أن التجربة قد تكون من خياراتك لتحقيق الإن	0.829825	0.915677	0.658329	0.16695	0.776199
deepseek_generated_explanations_few_shot.csv	explanation	generated_explanation_few_shot	اخط الوطاف يفهم الحمار	يشير هذا المثل إلى أن التلميح أو التوجيه غير المباشر يمكن أن يكون مفهومًا حتى لمن لا يُقصد به الكلام مباشرة.	يشير هذا المثل إلى أن الحضور للمعرفة عن شيء ما يجب على ال	0.909854	0.803259	0.534041	0.461057	0.75832
deepseek_generated_explanations_few_shot.csv	explanation	generated_explanation_few_shot	غلوه المره ولا غلوه اهلها	يشير هذا المثل إلى أن حل الخلافات الزوجية يكون أفضل عند معالجة الأمور بين الزوجين مباشرة دون تدخل الأهل لتجنب تعقيد الأمور.	يشير هذا المثل إلى أن المواطن الذي يتبع خطافه الأماني يجب �	0.821225	0.835786	0.38246	0.0837113	0.755276
deepseek_generated_explanations_few_shot.csv	explanation	generated_explanation_few_shot	هديه القرد حواني	يشير هذا المثل إلى أن الهدية تعكس شخصية ونوايا مقدمها، وليس فقط كرمه.	يشير هذا المثل إلى أن القرد يعطي الهدية للحوان بسبب عدم المض	0.814832	0.829487	0.561055	0.427839	0.797597
deepseek_generated_explanations_few_shot.csv	explanation	generated_explanation_few_shot	جمل يحمل زبيب وياكل سف	يشير هذا المثل إلى الشخص الذي يمتلك موارد أو فرصًا قيمة ولكنه لا يستفيد منها بشكل فعّال.	يشير هذا المثل إلى أن الصداقة والتواصل هي أساس تفاهي النفوس	0.867225	0.825527	0.477204	0.20823	0.726613
deepseek_generated_explanations_few_shot.csv	explanation	generated_explanation_few_shot	رحم الله مقتالك	يشير هذا المثل إلى السخرية من شخص يهدد ويتوعد بأمور كبيرة لكنه في الواقع غير قادر على تنفيذها.	يشير هذا المثل إلى أن الله هو المسؤول عن الإنتصار والنجاح وأ	0.846868	0.798548	0.611438	0.205478	0.739501
deepseek_generated_explanations_few_shot.csv	explanation	generated_explanation_few_shot	لوانته تشتي حقين تفرج وجه المواظه	يشير هذا المثل إلى أن الاهتمام بالمظهر الخارجي يمكن أن يحسن من جودة العمل أو الأداء.	يشير هذا المثل إلى أن الإنسان يجب على التوازن بين الإنجازات	0.838613	0.872928	0.520721	0.441284	0.795
deepseek_generated_explanations_few_shot.csv	explanation	generated_explanation_few_shot	يصبون في فم المريض ليشفي	يشير هذا المثل إلى تقديم الدعم والمساعدة لشخص في حاجة بهدف تحسين حالته أو حل مشكلته.	يشير هذا المثل إلى أن الأمر يمكن أن يؤدي إلى نتائج غير	0.79911	0.880244	0.49487	0.354278	0.739519
deepseek_generated_explanations_few_shot.csv	explanation	generated_explanation_few_shot	جر الرجال كجر الجمال	يشير هذا المثل إلى صعوبة قيادة الرجال وإدارتهم كما هو الحال مع توجيه الجمال.	يشير هذا المثل إلى أن الجمال ليس سوى جراء، وأن الرجال يمكن	0.725065	0.873226	0.566351	0.452119	0.763978
deepseek_generated_explanations_few_shot.csv	explanation	generated_explanation_few_shot	الاحسان يقطع اللسان	يشير هذا المثل إلى أن القلوب تميل إلى من يحسن إليها بغض النظر عن دينه أو معتقداته.	يشير هذا المثل إلى أن الأمر يمكن أن يؤدي إلى خسارة أو �	0.895534	0.839907	0.393424	0.271794	0.756613
deepseek_generated_explanations_few_shot.csv	explanation	generated_explanation_few_shot	جمل محمل زبيب وماكله سنف	يشير هذا المثل إلى الشخص الذي يمتلك أشياء ثمينة ولكنه لا يستفيد منها أو لا يدرك قيمتها.	يشير هذا المثل إلى أن التعبير الطويل والمعقول قد يضيع المؤام	0.746539	0.858681	0.361639	0.506891	0.728668
deepseek_generated_explanations_few_shot.csv	explanation	generated_explanation_few_shot	هديه الغرابي دوده	يشير هذا المثل إلى الشخص البخيل الذي يقدم هدايا قليلة القيمة أو غير مرغوب فيها.	يشير هذا المثل إلى أن الأشياء التي لا تعتبر على نظر الناس م�	0.883964	0.79121	0.585779	0.501662	0.762637
deepseek_generated_explanations_few_shot.csv	explanation	generated_explanation_few_shot	حمل نفسه ما لا يطيق	يشير هذا المثل إلى الشخص الذي يتعهد بعمل يفوق قدراته مما يؤدي إلى زيادة الجهد المبذول.	يشير هذا المثل إلى أن الشخص يجب على التوازن بين الأمور الخاص	0.87477	0.821269	0.508535	0.357671	0.79145
deepseek_generated_explanations_few_shot.csv	explanation	generated_explanation_few_shot	قله الالف محوله	يشير هذا المثل إلى أن عدم التعود على الثراء أو السلطة يؤدي إلى سوء التصرف وكأن الشخص يعيش في حالة نقص أو كارثة.	يشير هذا المثل إلى أن الشخص يجب على التوازن بين الأفعال الجيد	0.909152	0.843442	0.598964	0.358864	0.782855
deepseek_generated_explanations_few_shot.csv	explanation	generated_explanation_few_shot	من كثر كلامه قل احترامه	يشير هذا المثل إلى أن كثرة الكلام بلا فائدة تؤدي إلى فقدان احترام الآخرين.	يشير هذا المثل إلى أن الإحترام للآخرين هو خيار حسن، وأن	0.871268	0.872118	0.717759	0.294293	0.804715
deepseek_generated_explanations_few_shot.csv	explanation	generated_explanation_few_shot	خير الناس انفعهم للناس	يشير هذا المثل إلى أن قيمة الإنسان تُقاس بمدى نفعه وإفادته للآخرين.	يشير هذا المثل إلى أن الخير لا يعتبر جزءًا من الناس، بل ي	0.912014	0.863674	0.726624	0.513886	0.764959
deepseek_generated_explanations_few_shot.csv	explanation	generated_explanation_few_shot	حمله جنا وسوقه يبايي	يشير هذا المثل إلى أن الشخص الذي يولي اهتمامًا كبيرًا لأمور الحياة البسيطة قد يضيع في تفاصيل غير مهمة.	يشير هذا المثل إلى أن الشخص يجب على التأكد من أن الأشياء ال	0.796441	0.890249	0.663787	0.261235	0.757587
deepseek_generated_explanations_few_shot.csv	explanation	generated_explanation_few_shot	لا تسال عن سوق انت وارد اليه	يشير هذا المثل إلى الشخص الذي يسعى بشدة لمعرفة شيء سيصل إليه في النهاية.	يشير هذا المثل إلى أن الشخص يجب على التوازن بين التعليقات وال	0.924334	0.824775	0.596035	0.364759	0.749989
deepseek_generated_explanations_few_shot.csv	explanation	generated_explanation_few_shot	البخيل لا يهز ولا يهتجب	يشير هذا المثل إلى أن الشخص البخيل لا يشارك في الكرم ولا يساعد الآخرين، مما يجعله غير محبوب في المجتمع.	يشير هذا المثل إلى أن البخيل يتمتع بصحة وصبغة ولا يتعر	0.922534	0.825594	0.68688	0.457694	0.797712
deepseek_generated_explanations_few_shot.csv	explanation	generated_explanation_few_shot	قلبي علي ولدي انفطر، وقلب ولدي علي حجر	يشير هذا المثل إلى التباين بين حب الأهل العميق لأبنائهم وعدم مبالاة الأبناء بمشاعر الأهل.	يشير هذا المثل إلى أن الشيء الأكثر قيمة على الإطلاق لي	0.837128	0.83482	0.531497	0.313686	0.737209
deepseek_generated_explanations_few_shot.csv	explanation	generated_explanation_few_shot	تبع القربه ما يتخلص	يشير هذا المثل إلى أن الأشياء التي تأتي من البيئة المحلية قد لا تُقدّر أو تُقيم بشكل صحيح.	يشير هذا المثل إلى أن التوافق والتفاهم يجب أن يكون مهمًا ف	0.776627	0.794401	0.497602	0.282707	0.750179
deepseek_generated_explanations_few_shot.csv	explanation	generated_explanation_few_shot	غلطه الشاطر بالف	يشير المثل إلى أن خطأ الشخص الماهر يكون ذا تأثير كبير أو مكلف.	يشير هذا المثل إلى أن الشاطر يقتصر على التفتيش بدون إلقاء	0.836744	0.877365	0.519013	0.3181	0.774463
deepseek_generated_explanations_few_shot.csv	explanation	generated_explanation_few_shot	ما مليح الـا وحما	يشير هذا المثل إلى أن كل شيء جميل قد يحتوي على عيوب أو نواقص.	يشير هذا المثل إلى أن الأشياء السهلة للتصوير قد تكون عجيب	0.84355	0.860296	0.625753	0.442379	0.792868
deepseek_generated_explanations_few_shot.csv	explanation	generated_explanation_few_shot	كلام الحر دين عليه	يشير هذا المثل إلى أن الشخص الذي يلتزم بكلمته يعتبر أن القول هو أساس الفعل، ومن لا يلتزم بكلامه لن يلتزم بأفعاله.	يشير هذا المثل إلى أن الحكمة والتفكير بشأن الأمور بطريقة م	0.89839	0.825608	0.520569	0.485794	0.736866
deepseek_generated_explanations_few_shot.csv	explanation	generated_explanation_few_shot	خير الامور اوسطها	يشير هذا المثل إلى أهمية الاعتدال والتوازن في اتخاذ القرارات وتجنب التطرف.	يشير هذا المثل إلى أن الأمور ليست دائمًا بسيطة وأنه من الم	0.881008	0.801713	0.502806	0.25116	0.736208
deepseek_generated_explanations_few_shot.csv	explanation	generated_explanation_few_shot	حرب طويل الزمان لا خوف ولا امان	يشير هذا المثل إلى أن الحرب التي تستمر لفترة طويلة تفقد تأثيرها الكبير فلا تبقى مخيفة ولا تجلب الأمان.	يشير هذا المثل إلى أن الأزمة ستستمر إلى أن تنتهي، ولا يو	0.825222	0.849963	0.589423	0.485391	0.765962
deepseek_generated_explanations_few_shot.csv	explanation	generated_explanation_few_shot	صام صام وفطر بلصام	يشير هذا المثل إلى أن الجهد الكبير والصبر الطويل يمكن أن يضيع في النهاية بسبب قرار غير موفق أو نتيجة غير مرضية.	يشير هذا المثل إلى أن الإنتصار لا يعتبر سلوكًا جيدًا �	0.867084	0.771548	0.445422	0.402936	0.771477
deepseek_generated_explanations_few_shot.csv	explanation	generated_explanation_few_shot	روي الحليم النجد ولاترويه المقطاعه	يشير هذا المثل إلى أن الشخص الذكي يمكنه فهم الأمور بسرعة وبإيجاز دون الحاجة إلى شرح مفصل.	يشير هذا المثل إلى أن الأشياء السحرية والتي تتعلق بالحلم والروح	0.876598	0.897929	0.490841	0.27659	0.751295
deepseek_generated_explanations_few_shot.csv	explanation	generated_explanation_few_shot	اللي ما عنده عمل يعمل جمل	يشير هذا المثل إلى أن الشخص الذي لا يجد ما يشغله قد يختار القيام بأعمال شاقة أو غير ضرورية تزعجه.	يشير هذا المثل إلى أن العمل الجيد يجب أن يكون عملًا فعالً	0.816441	0.805096	0.600558	0.354269	0.776023
deepseek_generated_explanations_few_shot.csv	explanation	generated_explanation_few_shot	ابن الحيه حنشن	يشير هذا المثل إلى أن الأصل السيء ينتج فرعًا سيئًا مثله.	يشير هذا المثل إلى أن الأشياء السحرية والغير متوقعة قد تؤد	0.828993	0.841762	0.537626	0.53931	0.76528
deepseek_generated_explanations_few_shot.csv	explanation	generated_explanation_few_shot	الربح عند المخاطر	يشير هذا المثل إلى أن تحقيق المكاسب الكبيرة يتطلب المخاطرة، ولكن يجب أن تكون هذه المخاطرة مدروسة لتجنب الخسائر.	يشير هذا المثل إلى أن الرغبة في النجاح يجب أن تؤدي إلى الم	0.841269	0.915526	0.565596	0.486792	0.781751
deepseek_generated_explanations_few_shot.csv	explanation	generated_explanation_few_shot	من جابرك بالضحك ما جابرك بالبكاء	يشير هذا المثل إلى أن الشخص الذي يشاركك في الفرح قد لا يكون دائمًا موجودًا لدعمك في الأوقات الصعبة.	يشير هذا المثل إلى أن الضحك والبكاء يمكن أن يكون خيارًا ج	0.835048	0.864811	0.615062	0.354946	0.757655
deepseek_generated_explanations_few_shot.csv	explanation	generated_explanation_few_shot	الحذر، ولا الشجاعه	يشير هذا المثل إلى أن الحذر والتروي أفضل من الاندفاع غير المدروس.	يشير هذا المثل إلى أن الحذر يجب أكثر من الشجاعة في مواجهة	0.931602	0.878903	0.770901	0.702358	0.834889
deepseek_generated_explanations_few_shot.csv	explanation	generated_explanation_few_shot	لو حبيبك ثور البيس له احمر	يشير هذا المثل إلى أهمية التعامل بحذر مع الأشخاص المقربين لتجنب إثارة غضبهم، حتى لو كانوا سريعي الانفعال.	يشير هذا المثل إلى أن الأمور قد تصبح جديدة أو غير متوقع�	0.826953	0.851175	0.576219	0.314859	0.740377
deepseek_generated_explanations_few_shot.csv	explanation	generated_explanation_few_shot	النظر الي العالم عباده	يشير هذا المثل إلى أن العلماء يحملون العلم والحكمة كما فعل الأنبياء من قبلهم.	يشير هذا المثل إلى أن الإنسان يجب أن يتحدث عن الإيمان والإ	0.851355	0.778049	0.559647	0.412999	0.808552
deepseek_generated_explanations_few_shot.csv	explanation	generated_explanation_few_shot	قدم السبت ياتك الاحد	يشير هذا المثل إلى أهمية المبادرة بفعل الخير للحصول على مكافآت أو معاملة بالمثل في المستقبل.	يشير هذا المثل إلى أن الأمور قد تؤدي إلى التغيير في أسر	0.749975	0.899847	0.511898	0.443878	0.770095
deepseek_generated_explanations_few_shot.csv	explanation	generated_explanation_few_shot	خير الزرع عاجله	يشير هذا المثل إلى أهمية المبادرة في فعل الخير دون تأجيل.	يشير هذا المثل إلى أن التفاعل مع الزرع العاجل يعني أن الناس يجب	0.790292	0.899142	0.624604	0.449483	0.785407
deepseek_generated_explanations_few_shot.csv	explanation	generated_explanation_few_shot	سبق السيف العذل	يشير هذا المثل إلى اتخاذ قرار أو تنفيذ فعل لتجنب النقد أو اللوم المسبق.	يشير هذا المثل إلى أن العدو يجب أن يتجاهل الضرر الذي يمكن �	0.872511	0.836105	0.579519	0.517021	0.764313
deepseek_generated_explanations_few_shot.csv	explanation	generated_explanation_few_shot	طول سبيده يقصر تبنها	يشير هذا المثل إلى أن الخسارة في جانب قد تُعوض بفائدة أو مكسب في جانب آخر.	يشير هذا المثل إلى أن الأمور لا يمكنها الإبقاء في الظلام،	0.846177	0.871397	0.483518	0.418231	0.789812
deepseek_generated_explanations_few_shot.csv	explanation	generated_explanation_few_shot	عادت حليمه الي عادتها القديمه	يشير هذا المثل إلى عودة الشخص إلى سلوك أو عادة قديمة بعد محاولة التغيير أو الانقطاع عنها.	يشير هذا المثل إلى أن الإعادة توجه المستوى الذي قد يتجه الشخ�	0.850271	0.865551	0.36792	0.634258	0.76122
deepseek_generated_explanations_few_shot.csv	explanation	generated_explanation_few_shot	اذا صاحبك عسل خل منه وسل وسل بقيه	يشير هذا المثل إلى أهمية التعامل بحذر واعتدال مع الأشخاص الطيبين وعدم استغلال لطفهم بشكل مفرط.	يشير هذا المثل إلى أن الشخص الذي يعاني من عطشرات قد يتعر�	0.84194	0.897865	0.552027	0.273958	0.736552
deepseek_generated_explanations_few_shot.csv	explanation	generated_explanation_few_shot	اذا جادتك عدوك يضحك ابك له	يشير هذا المثل إلى أنه يجب الحذر من نوايا العدو حتى عندما يظهر الود أو يبتسم، فقد يكون ذلك خداعًا.	يشير هذا المثل إلى أن الضحك يمكن أن يعني أن الشخص لا يزال	0.899219	0.877795	0.627011	0.328788	0.776698
deepseek_generated_explanations_few_shot.csv	explanation	generated_explanation_few_shot	الطبل في الحوطه، والشرح في سفيان ويقال ضربه الطاسه تفسح والبرع بالفودعيه	يشير هذا المثل إلى عدم التوافق أو التنسيق بين الفعل والمكان الذي يحدث فيه، مما يعكس الفوضى أو الارتباك في التخطيط والتنفيذ.	يشير هذا المثل إلى أن الأشياء السحرية والغير متوقعة ستؤدي	0.818422	0.846491	0.403852	0.310003	0.726355
deepseek_generated_explanations_few_shot.csv	explanation	generated_explanation_few_shot	الناس اجناس	يشير هذا المثل إلى أن الناس يختلفون في طباعهم وخصالهم.	يشير هذا المثل إلى أن الناس يمكن أن يكونوا مهتمين فقط بنف	0.938244	0.835345	0.553571	0.46065	0.792443
deepseek_generated_explanations_few_shot.csv	explanation	generated_explanation_few_shot	جديه تقلب علي تيس	يشير هذا المثل إلى أن الشخص الصغير أو الضعيف يمكنه التفوق أو التغلب على شخص أكبر أو أقوى منه.	يشير هذا المثل إلى أن الأمور قد تغيرت وقد يظهر الأمر غير	0.678977	0.797474	0.593435	0.414457	0.767025
deepseek_generated_explanations_few_shot.csv	explanation	generated_explanation_few_shot	الناس علي دين ملوكهم	يشير هذا المثل إلى أن الشعوب تتأثر بسلوك قادتها، فإذا كان القائد عادلاً يتبع الشعب العدل، وإذا كان ظالماً يتأثر الشعب بالظلم.	يشير هذا المثل إلى أن الناس يمتلكون القدرة على التحكم على �	0.714046	0.836346	0.558027	0.572706	0.742469
deepseek_generated_explanations_few_shot.csv	explanation	generated_explanation_few_shot	الفرس تعرف خيالها	يشير هذا المثل إلى قدرة الشخص أو الكائن على التعرف على من يرتبط به أو يتولى أمره بشكل وثيق ومباشر.	يشير هذا المثل إلى أن الأمور لا يمكن أن تكون بشكل مثالي، و	0.822322	0.83016	0.472681	0.225614	0.725532
deepseek_generated_explanations_few_shot.csv	explanation	generated_explanation_few_shot	جاء يبركبها يارك	يشير هذا المثل إلى أن محاولة إصلاح الأمور دون فهم أو استعداد كافٍ قد يؤدي إلى تفاقم المشكلة.	يشير هذا المثل إلى أن الأمر يمكن أن يؤدي إلى تغييرات �	0.867621	0.919208	0.673468	0.424422	0.816262
deepseek_generated_explanations_few_shot.csv	explanation	generated_explanation_few_shot	جني تعرفه ولا انسي ما تعرفه	يشير هذا المثل إلى أن الشيء السيء المعروف أفضل من الشيء المجهول.	يشير هذا المثل إلى أن الناس يمكنهم التفوق على الآخرين في الع	0.854355	0.870307	0.726517	0.504226	0.777597
deepseek_generated_explanations_few_shot.csv	explanation	generated_explanation_few_shot	ما كل مره تسلم الجره	يشير هذا المثل إلى أن الحظ أو النجاح قد لا يتحقق في كل محاولة أو موقف.	يشير هذا المثل إلى أن التسلم سوف يؤدي إلى خسارة عميلك.	0.725251	0.930182	0.534393	0.319918	0.804999
deepseek_generated_explanations_few_shot.csv	explanation	generated_explanation_few_shot	اين ادم اسود الراس	يشير هذا المثل إلى أن الإنسان قد يقوم بأفعال غير متوقعة أو مسيئة بغض النظر عن مظهره أو أصله.	يشير هذا المثل إلى أن المسؤولية والمسؤولية الأخرى يجب �	0.800201	0.862102	0.358822	0.387161	0.731987
deepseek_generated_explanations_few_shot.csv	explanation	generated_explanation_few_shot	الاحياء يعودوا	يشير هذا المثل إلى أن الأشخاص الذين يعيشون سيعودون ويلتقون مهما طالت فترة الفراق بينهم.	يشير هذا المثل إلى أن الأمور ستعود إلى أساسها وتصبح أف	0.854829	0.88516	0.555692	0.527025	0.782255
deepseek_generated_explanations_few_shot.csv	explanation	generated_explanation_few_shot	من روج باع ، ومن اغلي اكله	يشير هذا المثل إلى أهمية القناعة بالربح القليل والتصرف بحكمة لتجنب الخسارة أو التلف.	يشير هذا المثل إلى أن الشروع في صيد الأموال قد يؤدي إلى �	0.852525	0.813197	0.730306	0.467887	0.75935
deepseek_generated_explanations_few_shot.csv	explanation	generated_explanation_few_shot	الصبر لا يشبع الجيعان، ولا يكسي العريان	يشير المثل إلى أن الصبر وحده لا يلبي الاحتياجات الأساسية مثل الطعام والملبس.	يشير هذا المثل إلى أن الصبر هو حل لمعظم المشكلات وأن التعا�	0.905506	0.886977	0.699003	0.342623	0.793108
deepseek_generated_explanations_few_shot.csv	explanation	generated_explanation_few_shot	الغريق يتعلق بقشه	يشير هذا المثل إلى أن الشخص في حالة اليأس أو الشدة قد يلجأ إلى وسائل ضعيفة أو غير فعّالة للخلاص.	يشير هذا المثل إلى أن الأشياء المعقدة تتعلق بأشياء أسهل، و	0.88747	0.773877	0.443421	0.371013	0.726365
deepseek_generated_explanations_few_shot.csv	explanation	generated_explanation_few_shot	الصنايع ودائع	يشير هذا المثل إلى الشخص الذي يرد الجميل.	يشير هذا المثل إلى أن الأشياء السريعة والمؤثرة ستظهر عل	0.886932	0.825598	0.621724	0.393821	0.768362
deepseek_generated_explanations_few_shot.csv	explanation	generated_explanation_few_shot	ثخي وزيدوا له قوق	يشير هذا المثل إلى أن الشخص الذي يحاول التظاهر بالكبر أو الأهمية رغم وجود عيوب واضحة فيه، يصبح موضع سخرية واستهزاء.	يشير هذا المثل إلى أن الأشخاص الذين يتبعون خطاب عدواني ي	0.83429	0.860247	0.466991	0.53086	0.75707
deepseek_generated_explanations_few_shot.csv	explanation	generated_explanation_few_shot	الزواج ينتهي، لكن الصهاره باقيه	يشير هذا المثل إلى أن العلاقات العائلية الناتجة عن الزواج تستمر حتى بعد انتهائه.	يشير هذا المثل إلى أن الأمر ليس بطريقة لا تعتبر، ويجب عل	0.912813	0.79737	0.411909	0.219983	0.748854
deepseek_generated_explanations_few_shot.csv	explanation	generated_explanation_few_shot	خبر بيدي والعين	يشير هذا المثل إلى أن الشخص يمتلك معرفة عميقة وحقيقية بشخص آخر، بحيث يدرك تفاصيله وخفاياه بشكل كامل.	يشير هذا المثل إلى أن الإشارة الى الإشارة الى الإشارة الى الإ	0.73438	0.658108	0.337234	0.491928	0.657368
deepseek_generated_explanations_few_shot.csv	explanation	generated_explanation_few_shot	مهما سوي عاد الجمل معي	يشير هذا المثل إلى أن التغييرات أو الأفعال لا تؤثر على موقف الشخص أو قراره الثابت.	يشير هذا المثل إلى أن الشيء الذي تتركه للآخرين يجب أن يك	0.867147	0.83026	0.594879	0.220568	0.770063
deepseek_generated_explanations_few_shot.csv	explanation	generated_explanation_few_shot	الريح يسامر الركب	يشير هذا المثل إلى أن الشخص عندما يجد دافعًا أو تشجيعًا في عمله، تزداد حماسته ويواصل السعي بجدية أكبر.	يشير هذا المثل إلى أن الأمور لا يمكن إياب على الرغم من ج	0.816828	0.875313	0.498757	0.238115	0.727469
deepseek_generated_explanations_few_shot.csv	explanation	generated_explanation_few_shot	اح من السكوتي موتي ومن الرحيمه يانا	يشير هذا المثل إلى أن الشخص الذي يبدو هادئًا ووديعًا قد يكون في داخله دهاء ومكر.	يشير هذا المثل إلى أن الرحمة أكثر قيمة في أوقات الضرورة�	0.891292	0.845911	0.533385	0.320668	0.770447
deepseek_generated_explanations_few_shot.csv	explanation	generated_explanation_few_shot	صامه صامه، فطره بثامه	يشير هذا المثل إلى أن الشخص قد يتحمل الصعاب وينتظر طويلًا لتحقيق هدف مهم، لكنه في النهاية يرضى بنتيجة أقل من المتوقع.	يشير هذا المثل إلى أن الشيء الأكثر قيمة على الإطلاق هو	0.882763	0.853866	0.564552	0.275779	0.727445
deepseek_generated_explanations_few_shot.csv	explanation	generated_explanation_few_shot	الرجال تحبل بالسنتها	يشير هذا المثل إلى أن الرجال يتحملون مسؤولية وعودهم وكلماتهم كما تتحمل المرأة مسؤولية الحمل، مما يعني أن عليهم الوفاء بما يقولونه.	يشير هذا المثل إلى أن الأشخاص يمكنهم أن يتقاطعوا بين الأف	0.787825	0.770415	0.456792	0.13806	0.746531
deepseek_generated_explanations_few_shot.csv	explanation	generated_explanation_few_shot	الكنذ دواؤه الصدق	يشير هذا المثل إلى أن الصدق يكشف الكذب ويفضحه.	يشير هذا المثل إلى أن الصدق هو أهم من أي شيء، وأن الناس ي	0.858233	0.889234	0.826212	0.603081	0.828208
deepseek_generated_explanations_few_shot.csv	explanation	generated_explanation_few_shot	حمار تبتل عليه ولا جمل يهدر عليك	يشير هذا المثل إلى تفضيل الاعتماد على شخص ضعيف يمكن السيطرة عليه لتحقيق الأهداف بدلاً من التعامل مع شخص قوي قد يتسبب في مشاكل أو تحديات.	يشير هذا المثل إلى أن الشخص الذي يتعرض للضرر يجب أن يت	0.790359	0.873641	0.531879	0.407645	0.739776
deepseek_generated_explanations_few_shot.csv	explanation	generated_explanation_few_shot	جبنه لي وحدي ولا سبايا لي وللناس	يشير هذا المثل إلى أهمية أن يكون الشخص كريمًا ويشارك الآخرين في الخير الذي يحصل عليه، بدلاً من الاحتفاظ به لنفسه فقط.	يشير هذا المثل إلى أن الشخص يجب على حماية ما يحتاجه ويت	0.821804	0.819735	0.578033	0.519547	0.758107
deepseek_generated_explanations_few_shot.csv	explanation	generated_explanation_few_shot	بـلادك حشما ترزق	يشير هذا المثل إلى أن البقاء في وطنك والعمل فيه يجلب لك الرزق والبركة.	يشير هذا المثل إلى أن الأشياء الجيدة قد تكون على قدرتك المت	0.878113	0.883355	0.557663	0.334137	0.775459
deepseek_generated_explanations_few_shot.csv	explanation	generated_explanation_few_shot	من بكر ما ندم	يشير هذا المثل إلى أن الشخص الذي يبدأ عمله مبكرًا يتجنب الندم الناتج عن التأخير أو الفشل.	يشير هذا المثل إلى أن الشخص الذي يتم عثر عليه بالغرض لا	0.920461	0.882102	0.480938	0.36328	0.794919
deepseek_generated_explanations_few_shot.csv	explanation	generated_explanation_few_shot	ما اكله الكيش قده في السبله السبله الذيل	يشير هذا المثل إلى أن ما تم فقده أو استهلاكه لا يمكن استعادته أو التعويض عنه.	يشير هذا المثل إلى أن الأشياء التي تتمتع بها قد تكون خطيرة �	0.885771	0.79994	0.45111	0.331614	0.770867
deepseek_generated_explanations_few_shot.csv	explanation	generated_explanation_few_shot	اذا حضرت الملائكه غابت الشياطين	يشير هذا المثل إلى أن الجماعة تثني على شخص يتفوق عليهم.	يشير هذا المثل إلى أن الأمور لا يمكنها التوقف عن التغير وأ	0.91681	0.88991	0.544722	0.303241	0.802036
deepseek_generated_explanations_few_shot.csv	explanation	generated_explanation_few_shot	زنجبيل بترابه	يشير هذا المثل إلى قبول الشيء كما هو بجميع عيوبه ونواقصه دون محاولة تحسينه أو تغييره.	يشير هذا المثل إلى أن الأشياء لا تبقى كما هي وأن الأمور	0.848563	0.842616	0.63204	0.502047	0.768009
deepseek_generated_explanations_few_shot.csv	explanation	generated_explanation_few_shot	قيصه في قرن ثور	يشير هذا المثل إلى محاولة تحقيق أمر مستحيل أو غير عملي.	يشير هذا المثل إلى أن الأشياء السريعة والسهلة قد تكون أقل ق	0.769831	0.730694	0.655639	0.559284	0.757345
deepseek_generated_explanations_few_shot.csv	explanation	generated_explanation_few_shot	عين بني ادم ما يملاها الا التراب	يشير هذا المثل إلى أن طمع الإنسان لا ينتهي إلا بالموت.	يشير هذا المثل إلى أن الأشياء السيئة قد تصبح جيدة إذا تم	0.829152	0.87297	0.656273	0.357077	0.770497
deepseek_generated_explanations_few_shot.csv	explanation	generated_explanation_few_shot	اين اتسيري ياضحكه؟ قالت اسير اتضحك	يشير هذا المثل إلى الشخص الذي يسخر من عيوب الآخرين بينما يتجاهل عيوبه الخاصة.	يشير هذا المثل إلى أن الشخص يجب أن يكون صادقًا مع نفسه،	0.839184	0.848593	0.675093	0.427284	0.777559
deepseek_generated_explanations_few_shot.csv	explanation	generated_explanation_few_shot	صفره ولا غبره، وزوج كبري ولا الادبه	يشير هذا المثل إلى تفضيل الزواج من شخص كبير في السن على تحمل الانتقادات واللوم بسبب عدم الزواج.	يشير هذا المثل إلى أن الأمر ليس فقط عن الغنى أو العرض،	0.785968	0.868646	0.455015	0.311199	0.749708
deepseek_generated_explanations_few_shot.csv	explanation	generated_explanation_few_shot	البز يخزي البز	يشير هذا المثل إلى أن المواجهة تكشف الحقيقة وتفضح الأكاذيب.	يشير هذا المثل إلى أن الأمور لا تعتبر بدون أن يكون هناك ح	0.894008	0.843191	0.604298	0.46364	0.793463
deepseek_generated_explanations_few_shot.csv	explanation	generated_explanation_few_shot	من ساير الخادم اصبح نادم	يشير هذا المثل إلى أن مصاحبة من يخدمك قد تؤدي إلى نتائج سلبية مثل الخروج عن مستواك أو استغلال هذه العلاقة.	يشير هذا المثل إلى أن التغيير في الوضع المستهدف يمكن أن يؤ	0.884272	0.888342	0.446337	0.358802	0.764476
deepseek_generated_explanations_few_shot.csv	explanation	generated_explanation_few_shot	بلغ السيل الزبي	يشير هذا المثل إلى أن الأمور قد تجاوزت حدود التحمل ولم يعد بالإمكان السيطرة عليها.	يشير هذا المثل إلى أن الأمور لا يمكنها الغابة والتوقف عن ال	0.830382	0.761993	0.703239	0.589364	0.79208
deepseek_generated_explanations_few_shot.csv	explanation	generated_explanation_few_shot	اللقي في الاستان بالخمس تنصاده	يشير هذا المثل إلى أن الشخص الذي يواجه مشكلة أو موقفًا صعبًا يكون من السهل الإيقاع به أو استغلاله.	يشير هذا المثل إلى أن المصاحبة والتهديدات لا يمكنهم الإنق	0.912663	0.789144	0.520707	0.434507	0.736289
deepseek_generated_explanations_few_shot.csv	explanation	generated_explanation_few_shot	الحلو حلو ولو قام من النوم، والوحش وحش ولو تغسل كل يوم	يشير هذا المثل إلى أن الطباع الداخلية، سواء كانت حسنة أو سيئة، تبقى واضحة بغض النظر عن المظهر الخارجي.	يشير هذا المثل إلى أن الأشياء الجميلة أو المفيدة سواء كانت ل	0.860307	0.848327	0.657158	0.404128	0.757725
deepseek_generated_explanations_few_shot.csv	explanation	generated_explanation_few_shot	خلي الله والدوران	يشير هذا المثل إلى ضرورة التوقف عن المراوغة والالتفاف حول الموضوع والحديث بشكل مباشر وصريح.	يشير هذا المثل إلى أن الأمور لا يمكن إياب على الإطلاق�	0.751994	0.724821	0.599777	0.402438	0.759084
deepseek_generated_explanations_few_shot.csv	explanation	generated_explanation_few_shot	اين اذنك قال هناك	يشير هذا المثل إلى الشخص الذي يتجنب الحلول المباشرة ويفضل الطرق المعقدة لتحقيق هدف بسيط.	يشير هذا المثل إلى أن الشخص يجب على التواصل مع الآخرين والتو	0.903885	0.892438	0.619116	0.378137	0.759903
deepseek_generated_explanations_few_shot.csv	explanation	generated_explanation_few_shot	بنت العم، حتي لاهيه فوق الجمل	يشير هذا المثل إلى أن الروابط العائلية تظل قوية ومهمة حتى في الأوقات الصعبة أو الظروف غير المثالية.	يشير هذا المثل إلى أن الأمهات لا تعتبر أنها أفضل من الآخر	0.8209	0.78188	0.538056	0.200382	0.764049
deepseek_generated_explanations_few_shot.csv	explanation	generated_explanation_few_shot	الحب يعمي ويصمي	يشير هذا المثل إلى أن الحب يجعل الشخص غير قادر على رؤية أو إدراك عيوب المحبوب.	يشير هذا المثل إلى أن الحب يمثل خطرًا لأنه يمكن أن ي	0.804913	0.879377	0.722764	0.470767	0.791474
deepseek_generated_explanations_few_shot.csv	explanation	generated_explanation_few_shot	صن ثوبك يقيك، وخاصم حبيبك يقيك	يشير هذا المثل إلى أهمية الحفاظ على العلاقات بحذر وعدم الإفراط في الخصام، فقد يصبح الصديق عدوًا في المستقبل.	يشير هذا المثل إلى أن الصداقة والاحترام للآخرين هما مهمتان	0.85225	0.898709	0.663714	0.474709	0.753385
deepseek_generated_explanations_few_shot.csv	explanation	generated_explanation_few_shot	خرمه خادم	يشير هذا المثل إلى أن العادة تصبح جزءًا متأصلًا من الشخص بحيث يصعب تغييرها.	يشير هذا المثل إلى أن الشخص الذي يخرج من الغذاء الجاف قد يك	0.72466	0.873178	0.651644	0.361636	0.783905
deepseek_generated_explanations_few_shot.csv	explanation	generated_explanation_few_shot	اوبه منه علي نفسك	يشير هذا المثل إلى ضرورة الحذر من الأشخاص الذين لا يمكن الوثوق بهم.	يشير هذا المثل إلى أن الإنتاجية والمسؤولية الشخصية هي من	0.848878	0.808911	0.515797	0.220635	0.75278
deepseek_generated_explanations_few_shot.csv	explanation	generated_explanation_few_shot	سبوله بدون حب	يشير هذا المثل إلى الشخص الذي يبدو جيدًا من الخارج ولكنه يفتقر إلى القيمة أو الجوهر الحقيقي.	يشير هذا المثل إلى أن الحب هو العوامل الرئيسية التي تشجع على ال	0.922249	0.840222	0.583324	0.211249	0.75817
deepseek_generated_explanations_few_shot.csv	explanation	generated_explanation_few_shot	الدنيا امتحان	يشير هذا المثل إلى أن الحياة مليئة بالتحديات والاختبارات التي يجب مواجهتها.	يشير هذا المثل إلى أن العمليات التي نتجهها في الحياة لا تعتبر دا�	0.942559	0.904101	0.536532	0.261323	0.812709
deepseek_generated_explanations_few_shot.csv	explanation	generated_explanation_few_shot	يا راقصه بالغدراء ماحد يقولش يس	يشير هذا المثل إلى أن الجهود التي تُبذل في الخفاء لا تُقدّر ولا يُعترف بها من قبل الآخرين.	يشير هذا المثل إلى أن الإعتذار يمكن أن يؤدي إلى خسارة �	0.809463	0.780046	0.522178	0.128952	0.768574
deepseek_generated_explanations_few_shot.csv	explanation	generated_explanation_few_shot	لا تقول بر الا وهو في الصر	يشير هذا المثل إلى أن الأمور قد تتغير بشكل غير متوقع، لذا يجب تجنب الوعد بشيء غير مضمون.	يشير هذا المثل إلى أن الشخص يجب على التواصل مع الآخرين والتع	0.75061	0.892234	0.571673	0.278576	0.776371
deepseek_generated_explanations_few_shot.csv	explanation	generated_explanation_few_shot	من يشتي الداداح لا يقول اح	يشير هذا المثل إلى أن من يختار مواجهة المخاطر أو التحديات يجب أن يكون مستعدًا لتحمل النتائج دون شكوى.	يشير هذا المثل إلى أن الإنذار الصوتي يمكن أن يؤثر بشدة �	0.869002	0.932844	0.532541	0.144942	0.766248
deepseek_generated_explanations_few_shot.csv	explanation	generated_explanation_few_shot	اذا رخي العظام للقيتو فلت	يشير هذا المثل إلى أن التساهل وعدم الحزم يؤديان إلى تفاقم المشكلات وفساد الأمور.	يشير هذا المثل إلى أن الأمور قد تغير سريعًا وغير متوقع�	0.837505	0.846105	0.580812	0.362926	0.799983
deepseek_generated_explanations_few_shot.csv	explanation	generated_explanation_few_shot	ما يرجع ورا الا بول الجمل	يشير هذا المثل إلى أن بعض التغييرات لا يمكن عكسها أو العودة إلى الحالة السابقة بعد حدوثها.	يشير هذا المثل إلى أن التفكير في الآخرين والتفكير في ما يرجع	0.901017	0.890078	0.496994	0.4023	0.764297
deepseek_generated_explanations_few_shot.csv	explanation	generated_explanation_few_shot	الديب ولا انتيب	يشير هذا المثل إلى أن الشخص الذي يحمل صفات سيئة أو عيوبًا قد يكون أسوأ من مواجهة خطر معروف مثل الذئب.	يشير هذا المثل إلى أن التفاوض والتساهم يجب أكثر من المضادي	0.867754	0.820357	0.305637	0.33423	0.743907
deepseek_generated_explanations_few_shot.csv	explanation	generated_explanation_few_shot	اوبه تكشفه	يشير هذا المثل إلى ضرورة الحذر من كشف أسرار الآخرين أو خيبة أملهم.	يشير هذا المثل إلى أن الأمر يمكن أن يظهر حلول غير متوقع	0.766422	0.836713	0.600916	0.299844	0.75077
deepseek_generated_explanations_few_shot.csv	explanation	generated_explanation_few_shot	جراده بلقف عرداني	يشير هذا المثل إلى الشخص الذي يجد نفسه في موقف صعب لا يستطيع الخروج منه بسهولة.	يشير هذا المثل إلى أن المثل الأخرى يمكن أن يؤدي إلى خ	0.784018	0.885008	0.605919	0.44127	0.737286
deepseek_generated_explanations_few_shot.csv	explanation	generated_explanation_few_shot	عامله بعمالك دينه بيهرب	يشير هذا المثل إلى أن معاملة الآخرين بإنصاف وعدل تمنعهم من الابتعاد أو الهروب.	يشير هذا المثل إلى أن الشخص يجب على عبءته الأخذ بعين ال�	0.839038	0.808932	0.647457	0.45113	0.783101
deepseek_generated_explanations_few_shot.csv	explanation	generated_explanation_few_shot	لينه سهله النزع مضرب حاد	يشير هذا المثل إلى أن التعامل مع الأمور البسيطة والمرنة يكون أسهل من التعامل مع الأمور المعقدة والصعبة.	يشير هذا المثل إلى أن الإنتاجية والتوجه نحو الإنجاز يمكن أ	0.89876	0.844994	0.406341	0.296928	0.755918
deepseek_generated_explanations_few_shot.csv	explanation	generated_explanation_few_shot	سلكي ما يغنيك ولا تدعي تتحكي	يشير هذا المثل إلى أهمية القناعة بما لديك وعدم التظاهر بالحاجة أو الشكوى.	يشير هذا المثل إلى أن التواصل السليكي يمكن أن يؤدي إلى خ	0.888631	0.834228	0.475999	0.255004	0.749583
deepseek_generated_explanations_few_shot.csv	explanation	generated_explanation_few_shot	الذي لم يجد في شبابه، كيف يجود والراس شائب	يشير هذا المثل إلى أن من لم يفعل الخير عندما كان قادرًا، لن يتمكن من فعله عندما يفقد القدرة.	يشير هذا المثل إلى أن الشخص الذي لم يجد خيارًا جيدًا قد	0.79568	0.861102	0.59313	0.555032	0.790083
deepseek_generated_explanations_few_shot.csv	explanation	generated_explanation_few_shot	علي من تغري يا بسه العري بسه القطه، العري القط	يشير هذا المثل إلى أن محاولة شخص غير مؤهل لجذب الانتباه غالبًا ما تكون غير مجدية.	يشير هذا المثل إلى أن الغفورة والتغرير قد يؤدون إلى خ	0.710773	0.774744	0.473576	0.472637	0.750803
deepseek_generated_explanations_few_shot.csv	explanation	generated_explanation_few_shot	الساعي في الخير كفاعله	يشير هذا المثل إلى أن من يرشد الآخرين لفعل الخير يحصل على نفس الثواب والأجر كمن يقوم بالفعل نفسه.	يشير هذا المثل إلى أن العمل بسرعة قد يؤدي إلى خسارة عملي	0.874616	0.776747	0.387871	0.132233	0.76417
deepseek_generated_explanations_few_shot.csv	explanation	generated_explanation_few_shot	الصراحه راحه	يشير هذا المثل إلى الشخص الذي يوضح الحقيقة.	يشير هذا المثل إلى أن الصراحة والتعريف بنفسك هي حل مبتكر ل	0.869951	0.884345	0.72212	0.736169	0.734143
deepseek_generated_explanations_few_shot.csv	explanation	generated_explanation_few_shot	غزل المتحجبه يخرج السوق	يشير هذا المثل إلى أن الأمور المخفية أو الأسرار ستظهر في النهاية للعلن.	يشير هذا المثل إلى أن الأشياء التي تتجه نحو الإنتهاء قد تظهر	0.814115	0.881951	0.66544	0.474478	0.809116
deepseek_generated_explanations_few_shot.csv	explanation	generated_explanation_few_shot	ركبه وشقي له	يشير هذا المثل إلى الشخص الذي تقدم له المساعدة ولكنه يتوقع منك مكافأة أو مقابل إضافي على ذلك.	يشير هذا المثل إلى أن الضرر الذي يؤديه الشخص يمكن أن يؤ	0.884747	0.863453	0.617981	0.4415	0.761391
deepseek_generated_explanations_few_shot.csv	explanation	generated_explanation_few_shot	بـا وريك لحلت	يشير هذا المثل إلى التهديد بالعقاب أو الانتقام في الوقت المناسب.	يشير هذا المثل إلى أن المساعدة والتفاهم يمكن أن يحدث بين ال	0.886951	0.8477	0.631206	0.366139	0.754049
deepseek_generated_explanations_few_shot.csv	explanation	generated_explanation_few_shot	الناس وحوش حتي يتعارفوا	يشير هذا المثل إلى أن الناس يميلون إلى الانسجام مع من يتشابهون معهم وينفرون ممن يختلفون عنهم.	يشير هذا المثل إلى أن التعرف على أخرى يمكنه أن يؤدي إ	0.923841	0.775707	0.413604	0.46873	0.752958
deepseek_generated_explanations_few_shot.csv	explanation	generated_explanation_few_shot	كل شي به بصر الا ما قصر	يشير هذا المثل إلى أن كل شيء يمكن فهمه أو رؤيته بوضوح، إلا الأمور التي تتجاوز الحدود المعقولة أو المقبولة.	يشير هذا المثل إلى أن النظر في الأمور فقط من وجهة نظر معي	0.705735	0.876811	0.611349	0.563592	0.749758
deepseek_generated_explanations_few_shot.csv	explanation	generated_explanation_few_shot	الغطاء اكبر من الوعاء	يشير هذا المثل إلى الشخص الذي يدافع عن نفسه بشكل مبالغ فيه مما يؤدي إلى عواقب أكبر.	يشير هذا المثل إلى أن الأمر يمثل عدم التوقع من الناس والإبدا�	0.892753	0.905531	0.483766	0.445374	0.770307
deepseek_generated_explanations_few_shot.csv	explanation	generated_explanation_few_shot	المغربه لا يصلح الا بالضرب	يشير هذا المثل إلى أن الشخص الذي يعتاد على طريقة معينة يحتاج إلى نفس الأسلوب لتحقيق النتائج المرجوة.	يشير هذا المثل إلى أن الضرب يعتبر أكثر أداة منافسة للمش	0.878778	0.812189	0.53719	0.431723	0.766011
deepseek_generated_explanations_few_shot.csv	explanation	generated_explanation_few_shot	شاه البلد تعشق التيس الغريب	يشير هذا المثل إلى تفضيل التعامل مع الغرباء على حساب الأقارب أو المعروفين.	يشير هذا المثل إلى أن الشيء الغريب قد يكون أكثر جذبة ل	0.814882	0.825951	0.655735	0.494945	0.772408
deepseek_generated_explanations_few_shot.csv	explanation	generated_explanation_few_shot	كما تميت غلقت	يشير هذا المثل إلى أن الشخص الذي يستمر في فعل شيء بعد أن فقد الآخرون اهتمامهم أو رحلوا، يجب أن يكون مستعدًا لتحمل المسؤولية وحده.	يشير هذا المثل إلى أن الشخص يجب أن يتأكد من أنه لا يترك	0.860935	0.89111	0.649073	0.384626	0.786134
deepseek_generated_explanations_few_shot.csv	explanation	generated_explanation_few_shot	الحذر ولا الشجاعه	يشير هذا المثل إلى أن الشجاعة دون حكمة وتبصر قد تؤدي إلى الفشل.	يشير هذا المثل إلى أن الحذر من الأفضل حين يتعلق الأمر بالخ�	0.889896	0.878235	0.730841	0.419873	0.794516
deepseek_generated_explanations_few_shot.csv	explanation	generated_explanation_few_shot	ما يطن الفاس الا من حجر	يشير هذا المثل إلى أن الأذى غالبًا ما يأتي من مصدر قريب أو متوقع.	يشير هذا المثل إلى أن الأمور لا يمكن أن تصبح صعوبة جدً	0.844136	0.863528	0.609995	0.363563	0.795359
deepseek_generated_explanations_few_shot.csv	explanation	generated_explanation_few_shot	جرغوا عكاير مهجنه	يشير هذا المثل إلى أن الأمور الصغيرة وغير المهمة يمكن أن تؤدي إلى مشاكل كبيرة إذا لم يتم التعامل معها بحذر.	يشير هذا المثل إلى أن العدو يستطيع الإساءة التي يفترضها الم	0.868959	0.873772	0.355142	0.222541	0.76686
deepseek_generated_explanations_few_shot.csv	explanation	generated_explanation_few_shot	با يرجع الهيج ياكل مشافره الهيج الجمل، المشافر الفم	يشير هذا المثل إلى أن الشخص سيعود إلى وضعه الأصلي بعد محاولات غير ناجحة للتغيير أو التقدم.	يشير هذا المثل إلى أن الشخص الذي يتبع خطافه يمكن أن يؤ	0.884223	0.84978	0.644724	0.346901	0.790343
deepseek_generated_explanations_few_shot.csv	explanation	generated_explanation_few_shot	سهود مهود	يشير هذا المثل إلى أن الأوضاع مستقرة وكل شيء يسير بشكل جيد.	يشير هذا المثل إلى أن السهود يجب أن يتبنوا أن يتصدقوا ب�	0.871685	0.847584	0.419488	0.125484	0.760179
deepseek_generated_explanations_few_shot.csv	explanation	generated_explanation_few_shot	شراره حرقت مدينه	يشير هذا المثل إلى تأثر الناس من أمر أو أذى أو من عواقب تصرفات بعضهم البعض.	يشير هذا المثل إلى أن العدو يستخدم أسلوب التهديد والتحرش للح�	0.893224	0.906887	0.631321	0.544895	0.736607
deepseek_generated_explanations_few_shot.csv	explanation	generated_explanation_few_shot	لا اكلي بملح، ولا سكينتي تذبح	يشير هذا المثل إلى العجز عن تحقيق الأهداف بسبب نقص الوسائل أو الكفاءة.	يشير هذا المثل إلى أن الشيء الذي تتطلع إليه قد يكون خادع	0.842176	0.83123	0.466818	0.354233	0.764795
deepseek_generated_explanations_few_shot.csv	explanation	generated_explanation_few_shot	لو حلقوا لابن عمك بل لحيتك	يشير هذا المثل إلى ضرورة الاستعداد لمواجهة نفس المصير الذي يواجهه شخص قريب منك في حالة تعرضه لمشكلة أو تحدٍ.	يشير هذا المثل إلى أن الشخص يجب على التأكد من أن الخيارات الت	0.76335	0.863767	0.529574	0.571101	0.732797
deepseek_generated_explanations_few_shot.csv	explanation	generated_explanation_few_shot	اذا جلبت بشخص لا خلاق له فكن كانك لم تسمع ولم يقل	يشير هذا المثل إلى أهمية التواضع والرد بالحسنى عند مواجهة الجهلاء.	يشير هذا المثل إلى أن التواصل مع شخصٍ لا يمتلك خبرات أو	0.810251	0.83476	0.56268	0.398887	0.734189
deepseek_generated_explanations_few_shot.csv	explanation	generated_explanation_few_shot	اذا جاك الشر، وانت قاعد قم له	يشير هذا المثل إلى أهمية مواجهة المشكلات بشجاعة واستعداد بدلاً من تجنبها.	يشير هذا المثل إلى أن المسؤولية والخطة والتوازن بين الأفعال	0.902826	0.882703	0.729607	0.559324	0.757521
deepseek_generated_explanations_few_shot.csv	explanation	generated_explanation_few_shot	الجزاء من جنس العمل	يشير هذا المثل إلى أن الإنسان يجني نتائج أفعاله وأعماله.	يشير هذا المثل إلى أن العمل يجب أن يكون جزءًا من حياتك و	0.913448	0.883227	0.558941	0.481803	0.80898
deepseek_generated_explanations_few_shot.csv	explanation	generated_explanation_few_shot	رجال للمرحله، ورجال تقول هاتي يا مره مره زوجه	يشير هذا المثل إلى أن هناك نوعين من الرجال: من يتحملون المسؤوليات بجدارة، ومن يعتمدون على زوجاتهم في تلبية احتياجاتهم.	يشير هذا المثل إلى أن التجول بين الأشخاص المختلفين يمكن أن ي	0.885458	0.864462	0.498017	0.196256	0.731311
deepseek_generated_explanations_few_shot.csv	explanation	generated_explanation_few_shot	يهرها وهي في الجفير الجفير الجنبيه التي تتوسط الحزام	يشير هذا المثل إلى الشخص الذي يتباهى بشيء قبل أن يكون جاهزًا للاستخدام أو قبل أن يحين وقته المناسب.	يشير هذا المثل إلى أن الجفير يمثل خيارًا خيارًا خيارًا	0.70288	0.867808	0.395426	0.207464	0.702832
deepseek_generated_explanations_few_shot.csv	explanation	generated_explanation_few_shot	اللي ما يعرفك ما ينفعك ويقال اللي ما يعرفك يجهلك	يشير هذا المثل إلى أن من لا يعرفك جيدًا لن يقدر قيمتك أو يساعدك بفعالية.	يشير هذا المثل إلى أن الشخص الآخر يمكن أن يحدث دورًا كب	0.883174	0.879157	0.709842	0.27397	0.78545
deepseek_generated_explanations_few_shot.csv	explanation	generated_explanation_few_shot	الصههر طهير	يشير هذا المثل إلى أن الشخص الذي يتحدث كثيرًا عن أمر ما قد يكون غير صادق أو يحاول إخفاء الحقيقة.	يشير هذا المثل إلى أن الصراع والضغوط قد يؤدي إلى الإن	0.849492	0.88922	0.511288	0.306408	0.767116
deepseek_generated_explanations_few_shot.csv	explanation	generated_explanation_few_shot	عظم بحجره	يشير هذا المثل إلى موقف يصعب فيه على الشخص اتخاذ قرار بشأن شيء لا يمكنه التخلي عنه ولا الاحتفاظ به بسهولة.	يشير هذا المثل إلى أن العديد من الناس يتمتعون بقدرات ومواهب ل	0.842674	0.879569	0.592564	0.229953	0.719712
deepseek_generated_explanations_few_shot.csv	explanation	generated_explanation_few_shot	الخال خوال طعان العدا خالي	يشير هذا المثل إلى أهمية الخال في المجتمع وقدرته على حماية ودعم العائلة في مواجهة التحديات.	يشير هذا المثل إلى أن الإنسان يجب أن يتأمل أنفسه وأن يت	0.812206	0.78403	0.381339	0.13222	0.744285
deepseek_generated_explanations_few_shot.csv	explanation	generated_explanation_few_shot	اذا طالت الشده قرب الفرج	يشير هذا المثل إلى أن كل ضيق أو مشكلة يعقبها فرج أو حل.	يشير هذا المثل إلى أن الأمور لا يمكن أن تظهر جيدة قبل وق	0.782503	0.883414	0.604869	0.395743	0.775175
deepseek_generated_explanations_few_shot.csv	explanation	generated_explanation_few_shot	ما حد ياخذ وقته، ووقت غيره	يشير هذا المثل إلى أن لكل شخص وقته الخاص لتحقيق أهدافه ولا يمكنه استغلال وقت الآخرين لتحقيق المزيد.	يشير هذا المثل إلى أن الشخص يجب أن يتأمل أن يتوقع أيام �	0.862466	0.862427	0.600253	0.157887	0.765091
deepseek_generated_explanations_few_shot.csv	explanation	generated_explanation_few_shot	اجود من حاتم	يشير هذا المثل إلى مدح شخص يشتهر بالكرم والسخاء.	يشير هذا المثل إلى أن المثل الآخر قد يكون أفضل بدون أن ي	0.827002	0.87043	0.580731	0.418892	0.745044
deepseek_generated_explanations_few_shot.csv	explanation	generated_explanation_few_shot	سيدفع الثمن غالي	يشير هذا المثل إلى التهديد بعقاب شديد لمن يبدأ بالاعتداء.	يشير هذا المثل إلى أن الإنفاق على شيء معين قد يكون سيئ	0.897575	0.885812	0.554742	0.351257	0.787499
deepseek_generated_explanations_few_shot.csv	explanation	generated_explanation_few_shot	اللي في البرمه يا بينه المقدح البرمه برمه اللحم التي توضع في دست المقدح المغرفه	يشير هذا المثل إلى أن الحقائق المخفية ستظهر عند الفحص أو التحقيق الدقيق.	يشير هذا المثل إلى أن الشخص الذي يتم توضيحه يجب أن يكون �	0.813816	0.86934	0.552233	0.446669	0.767812
deepseek_generated_explanations_few_shot.csv	explanation	generated_explanation_few_shot	سهد و مهد	يشير هذا المثل إلى حالة الوفرة والرخاء التي يعيشها الناس حيث تتواجد الراحة والاستقرار بشكل متوازن.	يشير هذا المثل إلى أن الأمور لا يمكن أن تظهر بشكل متوقع بع	0.876502	0.868487	0.614969	0.144681	0.779578
deepseek_generated_explanations_few_shot.csv	explanation	generated_explanation_few_shot	دور لك بقره تلحسك	يشير هذا المثل إلى أن الشخص الذي يتدخل في أمور لا تخصه قد يضيع وقته وجهده دون فائدة.	يشير هذا المثل إلى أن الشخص يؤمن بأنه يمتلك صلة بينه وما	0.91773	0.870744	0.625054	0.216115	0.812773
deepseek_generated_explanations_few_shot.csv	explanation	generated_explanation_few_shot	عمياء تخضب مجنونه، والصماء تسمع الصماء الصماء	يشير هذا المثل إلى حالة من الفوضى والعبثية التي تحدث عندما يتولى أشخاص غير مؤهلين أو غير مدركين مسؤوليات أو مهام لا يفهمونها.	يشير هذا المثل إلى أن الشخص يجب على التوقف عن التفكير في ال�	0.870569	0.860002	0.345414	0.177207	0.716752
deepseek_generated_explanations_few_shot.csv	explanation	generated_explanation_few_shot	ان ما خربت ما تعمر	يشير المثل إلى أن التغيير أو التحسين يتطلب هدمًا أو إعادة بناء.	يشير هذا المثل إلى أن الأشياء التي تتمتع بها لفترة طويلة ست	0.854922	0.816112	0.486158	0.440743	0.757366
deepseek_generated_explanations_few_shot.csv	explanation	generated_explanation_few_shot	لا تكتال من زوه واحده ولا تكيل لا زوه واحده	يشير هذا المثل إلى أهمية التنويع في مصادر الشراء والاختيارات في الحياة لتجنب المخاطر المحتملة المرتبطة بالاعتماد على مصدر واحد.	يشير هذا المثل إلى أن الشخص يجب على التوازن بين الأفعال الخاط	0.9069	0.819857	0.447463	0.227382	0.75897
deepseek_generated_explanations_few_shot.csv	explanation	generated_explanation_few_shot	خذ من السعيد عود و لا من المدبر قعود	يشير هذا المثل إلى أن الاستفادة من الشخص الناجح حتى لو كانت الفائدة بسيطة أفضل من الاعتماد على شخص يواجه سوء الحظ، حيث قد يجلب لك المزيد من المشاكل.	يشير هذا المثل إلى أن النجاح يعتمد على الإمكانيات الخاصة بالش	0.893197	0.898333	0.6636	0.582033	0.751247
deepseek_generated_explanations_few_shot.csv	explanation	generated_explanation_few_shot	اخلط الحابل بالنابل	يشير هذا المثل إلى حالة من الفوضى أو الخلط بين الأمور بحيث يصعب التمييز بينها.	يشير هذا المثل إلى أن الأشياء السيئة والضارة ستصبح جيدة �	0.882009	0.867276	0.656793	0.301314	0.747089
deepseek_generated_explanations_few_shot.csv	explanation	generated_explanation_few_shot	خيار ما يخلق الله	يشير هذا المثل إلى أهمية اختيار الزوج أو الزوجة بناءً على الأخلاق والصفات الحميدة وليس فقط على المظاهر أو الأمور المادية.	يشير هذا المثل إلى أن الإختيار الذي يتم اتباعه يمكن أن يؤ	0.805155	0.835724	0.540227	0.538988	0.745571
deepseek_generated_explanations_few_shot.csv	explanation	generated_explanation_few_shot	اذا فلت المكمل فتل	يشير هذا المثل إلى أن الجماعة التي تفقد هدفها المشترك تتفرق وتضعف.	يشير هذا المثل إلى أن المكافحة والتحديد للأخطاء قد تؤدي	0.859847	0.89819	0.51912	0.250262	0.778419
deepseek_generated_explanations_few_shot.csv	explanation	generated_explanation_few_shot	تكرد كرده	يشير هذا المثل إلى المرأة التي تتحدث بطريقة جذابة ومكررة تجعل الآخرين يرغبون في سماعها مرارًا.	يشير هذا المثل إلى أن الشخص يجب على التوازن بين التفاؤل والعم	0.799698	0.836526	0.415195	0.297555	0.745493
deepseek_generated_explanations_few_shot.csv	explanation	generated_explanation_few_shot	سير في طريق الامان، ولو ثمان	يشير هذا المثل إلى أهمية اختيار الطريق الآمن حتى لو كان أطول لتحقيق الأمان والنجاح.	يشير هذا المثل إلى أن المسافة بين الإنتصار والنجاح قد يكون ط	0.792115	0.846374	0.647995	0.383723	0.771737
deepseek_generated_explanations_few_shot.csv	explanation	generated_explanation_few_shot	من مشيخك واعور قالوا ما لقينا غيره	يشير هذا المثل إلى أن الجماعة قد تضطر لاختيار قائد غير مثالي لعدم وجود خيار أفضل.	يشير هذا المثل إلى أن الشخص يجب على التأكد من أن الأدوار الخ	0.8063	0.825608	0.457019	0.311177	0.771874
deepseek_generated_explanations_few_shot.csv	explanation	generated_explanation_few_shot	حجب علي السكين	يشير هذا المثل إلى الشخص الذي يتعجل في إنجاز الأمور ويرغب في إتمامها فورًا دون تأخير.	يشير هذا المثل إلى أن الإنتاجية والتوجه نحو الإنجاز يجب أن	0.882724	0.829748	0.543537	0.433143	0.739807
deepseek_generated_explanations_few_shot.csv	explanation	generated_explanation_few_shot	الموت مع الجماعه رحمه	يشير هذا المثل إلى أن مواجهة المصاعب بشكل جماعي يخفف من حدتها.	يشير هذا المثل إلى أن الموت لا يزال له أغرب وظائف في النظ	0.770314	0.76965	0.535819	0.234896	0.773814
deepseek_generated_explanations_few_shot.csv	explanation	generated_explanation_few_shot	اللي اوله شرط اخره نور	يشير هذا المثل إلى أن الاتفاق الواضح والمسبق يضمن تجنب الخلافات في المستقبل.	يشير هذا المثل إلى أن النور يمكن أن يحدث ويظهر في أحادي	0.846662	0.919539	0.495378	0.270265	0.775693
deepseek_generated_explanations_few_shot.csv	explanation	generated_explanation_few_shot	الحمار يبدا يتعلم بامه	يشير هذا المثل إلى أن الشخص يبدأ بتعلم الأمور السلبية أو التصرفات السيئة من أقرب الناس إليه، مما قد يؤدي إلى إيذائهم.	يشير هذا المثل إلى أن التظاهر أو التضحية سوف يساعد في الت�	0.881867	0.846678	0.478999	0.403677	0.773274
deepseek_generated_explanations_few_shot.csv	explanation	generated_explanation_few_shot	لا تامن دهرك حتي تنزل قبرك	يشير هذا المثل إلى ضرورة الحذر من تقلبات الزمن وعدم الإفراط في الثقة.	يشير هذا المثل إلى أن الإنسان لا يمكن أن يضع الكثير من الأ	0.775133	0.860522	0.729396	0.50268	0.763251
deepseek_generated_explanations_few_shot.csv	explanation	generated_explanation_few_shot	لمن با تشتكي حبه القمح لو القاضي دجاجه	يشير هذا المثل إلى أن الشكوى إلى شخص متحيز أو مستفيد من الوضع لن تؤدي إلى حل المشكلة.	يشير هذا المثل إلى أن الشيء الأكثر قيمة على الإطلاق هو	0.876606	0.847813	0.540812	0.17923	0.753656
deepseek_generated_explanations_few_shot.csv	explanation	generated_explanation_few_shot	ذي ياكل و ما يحسبش، يفقر و ما يدراش	يشير هذا المثل إلى أن الشخص الذي ينفق بإسراف دون تخطيط قد يجد نفسه في حالة فقر دون أن يعي ذلك.	يشير هذا المثل إلى أن المال يجب أن يكون محتوى بيضاء ويمكنه	0.82658	0.83735	0.485026	0.191197	0.76939
deepseek_generated_explanations_few_shot.csv	explanation	generated_explanation_few_shot	جاءك احمر منين قال جاء الاخضر كله	يشير هذا المثل إلى أن هناك دائمًا من هو أقوى أو أكثر تميزًا، مهما بلغ الشخص من قوة أو شجاعة.	يشير هذا المثل إلى أن الأمر ليس بكل وسيلة مثالية ويمكن أن	0.883793	0.877578	0.465093	0.475164	0.745608
deepseek_generated_explanations_few_shot.csv	explanation	generated_explanation_few_shot	احنا بعرسكم ، و انتم بمعزانا	يشير هذا المثل إلى التناقض في النوايا بين الأطراف، حيث يتمنى أحدهم الخير للآخر بينما يتلقى منهم الشر.	يشير هذا المثل إلى أن المساوم يمكن أن يصبح على رغم أن ال	0.860832	0.840239	0.568623	0.469863	0.728922
deepseek_generated_explanations_few_shot.csv	explanation	generated_explanation_few_shot	سمن كلبك ياكلك	يشير هذا المثل إلى أن من يثق بشخص خائن يجب أن يتوقع خيانته.	يشير هذا المثل إلى أن الشخص يجب على إدخال النظر في خطرا	0.911451	0.883165	0.501254	0.30275	0.798897
deepseek_generated_explanations_few_shot.csv	explanation	generated_explanation_few_shot	خيرا تعمل شرا تلقي	يشير هذا المثل إلى أن الشخص قد يواجه ردود فعل سلبية رغم نواياه الطيبة أو أفعاله الحسنة.	يشير هذا المثل إلى أن العواقب لا يزالون يتبعون القوانين المتعم	0.771029	0.732316	0.399236	0.315156	0.754244
deepseek_generated_explanations_few_shot.csv	explanation	generated_explanation_few_shot	الدهر دواليك يوم لك ويوم عليك	يشير هذا المثل إلى تقلبات الحياة بين الفرح والحزن، وأن الجاهل هو من يتوقع استقرارها.	يشير هذا المثل إلى أن الموت والعيش لا يعتبران دائمًا سلاسل�	0.899351	0.844495	0.650246	0.353668	0.772114
deepseek_generated_explanations_few_shot.csv	explanation	generated_explanation_few_shot	من طول الغيبات جاب الغنايم	يشير هذا المثل إلى أن الشخص الذي يغيب لفترة طويلة يعود عادة محققًا مكاسب أو فوائد.	يشير هذا المثل إلى أن الأمور قد تصبح أكثر صعوبة وصعبة	0.865428	0.940964	0.575558	0.237573	0.777953
deepseek_generated_explanations_few_shot.csv	explanation	generated_explanation_few_shot	شر البقر يقفص الماء	يشير هذا المثل إلى أن إثارة المشاكل القديمة التي تم حلها قد تعيد الفوضى والتوتر من جديد.	يشير هذا المثل إلى أن الأمور لا يمكن أن تتغير دون أن يأ	0.912633	0.885382	0.619193	0.30415	0.786564
deepseek_generated_explanations_few_shot.csv	explanation	generated_explanation_few_shot	صونيها و اسلمي	يشير هذا المثل إلى الشخص الذي يطمع في الحصول على المزيد بينما لا يستطيع الحفاظ على ما يملكه بالفعل.	يشير هذا المثل إلى أن التفاهم والاحترام للآخرين هو سبب النجا�	0.879009	0.899169	0.482561	0.208685	0.738141
deepseek_generated_explanations_few_shot.csv	explanation	generated_explanation_few_shot	يزيد علي السمن عسل	يشير هذا المثل إلى تحسين الوضع الجيد بإضافة شيء ذي قيمة وفائدة.	يشير هذا المثل إلى أن السعادة والإنتصار يمكن أن يأتي من ال	0.777486	0.872363	0.600516	0.660805	0.762334
deepseek_generated_explanations_few_shot.csv	explanation	generated_explanation_few_shot	البر المليح يستاهل الثقالي والاثنين	يشير هذا المثل إلى أن الشخص الجيد أو العمل الجيد يستحق الجهد والاهتمام الكبيرين.	يشير هذا المثل إلى أن الأشياء لا تبقى كما هي لفترة طويل	0.850283	0.899911	0.627888	0.305932	0.771868
deepseek_generated_explanations_few_shot.csv	explanation	generated_explanation_few_shot	اقطع، ولا تؤلف لا تؤلف لا تعود	يشير هذا المثل إلى أن اتخاذ قرار حاسم ونهائي أفضل من التردد أو التراجع عن القرار.	يشير هذا المثل إلى أن المصير لا يعتبر سلبيًا بدون التغيي	0.834876	0.815786	0.435284	0.322259	0.772192
deepseek_generated_explanations_few_shot.csv	explanation	generated_explanation_few_shot	عش رجبا تر عجبا	يشير هذا المثل إلى أن مرور الزمن يكشف عن أحداث أو تصرفات غير متوقعة.	يشير هذا المثل إلى أن الإجابة على الأسئلة التي يتم طرحه	0.833393	0.895248	0.600547	0.420636	0.79164
deepseek_generated_explanations_few_shot.csv	explanation	generated_explanation_few_shot	شمس تحني خبر يجي	يشير هذا المثل إلى أن الأحداث ستثبت صحة ما قيل سابقًا بمرور الوقت.	يشير هذا المثل إلى أن الشمس يمكن أن تكون خطيرة إذا كانت	0.732044	0.896312	0.550907	0.261231	0.776403
deepseek_generated_explanations_few_shot.csv	explanation	generated_explanation_few_shot	الحسد عند الجيران، والبغض عند الاقـارب	يشير هذا المثل إلى أن الحسد ينشأ غالبًا بين الجيران بسبب التنافس، بينما الكراهية تكون أكثر شيوعًا بين الأقارب نتيجة للخلافات العائلية والمصالح المتداخلة.	يشير هذا المثل إلى أن التقاعد الأسلاكي يمكن أن يؤثر عل�	0.786618	0.818651	0.375083	0.196946	0.733112
deepseek_generated_explanations_few_shot.csv	explanation	generated_explanation_few_shot	الحركه بركه	يشير هذا المثل إلى أن العمل الجاد يجلب النجاح.	يشير هذا المثل إلى أن التحرك بدون أي أهمية وضع الأمور في �	0.915434	0.868243	0.53304	0.125193	0.819746
deepseek_generated_explanations_few_shot.csv	explanation	generated_explanation_few_shot	كل بيت فيه حمام	يشير هذا المثل إلى أن كل عائلة أو منزل لديه مشاكله وأسراره الخاصة.	يشير هذا المثل إلى أن هناك خطر في كل مكان، وأن الشخص يج	0.846333	0.903534	0.608507	0.318343	0.792128
deepseek_generated_explanations_few_shot.csv	explanation	generated_explanation_few_shot	ضاقت عليه الارض بما رحبت	يشير هذا المثل إلى أن المشاكل والمصائب لا تأتي من المكان نفسه، بل من تصرفات وأخلاق الناس.	يشير هذا المثل إلى أن الأمور لا يمكن أن تصبح أكثر صعوب	0.917413	0.895184	0.671382	0.53214	0.797816
deepseek_generated_explanations_few_shot.csv	explanation	generated_explanation_few_shot	اشتي لحمي من كبشي، واشتي كبشي يمشي	يشير هذا المثل إلى الرغبة في الحصول على الفائدة دون تقديم أي تضحية أو خسارة.	يشير هذا المثل إلى أن الأشياء المعقدة والمعقدة تصبح أسهل و�	0.857752	0.833796	0.467056	0.173115	0.730147
deepseek_generated_explanations_few_shot.csv	explanation	generated_explanation_few_shot	خيط من الماء ولا خيط من الذهب	يشير هذا المثل إلى أن الماء هو أساس الحياة لجميع الكائنات الحية.	يشير هذا المثل إلى أن المكافأة للعمل سوف تكون على ما يرام	0.859043	0.923255	0.431955	0.210986	0.788186
deepseek_generated_explanations_few_shot.csv	explanation	generated_explanation_few_shot	اجمع دومان	يشير هذا المثل إلى أهمية التعاون والعمل الجماعي لتحقيق الأهداف المشتركة.	يشير هذا المثل إلى أن المصادر الأخرى للمعلومات قد تكون مف	0.847729	0.8002	0.543211	0.376941	0.761325
deepseek_generated_explanations_few_shot.csv	explanation	generated_explanation_few_shot	بـيبدا بصيت وما يبدا مكسب	يشير هذا المثل إلى أن السعي وراء الشهرة والسمعة لا يعني بالضرورة تحقيق النجاح أو الربح المادي.	يشير هذا المثل إلى أن الجوار يمكن أن يتمتع بالإنتاجية ويتم	0.902763	0.915035	0.435055	0.123053	0.780332
deepseek_generated_explanations_few_shot.csv	explanation	generated_explanation_few_shot	بيحري لك يبان لك ما يبان	يشير هذا المثل إلى أن التدقيق والتمحيص في الأمور يكشف عن حقائق قد تكون غير ظاهرة في البداية.	يشير هذا المثل إلى أن الشخص يمكنه التحرك بإمكانية ويتمكن من	0.86085	0.87439	0.494881	0.379296	0.766401
deepseek_generated_explanations_few_shot.csv	explanation	generated_explanation_few_shot	التاجر لما يفلس يفتش في دفاتره القديمه	يشير هذا المثل إلى لجوء الشخص إلى مراجعة تجاربه وأعماله السابقة بحثًا عن حلول أو فرص بعد تعرضه للفشل أو الخسارة.	يشير هذا المثل إلى أن التجارة والإنتاج يمكن أن يكون لها أ	0.852306	0.82536	0.412248	0.268224	0.696448
deepseek_generated_explanations_few_shot.csv	explanation	generated_explanation_few_shot	غاور ولا تكره	يشير هذا المثل إلى أن الشخص يجب أن يسعى لتحقيق ما يريده بنفسه بدلاً من الحسد أو الكراهية تجاه الآخرين.	يشير هذا المثل إلى أن التفاوض على شيء سيسيل على النهاية	0.831825	0.784982	0.522221	0.266706	0.746459
deepseek_generated_explanations_few_shot.csv	explanation	generated_explanation_few_shot	ابن الحرام لا فقد، ولا فقد الناس ويقال ابن الويل لا فقد، ولا فقد اهله	يشير هذا المثل إلى أن الشخص السيء أو غير الموثوق به لا يُفتقد سواء كان غائبًا عن الناس أو عن أهله، لأنه لا يُحدث فرقًا إيجابيًا في حياتهم.	يشير هذا المثل إلى أن الأشياء الحرامة لا تعود إلى المصاحر بع	0.83882	0.848036	0.52026	0.429933	0.725044
deepseek_generated_explanations_few_shot.csv	explanation	generated_explanation_few_shot	حيا الله النقا واهله	يشير هذا المثل إلى أن الأشخاص الطيبين وأهل الخير لا يزالون موجودين في المجتمع.	يشير هذا المثل إلى أن الأمور لا يمكن أن تظهر بشكل متوقع ،	0.844992	0.873514	0.561607	0.165517	0.824244
deepseek_generated_explanations_few_shot.csv	explanation	generated_explanation_few_shot	المجد ولا الغني	يشير هذا المثل إلى أن المجد والرفعة أفضل من الغنى الذي قد يؤدي إلى الطغيان والغرور.	يشير هذا المثل إلى أن الموثوقية في الله والتوازن القيمة الأك�	0.82232	0.856353	0.482698	0.303103	0.775307
deepseek_generated_explanations_few_shot.csv	explanation	generated_explanation_few_shot	اعزوا بمن خف عقله، ولا تعزوا بمن مات	يشير هذا المثل إلى أهمية دعم ورعاية الأشخاص الذين يعانون من مشاكل عقلية أو نفسية.	يشير هذا المثل إلى أن الشخص الذي يخفُّ عن نفسه ليس يجد �	0.870964	0.80257	0.459712	0.247548	0.76761
deepseek_generated_explanations_few_shot.csv	explanation	generated_explanation_few_shot	من هالك لا مالك لا قباض الارواح	يشير هذا المثل إلى الانتقال من وضع سيء إلى وضع أسوأ، مثل الهروب من مشكلة لتقع في مشكلة أكبر.	يشير هذا المثل إلى أن الشخص الذي لا يمتلك أي ثروة لا يمت	0.817225	0.843659	0.569814	0.185047	0.735583
deepseek_generated_explanations_few_shot.csv	explanation	generated_explanation_few_shot	غلس الليل يشتي خرجه	يشير هذا المثل إلى أن مواجهة التحديات الصعبة تتطلب شجاعة وإقدامًا.	يشير هذا المثل إلى أن الأمور قد تغير بسرعة، ويجب على الشخ	0.859675	0.824886	0.710575	0.470679	0.793547
deepseek_generated_explanations_few_shot.csv	explanation	generated_explanation_few_shot	مهما جريت جري الوحوش غير رزقك ما تحوش تحوش تجد	يشير هذا المثل إلى أن الجهد الكبير لن يغير ما هو مقدر لك من الرزق.	يشير هذا المثل إلى أن الشخص يجب على التأكد من أنه لا يتر	0.913344	0.838768	0.465431	0.342489	0.790652
deepseek_generated_explanations_few_shot.csv	explanation	generated_explanation_few_shot	شاور حرمتك واعصها	يشير هذا المثل إلى أهمية الاستماع إلى رأي الزوجة كنوع من الاحترام، لكن القرار النهائي يعتمد على تقدير الشخص نفسه.	يشير هذا المثل إلى أن الحرم الديني يجب على الناس الاعتناء به وت	0.901364	0.858244	0.444309	0.222865	0.753915
deepseek_generated_explanations_few_shot.csv	explanation	generated_explanation_few_shot	حقكم حق وحق الناس مرق	يشير هذا المثل إلى أن بعض الناس يعظمون حقوقهم ويهملون حقوق الآخرين، معتبرين أن حقوق غيرهم بسيطة وغير مهمة.	يشير هذا المثل إلى أن العدالة والمساواة لا يزالان مهمتان في النظ	0.891237	0.827079	0.43366	0.379927	0.749998
deepseek_generated_explanations_few_shot.csv	explanation	generated_explanation_few_shot	الذي تعود من دوله الاطراف ومن وجع الاطراف	يشير هذا المثل إلى أن الشخص الذي يعتاد على تحمل الألم أو الصعوبات يصبح أكثر قدرة على التعامل معها.	يشير هذا المثل إلى أن العيش لا يعتبر على نحو مستمر لم يشهد	0.910736	0.825846	0.343709	0.347473	0.763335
deepseek_generated_explanations_few_shot.csv	explanation	generated_explanation_few_shot	اشقي بالنيه ولو كنت بالسخره	يشير هذا المثل إلى أهمية الإخلاص في العمل والنية الحسنة، حتى وإن لم يكن هناك مقابل مادي أو تقدير مباشر.	يشير هذا المثل إلى أن التجاهل من المهم أو المهمان قد يؤدي إل�	0.785864	0.754023	0.486418	0.267489	0.744714
deepseek_generated_explanations_few_shot.csv	explanation	generated_explanation_few_shot	بعد المشده وظف، وبعد الحلاوه وزف	يشير هذا المثل إلى أن الأمور قد تتغير من حال جيد إلى حال سيء بشكل غير متوقع.	يشير هذا المثل إلى أن الأشياء السريعة والسهلة لم تكن دائما ال�	0.916003	0.783063	0.566189	0.469169	0.769812
deepseek_generated_explanations_few_shot.csv	explanation	generated_explanation_few_shot	اللي ما يخاف الله خاف منه	يشير هذا المثل إلى أن الشخص الذي لا يخشى العقاب قد ينشر الفساد في الأرض.	يشير هذا المثل إلى أن الشخص الذي لا يخاف من العذاب قد يكون	0.934694	0.866914	0.738131	0.429898	0.876431
deepseek_generated_explanations_few_shot.csv	explanation	generated_explanation_few_shot	الغريب غريب ولو تشدد باللحوح	يشير هذا المثل إلى أن الشخص الغريب سيظل غريبًا مهما حاول الاندماج أو التكيف مع البيئة الجديدة.	يشير هذا المثل إلى أن الغرباء يجب أن يتوقفوا عن التقدم إل	0.857854	0.850338	0.537341	0.213628	0.783675
deepseek_generated_explanations_few_shot.csv	explanation	generated_explanation_few_shot	الكسل يورث الجوع والجوع يبطل شجاعه	يشير هذا المثل إلى أن الكسل في السعي لكسب الرزق يؤدي إلى الفقر الذي يضعف الرجال ويقلل من شجاعتهم.	يشير هذا المثل إلى أن العدوان على الضعف يؤدي إلى ضعف أك	0.919433	0.908331	0.622691	0.550492	0.794433
deepseek_generated_explanations_few_shot.csv	explanation	generated_explanation_few_shot	العسن بتدعي بمصيبه اهلها	يشير هذا المثل إلى الشخص الذي يتمنى حدوث مشكلة ليستفيد منها بشكل شخصي.	يشير هذا المثل إلى أن الشخص يؤمن بأن العساكر يمتلكون خط	0.868361	0.879048	0.587187	0.381122	0.780712
deepseek_generated_explanations_few_shot.csv	explanation	generated_explanation_few_shot	اذا كان المحب قليل حظ فما حسناته الا ذنوب	يشير هذا المثل إلى أن الشخص المحب الذي يفتقر إلى الحظ قد تُعتبر أفعاله الجيدة وكأنها أخطاء أو ذنوب.	يشير هذا المثل إلى أن الإنتاجية والإنجازات يجب أن يضاف	0.851659	0.829638	0.0727811	0.254785	0.74005
deepseek_generated_explanations_few_shot.csv	explanation	generated_explanation_few_shot	صاحب البدوي، ولا تماسيه	يشير هذا المثل إلى أن التعامل مع الأشخاص البسطاء والصادقين أفضل من التعامل مع الأشخاص المتملقين والمخادعين.	يشير هذا المثل إلى أن الشخص الذي يتعامل مع المثل يجب أن يتو	0.919657	0.850046	0.597019	0.412975	0.768515
deepseek_generated_explanations_few_shot.csv	explanation	generated_explanation_few_shot	عيون تتحازر وقلوب تتجازر	يشير هذا المثل إلى أن المظاهر الخارجية قد تكون خادعة، حيث يمكن أن تبدو العيون متحفظة بينما تحمل القلوب نوايا عدائية أو مشاعر سلبية.	يشير هذا المثل إلى أن الشعور بالإزعاج والإحباط يمكن أن يؤ	0.715598	0.860629	0.587385	0.422101	0.744063
deepseek_generated_explanations_few_shot.csv	explanation	generated_explanation_few_shot	لا تبكي علي من مات ابكي علي من خف عقله	يشير هذا المثل إلى أن من يستحق البكاء عليه هو من فقد عقله، وليس من مات.	يشير هذا المثل إلى أن الشخص الذي يخفّى من الضرر قد يصبح	0.842029	0.79777	0.558014	0.380423	0.775265
deepseek_generated_explanations_few_shot.csv	explanation	generated_explanation_few_shot	اذكروا محاسن موتاكم	يشير هذا المثل إلى أهمية التركيز على الصفات الجيدة والذكريات الإيجابية عند ذكر المتوفين.	يشير هذا المثل إلى أن الموت لا يزال لا يتجزأ من العقول والأم	0.842163	0.717874	0.575724	0.463428	0.744786
deepseek_generated_explanations_few_shot.csv	explanation	generated_explanation_few_shot	السراج المغنزي ولا الغدره	يشير هذا المثل إلى أن وجود شيء بسيط أو قليل أفضل من عدم وجود أي شيء على الإطلاق.	يشير هذا المثل إلى أن الأشياء السريعة والسهلة لم تكن دائما ال�	0.836808	0.81427	0.641032	0.494763	0.751025
deepseek_generated_explanations_few_shot.csv	explanation	generated_explanation_few_shot	شقي الحمار متحه	يشير هذا المثل إلى أن الشخص الذي يقدم له المعروف أو الإحسان قد يرد عليه بالنكران أو الإساءة.	يشير هذا المثل إلى أن الأشياء السحرية والغير متوقعة ستؤدي	0.875232	0.862484	0.457483	0.36571	0.756892
deepseek_generated_explanations_few_shot.csv	explanation	generated_explanation_few_shot	ما للحب الدبش الا الكيال لعور	يشير هذا المثل إلى أن التعامل بالمثل هو الأنسب في المواقف التي تتطلب رد فعل مكافئ للطرف الآخر.	يشير هذا المثل إلى أن الحب ليس كافة الشياطين، ويجب أن يتح	0.844454	0.81524	0.448848	0.351064	0.755288
deepseek_generated_explanations_few_shot.csv	explanation	generated_explanation_few_shot	كثره وقله سوي	يشير هذا المثل إلى أن النتيجة أو الأثر يكون متساويًا بغض النظر عن الكمية، سواء كانت قليلة أو كثيرة.	يشير هذا المثل إلى أن التفاوض والتوافق هو حل معقول لمشكلات	0.81651	0.840737	0.466509	0.388145	0.769171
deepseek_generated_explanations_few_shot.csv	explanation	generated_explanation_few_shot	حجر، وحزت من الطريق حزت ابعدت ويقال حجره وزيحت من الطريق	يشير هذا المثل إلى أهمية إزالة العقبات لتسهيل الأمور وتجنب المشاكل.	يشير هذا المثل إلى أن الحصول على شيء بطريقة معينة سيؤ	0.890426	0.839571	0.695055	0.426939	0.770105
deepseek_generated_explanations_few_shot.csv	explanation	generated_explanation_few_shot	يا ذي تبا من المشرق صبوح سلامه الراس فايده	يشير هذا المثل إلى أن الاعتماد على شخص غير موثوق أو غير مفيد لن يجلب أي فائدة أو نتيجة إيجابية.	يشير هذا المثل إلى أن الشخص المضحك قد يخدع الآخرين بأنه ل	0.817712	0.880285	0.562134	0.299409	0.780712
deepseek_generated_explanations_few_shot.csv	explanation	generated_explanation_few_shot	رضينا بالهم والهم مش راضي فينا	يشير هذا المثل إلى القبول بالوضع السيء رغم استمرار المشاكل.	يشير هذا المثل إلى أن الشعور بالإنسان على أنه لا يحتاج إل	0.835421	0.863071	0.66202	0.511892	0.786231
deepseek_generated_explanations_few_shot.csv	explanation	generated_explanation_few_shot	جرذي ما وسع داخل الخباره دخل معه زربي	يشير هذا المثل إلى أن الشخص الذي يجد نفسه في موقف صعب أو ضيق لا يجب أن يزيد من تعقيد الأمور بإحضار المزيد من المشاكل أو الأشخاص غير الضروريين.	يشير هذا المثل إلى أن الأشياء السحرية والغير متوقعة سوف تؤ	0.819065	0.87199	0.561334	0.17756	0.755183
deepseek_generated_explanations_few_shot.csv	explanation	generated_explanation_few_shot	دوله يا لواح	يشير هذا المثل إلى الشخص الذي يتظاهر بمعرفة أو مهارة لا يمتلكها في الواقع.	يشير هذا المثل إلى أن المسؤولية والمسؤولية الأخرى يجب �	0.825896	0.851019	0.412972	0.389348	0.730312
deepseek_generated_explanations_few_shot.csv	explanation	generated_explanation_few_shot	ثربه بين كلاب	يشير هذا المثل إلى أن الأشياء الثمينة قد تضيع قيمتها إذا وُضعت في أيدي من لا يقدرها أو لا يعرف قيمتها.	يشير هذا المثل إلى أن الأمور قد تصبح جاهزة للإغراق عن	0.859287	0.818219	0.391182	0.231297	0.764152
deepseek_generated_explanations_few_shot.csv	explanation	generated_explanation_few_shot	١ ابعذ من حبيبك يحبك	يشير هذا المثل إلى أهمية تجنب الأصدقاء في الأمور التي قد تسبب خلافات، مثل الزواج، للحفاظ على الود والمحبة.	يشير هذا المثل إلى أن الحب يمكن أن يؤثر على قرارات الشخ�	0.801826	0.880461	0.737366	0.407657	0.77708
deepseek_generated_explanations_few_shot.csv	explanation	generated_explanation_few_shot	بيتعلم الحلاقه في روس القضعان	يشير هذا المثل إلى الشخص الذي يستغل الضعفاء أو السذج لاكتساب الخبرة والتدريب.	يشير هذا المثل إلى أن الأشياء السيئة تتعلم بسرعة وتصبح أك	0.901465	0.858462	0.671679	0.536247	0.739145
deepseek_generated_explanations_few_shot.csv	explanation	generated_explanation_few_shot	غلاق الميه يا ناراه	يشير هذا المثل إلى أن الشخص الذي لم يعد لديه شيء ليخسره لا يخشى المخاطر أو التحديات.	يشير هذا المثل إلى أن الناس يمكنهم التوجه إلى الإنتاجية عن	0.908719	0.839382	0.487054	0.0993014	0.774292
deepseek_generated_explanations_few_shot.csv	explanation	generated_explanation_few_shot	اذا فاتك شيء سيجلها سالم	يشير هذا المثل إلى أن الأمل لا يزال موجودًا حتى لو فاتتك فرصة أو منفعة.	يشير هذا المثل إلى أن الشخص المضحك يجب أن يتأمل أن يكون	0.834691	0.846705	0.586979	0.338334	0.780021
deepseek_generated_explanations_few_shot.csv	explanation	generated_explanation_few_shot	اذا جاتك المصيبه اذكر الوت	يشير هذا المثل إلى أن تذكر المصائب الأكبر يمكن أن يخفف من وطأة المصيبة الحالية.	يشير هذا المثل إلى أن المصيبة والأزمة قد تأتي على سريع	0.89448	0.819351	0.714323	0.534906	0.811723
deepseek_generated_explanations_few_shot.csv	explanation	generated_explanation_few_shot	من تعرف ديته لا تهمه قاتلته	يشير هذا المثل إلى أن الشخص الذي يدرك قيمته لا يخشى التهديدات أو الأذى.	يشير هذا المثل إلى أن الشخص لا يهتم بمعرفة المعنى الأساسي	0.954892	0.847566	0.687707	0.164952	0.805575
deepseek_generated_explanations_few_shot.csv	explanation	generated_explanation_few_shot	برد الشر ساعه يبرد ثمان	يشير هذا المثل إلى أن التحلي بالصبر والهدوء عند مواجهة المشاكل يمكن أن يؤدي إلى حلها بشكل أفضل وأكثر فعالية.	يشير هذا المثل إلى أن الأمور لا يبقون في الظلام، وأن الناس	0.822316	0.814409	0.482597	0.440315	0.742444
deepseek_generated_explanations_few_shot.csv	explanation	generated_explanation_few_shot	القرعه اكبر من المسب	يشير هذا المثل إلى أن الشيء قد يكون غير متناسب مع ما يحيط به أو يفوقه في الحجم أو الأهمية.	يشير هذا المثل إلى أن القراءة الصغيرة ستصبح الكبرى في الن	0.860191	0.836654	0.34404	0.165788	0.749263
deepseek_generated_explanations_few_shot.csv	explanation	generated_explanation_few_shot	اضحك للدنيا تضحك لك	يشير هذا المثل إلى أن التفاعل الإيجابي مع الحياة يجلب نتائج وتجارب مبهجة.	يشير هذا المثل إلى أن الضحك يمكن أن يعني أن الشخص لا يزال	0.857629	0.880034	0.724735	0.59727	0.793893
deepseek_generated_explanations_few_shot.csv	explanation	generated_explanation_few_shot	دبر الخرجه قبل الدخله	يشير هذا المثل إلى الشخص الذي يحاول التورط في مسألة معقدة.	يشير هذا المثل إلى أن الأمور لا يمكنها الغابه بعد التوقف عن	0.888789	0.789913	0.685088	0.2824	0.785119
deepseek_generated_explanations_few_shot.csv	explanation	generated_explanation_few_shot	هذي عصيدك، وانت متنه	يشير هذا المثل إلى أن الشخص يجب أن يتحمل نتائج أفعاله ومسؤولياته بنفسه.	يشير هذا المثل إلى أن الشخص الآخر يعتبر من يمتلك القدرة عل�	0.931876	0.84374	0.683065	0.362536	0.800431
deepseek_generated_explanations_few_shot.csv	explanation	generated_explanation_few_shot	حيث ما غلس بات غلس دخل في الظلام	يشير هذا المثل إلى أن الشخص الذي يتخذ قرارات دون تفكير أو تخطيط قد يجد نفسه في مواقف غير متوقعة أو صعبة.	يشير هذا المثل إلى أن الظلام يمكن أن يؤدي إلى خسارة أو �	0.738357	0.897815	0.511224	0.249657	0.744395
deepseek_generated_explanations_few_shot.csv	explanation	generated_explanation_few_shot	رحم الله امرءا عرف قدر نفسه	يشير هذا المثل إلى أن على المرء الالتزام بحدوده وعدم تجاوزها.	يشير هذا المثل إلى أن الله هو المسؤول عن العدل والإنسان يجب ع	0.88255	0.85131	0.601831	0.350964	0.782488
deepseek_generated_explanations_few_shot.csv	explanation	generated_explanation_few_shot	اذا برق يارب نهامه وريح الخريف السلامه	يشير هذا المثل إلى الأمل في قدوم الخير والبركة بعد ظهور علامات الطبيعة المواتية، مثل البرق وريح الخريف.	يشير هذا المثل إلى أن الأمور لا يمكن أن تظهر بشكل محتوم و�	0.831097	0.810201	0.553602	0.236159	0.737187
deepseek_generated_explanations_few_shot.csv	explanation	generated_explanation_few_shot	ابعذ من غاكؤر الطمغ	يشير هذا المثل إلى أهمية تجنب الطمع والابتعاد عنه مهما كان صغيرًا.	يشير هذا المثل إلى أن الغضب يمكن أن يؤدي إلى خطرات �	0.773937	0.840928	0.628525	0.354491	0.782779
deepseek_generated_explanations_few_shot.csv	explanation	generated_explanation_few_shot	الذي مالوش حق ما تقدر ترضيه	يشير هذا المثل إلى الشخص الذي يقدم العطاء لكنه لا يرضى بما قدمه.	يشير هذا المثل إلى أن الشخص يجب على التصرف بصراحة وبأخ	0.875887	0.854219	0.64569	0.354129	0.776589
deepseek_generated_explanations_few_shot.csv	explanation	generated_explanation_few_shot	قال المقرون اكل الكيله قالوا المقرون اللي قربها له المقرون المجنون	يشير هذا المثل إلى أن الأشخاص قد يحصلون على فوائد أو فرص غير متوقعة بسبب تصرفات أو قرارات غير عقلانية من الآخرين.	يشير هذا المثل إلى أن الشخص يجب على التأكد من ما يأكله وم	0.86	0.865634	0.438528	0.118983	0.752432
deepseek_generated_explanations_few_shot.csv	explanation	generated_explanation_few_shot	اقنع بالقليل ياتيك الكثير	يشير هذا المثل إلى أن القناعة تجلب الراحة النفسية.	يشير هذا المثل إلى أن التقاعد في الإعلام على الشخص قد يؤد	0.858662	0.872225	0.467807	0.242718	0.817011
deepseek_generated_explanations_few_shot.csv	explanation	generated_explanation_few_shot	العين ما تعلي علي الحاجب	يشير هذا المثل إلى أن الأفراد لا يمكنهم تحدي من هم في مكانة أو سلطة أعلى منهم.	يشير هذا المثل إلى أن الأشياء يمكن أن تكون جيدة جدًا عل	0.938483	0.834921	0.531367	0.244323	0.787313
deepseek_generated_explanations_few_shot.csv	explanation	generated_explanation_few_shot	اذا كثر الطباخين فسد المرق	يشير هذا المثل إلى أن كثرة الأشخاص المشاركين في عمل واحد قد تؤدي إلى زيادة العيوب بسبب الاتكال أو التكرار.	يشير هذا المثل إلى أن التفاوت في التعليمات سيؤدي إلى الأ�	0.802592	0.877039	0.610794	0.555392	0.806917
deepseek_generated_explanations_few_shot.csv	explanation	generated_explanation_few_shot	اللي ما يرضي بالجميل يرضي بالتصميل	يشير هذا المثل إلى أن من يرفض الحلول السلمية سيضطر في النهاية لقبول الحلول القسرية.	يشير هذا المثل إلى أن الجمال ليس كاملاً وثيقاً وأنه يمكن	0.861294	0.805467	0.441389	0.323512	0.75273
deepseek_generated_explanations_few_shot.csv	explanation	generated_explanation_few_shot	قالوا ما تغلي به كله جثايب قالت شاسالك ولا الغلاب جثايب عظام نجحله، شاسالك سامر، الغلاب النوائب والخطوب	يشير هذا المثل إلى أهمية مواجهة التحديات بشجاعة وعدم الاستسلام أمام الصعوبات.	يشير هذا المثل إلى أن الأشياء التي تتمتع بها قد يكون لا يجب	0.851355	0.825047	0.625341	0.333301	0.762826
deepseek_generated_explanations_few_shot.csv	explanation	generated_explanation_few_shot	اذا صلحت النيه صلح العمل	يشير هذا المثل إلى أن نية الشخص الصادقة في عمله تؤدي إلى النجاح، وأن النية الأخلاقية تعادل أهمية الفعل نفسه.	يشير هذا المثل إلى أن الإستجابة للأفكار الأخرى قد يؤدي �	0.834568	0.884654	0.475723	0.347124	0.774989
deepseek_generated_explanations_few_shot.csv	explanation	generated_explanation_few_shot	شته يهنيني ولا غرب يبكيني	يشير هذا المثل إلى أن المرأة تفضل الرجل الأكبر سنًا الذي يظل معها وحدها على الرجل الأصغر الذي قد يشاركها مع غيرها.	يشير هذا المثل إلى أن الشيء الأكثر قيمة على الإطلاق هو	0.854297	0.8349	0.508971	0.259382	0.74584
deepseek_generated_explanations_few_shot.csv	explanation	generated_explanation_few_shot	اذا فاتك الصراب ارقد بين ثنيه	يشير هذا المثل إلى أنه إذا فاتتك فرصة جيدة، فعليك الاستفادة من أي فرصة بديلة متاحة.	يشير هذا المثل إلى أن الصراع والخوف منه يمكن أن يؤدي إلى	0.881256	0.849929	0.41417	0.292563	0.72612
deepseek_generated_explanations_few_shot.csv	explanation	generated_explanation_few_shot	الناس داء الناس	يشير هذا المثل إلى انتشار الفتن والشائعات بين الناس كما ينتشر الذباب حول مصادر الفساد.	يشير هذا المثل إلى أن المواطنون يمتلكون المسؤولية المتعلقة	0.87543	0.84811	0.43228	0.192048	0.759894
deepseek_generated_explanations_few_shot.csv	explanation	generated_explanation_few_shot	اذا تقسمت الارزاق فانبر رزقك	يشير هذا المثل إلى أن كل شخص سيحصل على نصيبه من الرزق في الحياة مهما كانت الظروف، ولا داعي للقلق بشأن ذلك.	يشير هذا المثل إلى أن المال يصبح خيارًا جيدًا ويمكن أن ي	0.783399	0.852973	0.539289	0.248503	0.746352
deepseek_generated_explanations_few_shot.csv	explanation	generated_explanation_few_shot	اللئم يذمين النعم	يشير هذا المثل إلى أن العطاء قد يؤدي أحيانًا إلى الحقد بدلاً من الامتنان.	يشير هذا المثل إلى أن النعم يمكن أن يكون جذبة للغاية،	0.870548	0.836398	0.676551	0.451191	0.805397
deepseek_generated_explanations_few_shot.csv	explanation	generated_explanation_few_shot	الباغي مخذول	يشير هذا المثل إلى أن الظالم سيواجه عواقب أفعاله في النهاية.	يشير هذا المثل إلى أن الأمور لا يمكنهم التغيير والأشياء ل	0.894214	0.859841	0.563826	0.415147	0.805729
deepseek_generated_explanations_few_shot.csv	explanation	generated_explanation_few_shot	سبيل يا عطشان	يشير هذا المثل إلى الشخص الذي يطلب المساعدة أو يتجاوز حدوده في الاستفادة من حقوق الآخرين.	يشير هذا المثل إلى أن الطريقة الأكثر صعوبة هي غالبا ما ت�	0.863059	0.827943	0.51215	0.432944	0.687923
deepseek_generated_explanations_few_shot.csv	explanation	generated_explanation_few_shot	من تزوج من الشارع كان عمه الجبل	يشير هذا المثل إلى أن الزواج من شخص غير معروف أو من بيئة غير مألوفة قد يؤدي إلى مواجهة تحديات كبيرة وغير متوقعة.	يشير هذا المثل إلى أن العوامل الأمثلة والتي تشكلت الشخص قد ي	0.827563	0.847533	0.295423	0.320081	0.744326
deepseek_generated_explanations_few_shot.csv	explanation	generated_explanation_few_shot	المحميه والمدقه فاقت جميع الغواني	يشير هذا المثل إلى أن المهارة والإتقان في العمل تفوق الجمال والمظهر الخارجي.	يشير هذا المثل إلى أن التجنب من الأخذ في الاعتبار من قبل الآخر	0.885856	0.786396	0.430195	0.280289	0.792261
deepseek_generated_explanations_few_shot.csv	explanation	generated_explanation_few_shot	ما ترمي بالحجاره الا الشجره المثمره	يشير هذا المثل إلى أن الأشخاص الناجحين هم الأكثر عرضة للنقد والهجوم.	يشير هذا المثل إلى أن الأشياء التي لا تستحق الاحتياج إليها لل	0.856353	0.786717	0.514632	0.42714	0.784279
deepseek_generated_explanations_few_shot.csv	explanation	generated_explanation_few_shot	كلام النسم يدخلك الضيق النسم الرخاء	يشير هذا المثل إلى أن الكلام اللطيف والهادئ قد يكون له تأثير سلبي ويؤدي إلى الشعور بالضيق والانزعاج.	يشير هذا المثل إلى أن الصوت الضار قد يؤدي إلى خطرات عل	0.873095	0.87044	0.540978	0.581679	0.814041
deepseek_generated_explanations_few_shot.csv	explanation	generated_explanation_few_shot	النقل من بيت الي بيت فقر سته	يشير هذا المثل إلى أن الحركة تتطلب تكاليف وجهودًا.	يشير هذا المثل إلى أن النقل المتواصل يمكن أن يؤثر على الن	0.73046	0.888673	0.758064	0.645991	0.809954
deepseek_generated_explanations_few_shot.csv	explanation	generated_explanation_few_shot	حله غبراء وفيها سليط	يشير هذا المثل إلى الشخص الذي يبدو ضعيفًا أو غير مميز ولكنه يمتلك قوة أو تأثيرًا غير متوقع.	يشير هذا المثل إلى أن الأمور قد تصبح أكثر صعوبة وأكث	0.839117	0.871552	0.545374	0.40803	0.760853
deepseek_generated_explanations_few_shot.csv	explanation	generated_explanation_few_shot	تترك الاذي راحه القلب	يشير هذا المثل إلى أن التفسير أو المعنى لا يحتاج إلى توضيح إضافي لأنه بديهي.	يشير هذا المثل إلى أن الشخص يجب على التركيز على الأمور الم	0.927528	0.802125	0.505268	0.357205	0.766637
deepseek_generated_explanations_few_shot.csv	explanation	generated_explanation_few_shot	من ما وسع بقيره عطفوه	يشير هذا المثل إلى أن من لا يستطيع تحقيق أهدافه بمفرده سيحتاج إلى الاعتماد على مساعدة الآخرين.	يشير هذا المثل إلى أن الإنسان يمكنه التحكم على أموره الأخر	0.918499	0.861783	0.623082	0.442156	0.814959
deepseek_generated_explanations_few_shot.csv	explanation	generated_explanation_few_shot	المرء في بيته لا يعز ولا يهان	يشير هذا المثل إلى الترحيب والاحتفاء بالضيف.	يشير هذا المثل إلى أن المسؤولية والمسؤولية الأخرى يجب �	0.878185	0.882643	0.387829	0.357751	0.767726
deepseek_generated_explanations_few_shot.csv	explanation	generated_explanation_few_shot	القبر تزله فيه، وعاده ما يكفيه	يشير هذا المثل إلى أن الشخص الجشع لا يكتفي بما لديه حتى لو كان ذلك يفوق احتياجاته الأساسية.	يشير هذا المثل إلى أن الأمور لا يمكن أن تبقى كما هي لفت	0.872165	0.837045	0.550635	0.249677	0.783372
deepseek_generated_explanations_few_shot.csv	explanation	generated_explanation_few_shot	القول موكل بالمنطق	يشير هذا المثل إلى أن كثرة الكلام قد تجلب المشاكل والمتاعب.	يشير هذا المثل إلى أن التفكير والمنطق يجب على الشخص أن يف	0.796886	0.894348	0.604766	0.325217	0.791771
deepseek_generated_explanations_few_shot.csv	explanation	generated_explanation_few_shot	جنان يخارجك ولا عقل يحنبك	يشير هذا المثل إلى أن قلة العقل قد تكون أحيانًا أفضل من الذكاء الذي يوقع صاحبه في المشاكل.	يشير هذا المثل إلى أن الناس يمكنهم التركيز على الأشياء اللاز	0.831429	0.868186	0.646633	0.291386	0.768071
deepseek_generated_explanations_few_shot.csv	explanation	generated_explanation_few_shot	ما يحك لك الا ظفرك	يشير هذا المثل إلى أنه لا أحد سيهتم بمصلحتك بقدر ما تهتم بها أنت نفسك.	يشير هذا المثل إلى أن الصدق هو أهم من أي شيء، وأن الظاهر	0.791271	0.862841	0.656898	0.31035	0.753995
deepseek_generated_explanations_few_shot.csv	explanation	generated_explanation_few_shot	جاء وجهه من خمس	يشير هذا المثل إلى أن شخصًا حضر فجأة إلى موقف أو حدث دون أن يكون مدعوًا أو متوقعًا.	يشير هذا المثل إلى أن الشخص يجب على التوجه إلى المنصات الخ	0.896617	0.849412	0.633487	0.325025	0.754425
deepseek_generated_explanations_few_shot.csv	explanation	generated_explanation_few_shot	لا مركب جاعت، ولا ساني ظمي المركب المراه التي تطبخ الطعام، الساني تعني ساقي الزرع الذي لا يمكن ان يظما	يشير هذا المثل إلى أن الشخص الذي يؤدي عمله بإتقان واجتهاد لن يواجه نقصًا أو حاجة في مجاله.	يشير هذا المثل إلى أنه لا يمكن أن يكون هناك عدد من المركب	0.850103	0.747981	0.422344	0.390372	0.741176
deepseek_generated_explanations_few_shot.csv	explanation	generated_explanation_few_shot	بـيبشر بالموت يقطع من الحياه	يشير هذا المثل إلى أن استخدام الشدة قد يكون وسيلة فعالة لتحقيق ما تريده من الآخرين.	يشير هذا المثل إلى أن الموت يعد مصدر حظ ومحبة للآخرين وي	0.851149	0.910772	0.543155	0.340186	0.799848
deepseek_generated_explanations_few_shot.csv	explanation	generated_explanation_few_shot	شل ذا يشلك واطرح ذا يعلك	يشير هذا المثل إلى أهمية التركيز على الأمور التي يمكنك تحملها وتجنب تلك التي تسبب لك الضرر أو الإرهاق.	يشير هذا المثل إلى أن الأمور لا يمكنها الإنصاف بين الأفعال	0.855921	0.780256	0.378146	0.297808	0.774194
deepseek_generated_explanations_few_shot.csv	explanation	generated_explanation_few_shot	صبح القوم ولا تماسيهم	يشير هذا المثل إلى أن الاستيقاظ المبكر يجلب الخير والبركة.	يشير هذا المثل إلى أن التوازن والاتصال بالمجتمع يجب على الأ�	0.88197	0.92337	0.37405	0.263954	0.789461
deepseek_generated_explanations_few_shot.csv	explanation	generated_explanation_few_shot	صلح النقص وعاده يصلح	يشير هذا المثل إلى أهمية التربية والتوجيه في مرحلة الطفولة، حيث يكون من السهل تعديل السلوكيات وغرس القيم الصحيحة.	يشير هذا المثل إلى أن الصلاحيات والأمانات يمكنها التحول إل�	0.933959	0.804139	0.330603	0.269016	0.756345
deepseek_generated_explanations_few_shot.csv	explanation	generated_explanation_few_shot	عقله من فوق الشعر	يشير هذا المثل إلى أن الشخص يتصرف بطريقة غير ناضجة أو غير عقلانية، حيث يبدو أن تفكيره ليس في مكانه الصحيح.	يشير هذا المثل إلى أن العقل هو العملية ذات القوة والإنتاجية�	0.824441	0.867013	0.610058	0.409503	0.762448
deepseek_generated_explanations_few_shot.csv	explanation	generated_explanation_few_shot	سيدي خلي وزاد الهوي كمله	يشير هذا المثل إلى أن الشخص الذي يبدأ بعمل ناقص أو غير مكتمل سيجد الظروف أو الآخرين يكملونه بطريقة غير مرغوبة أو يسخرون منه.	يشير هذا المثل إلى أن المسؤولية والإعتماد على الأشخاص ال�	0.811341	0.862836	0.492914	0.416231	0.724907
deepseek_generated_explanations_few_shot.csv	explanation	generated_explanation_few_shot	ما مره الا من بين رجال وما بقره الا من بين اثوار	يشير هذا المثل إلى أن المرأة التي تنشأ بين رجال تكتسب الجرأة والرزانة والخبرة في التعامل مع الآخرين.	يشير هذا المثل إلى أن الطبيعة تعيش بطريقة ما لا تعتبر عل�	0.897687	0.867552	0.425086	0.189062	0.75165
deepseek_generated_explanations_few_shot.csv	explanation	generated_explanation_few_shot	اقرب سلم وما ظن	يشير هذا المثل إلى أهمية التحلي بالصبر والتريث في حل المشكلات، حيث أن الأمور ستتضح وتُحل في الوقت المناسب.	يشير هذا المثل إلى أن الأمور لا يمكن أن تكون كما يبدو، و	0.823832	0.853389	0.659657	0.382518	0.761445
deepseek_generated_explanations_few_shot.csv	explanation	generated_explanation_few_shot	الحر تخفيه الاشاره والذل يقرح بالقضا	يشير هذا المثل إلى أن الشخص النبيل يفهم التلميحات البسيطة ويتجنب المشاكل، بينما الشخص الذليل يحتاج إلى تدخل واضح ومباشر لتصحيح سلوكه.	يشير هذا المثل إلى أن التخفيض في الصداقة والإعتداء على ال	0.859072	0.779963	0.609391	0.555501	0.719834
deepseek_generated_explanations_few_shot.csv	explanation	generated_explanation_few_shot	لا يجتمع سيفان في غمد	يشير هذا المثل إلى استحالة التعايش أو التوافق بين قوتين متعارضتين أو شخصين متنافسين في نفس المجال أو المكان.	يشير هذا المثل إلى أن الأمور لا يمكن أن تتجمع وأن الأمور	0.876493	0.844945	0.524438	0.55636	0.715578
deepseek_generated_explanations_few_shot.csv	explanation	generated_explanation_few_shot	المليح بطبع	يشير هذا المثل إلى أن الجودة العالية تأتي مع التأخير في الإنجاز.	يشير هذا المثل إلى أن المليح يعتبر أن الإبداع مناسب ولكن يج	0.796865	0.902584	0.494917	0.158251	0.810189
deepseek_generated_explanations_few_shot.csv	explanation	generated_explanation_few_shot	الفريع له صميل	يشير هذا المثل إلى أن التدخل لحل المشاكل قد يؤدي إلى الإضرار بالنفس بدلاً من تحقيق الإصلاح.	يشير هذا المثل إلى أن الصمت قد يكون أكثر قوةً من الصراخ	0.863925	0.811157	0.629753	0.408718	0.810034
deepseek_generated_explanations_few_shot.csv	explanation	generated_explanation_few_shot	اخذت من عدوك مره ومن صديقك الف مره	يشير هذا المثل إلى الشخص الذي يعرف الكثير من أسرارك.	يشير هذا المثل إلى أن التفاوض على الأشياء الأخرى يمكن أ	0.874053	0.865534	0.452787	0.283481	0.758832
deepseek_generated_explanations_few_shot.csv	explanation	generated_explanation_few_shot	حجي له	يشير هذا المثل إلى توبيخ شخص فشل في أداء مهمة بسبب ضعف عزيمته.	يشير هذا المثل إلى أن الشخص يجب على التصرف بصراحة ومواف	0.870179	0.832908	0.593075	0.277785	0.756247
deepseek_generated_explanations_few_shot.csv	explanation	generated_explanation_few_shot	٦ احذر من ضرب الخلل	يشير هذا المثل إلى ضرورة الحذر من المخاطر الخفية أو الخداع الذي قد لا يكون واضحًا للعيان.	يشير هذا المثل إلى أن الخطر يصبح أكثر ضررًا بدون ملاح�	0.895626	0.863244	0.671195	0.499812	0.784855
deepseek_generated_explanations_few_shot.csv	explanation	generated_explanation_few_shot	الذي مالك عذر منه اقترب منه	يشير هذا المثل إلى أهمية التقرب من الأشخاص الذين لا نجد سببًا واضحًا للابتعاد عنهم، بهدف فهمهم بشكل أفضل وتجنب سوء الفهم.	يشير هذا المثل إلى أن المسؤولية والإعتذار يجب أن يؤثر	0.864572	0.865622	0.606804	0.383476	0.725684
deepseek_generated_explanations_few_shot.csv	explanation	generated_explanation_few_shot	اكل لحم وترك عظم	يشير هذا المثل إلى أن الشخص يستفيد من شيء ثم يتخلى عنه بعد تحقيق مصلحته.	يشير هذا المثل إلى أن الشخص الذي يترك العظم للآخرين يبدو	0.845268	0.929998	0.630851	0.483529	0.791144
deepseek_generated_explanations_few_shot.csv	explanation	generated_explanation_few_shot	البقاء في حياتك	يشير هذا المثل إلى الشخص الذي فقد شخصًا عزيزًا أو شيئًا من أمواله.	يشير هذا المثل إلى أن الإبداع والتفكير في المستقبل هو ما يجب �	0.836101	0.837065	0.477741	0.15997	0.712467
deepseek_generated_explanations_few_shot.csv	explanation	generated_explanation_few_shot	من كواني مره الله لا براه ومن كواني مرتين الله يبريه	يشير هذا المثل إلى أهمية التعلم من الأخطاء وعدم تكرارها، حيث يُلام الشخص إذا تكرر الخطأ نفسه بسبب عدم اتخاذه الحذر.	يشير هذا المثل إلى أن الله يحكم بالمصير والنصر ويقود الموتى �	0.758079	0.802465	0.469151	0.23854	0.744277
deepseek_generated_explanations_few_shot.csv	explanation	generated_explanation_few_shot	خرجه محجبه لا خرجه عجيه خرجه من الخروج خارج البيت، عجيه تفعل المنكرات	يشير هذا المثل إلى أن خروج المرأة بملابس محتشمة أفضل من خروجها للقيام بتصرفات غير لائقة.	يشير هذا المثل إلى أن الشخص الذي يتفاوت في جودة العمل قد	0.797189	0.782798	0.304126	0.247949	0.756895
deepseek_generated_explanations_few_shot.csv	explanation	generated_explanation_few_shot	الزنوب اللي ما معه اخ يسوي له صبير	يشير هذا المثل إلى أن وجود الدعم والمساندة من الآخرين ضروري لتجاوز الصعوبات والمشاكل.	يشير هذا المثل إلى أن الأمور قد تغير سراسرة، وأن الصداق	0.689529	0.77762	0.669966	0.382725	0.768574
deepseek_generated_explanations_few_shot.csv	explanation	generated_explanation_few_shot	الشراع بشرع لعمري والحطبه بحطبه	يشير هذا المثل إلى أن الشخص الذي يعتمد على نفسه ولا يحتاج إلى مساعدة الآخرين يكون أكثر استقلالية وكفاءة.	يشير هذا المثل إلى أن الشرع والأمانة مهمتان للغاية ويجب عل	0.869694	0.795597	0.372386	0.145038	0.73969
deepseek_generated_explanations_few_shot.csv	explanation	generated_explanation_few_shot	اشقي بالدارس ولا تبق جالس	يشير هذا المثل إلى أن القيام بأي عمل، مهما كان بسيطًا، أفضل من عدم القيام بأي شيء.	يشير هذا المثل إلى أن التغيير هو الطريقة الصحيحة للتحسين	0.819732	0.847344	0.619823	0.343685	0.771426
deepseek_generated_explanations_few_shot.csv	explanation	generated_explanation_few_shot	غصب يهودي مرق	يشير هذا المثل إلى أن الشخص قد يُجبر على القيام بشيء دون رغبته أو اقتناعه.	يشير هذا المثل إلى أن الأشياء السحرية والغموض لا يمكن أن	0.914234	0.855363	0.579584	0.349805	0.738857
deepseek_generated_explanations_few_shot.csv	explanation	generated_explanation_few_shot	اوي الغريب ولا تموه	يشير هذا المثل إلى أهمية توفير المأوى والأمان للغريب قبل التفكير في تقديم الطعام له.	يشير هذا المثل إلى أن الغرباء يجب أن يتوقفوا عن التعبير ع	0.81292	0.862873	0.577886	0.292067	0.765806
deepseek_generated_explanations_few_shot.csv	explanation	generated_explanation_few_shot	اللي ما تعرف تخبز ترجع الخلل عند المافي	يشير هذا المثل إلى أن الشخص الذي لا يجيد أداء عمله يميل إلى إلقاء اللوم على الآخرين بدلًا من تحمل مسؤولية فشله.	يشير هذا المثل إلى أن المصادر المتوفرة ستكون محتوى المزيد من	0.900931	0.886095	0.197357	0.0292969	0.714828
deepseek_generated_explanations_few_shot.csv	explanation	generated_explanation_few_shot	خلاه غما غمايي	يشير هذا المثل إلى ترك الأمور غير واضحة أو مبهمة دون توضيح أو تفسير.	يشير هذا المثل إلى أن الشخص يجب على التأكد من أنه يتمتع ب	0.768271	0.858041	0.543953	0.201549	0.731397
deepseek_generated_explanations_few_shot.csv	explanation	generated_explanation_few_shot	البالش يجيب العمي والطراش	يشير هذا المثل إلى أن الطمع والجشع يؤديان إلى عواقب سلبية ومؤذية.	يشير هذا المثل إلى أن الإجابة على الطلبات لا يعتبر عادة	0.938452	0.810117	0.509325	0.269431	0.781688

## Sheet: generated_explanations_jais7b_f
Source_File	Reference_Column	Generated_Column	proverb	generated_explanation_few_shot	original_explanation	Cosine_MiniLM	Cosine_CAMeL	Cosine_Arabic_KW	SAS_SBERT_100K	BERTScore_F1
generated_explanations_jais7b_few_shot_with_ref.csv	generated_explanation_few_shot	original_explanation	يا شاقي لغيرك ريتك ما شقيت	يشير هذا المثل إلى أنه يجب على الشخص أن يفكر في الآخرين قبل أن يفكر في نفسه. 7. المثل: من يزرع الريح يحصد العواصف التفسير: يشير هذا المثل إلى أن الشخص الذي يتصرف بطريقة غير مسؤولة أو غير متوقعة يجب أن يتوقع العواقب السلبية.	يشير هذا المثل إلى تمني عدم معاناة الشخص الذي يعمل بجد لصالح الآخرين دون أن يحصل على فائدة شخصية.	0.31747	0.71499	0.14198	0.159834	0.542367
generated_explanations_jais7b_few_shot_with_ref.csv	generated_explanation_few_shot	original_explanation	ما حد يسرق سارق	يشير هذا المثل إلى أن الشخص الذي يسرق قد يسرق مرة أخرى. 7. المثل: من يزرع الريح يحصد العواصف التفسير: يشير هذا المثل إلى أن الشخص الذي يتصرف بطريقة غير مسؤولة أو غير متوقعة قد يواجه عواقب وخيمة. 8. المثل: من	يشير هذا المثل إلى أن الشخص الذي يرتكب أفعالًا غير مشروعة يكون حذرًا من أن يقع ضحية لأفعال مشابهة.	0.458462	0.695822	0.243856	0.00280423	0.631931
generated_explanations_jais7b_few_shot_with_ref.csv	generated_explanation_few_shot	original_explanation	الجار قبل الدار	يشير هذا المثل إلى أن الشخص يجب أن يكون ودودا مع جيرانه قبل أن ينتقل إلى منزل جديد. 7. المثل: من يزرع الريح يحصد العواصف التفسير: يشير هذا المثل إلى أن الشخص الذي يتصرف بطريقة غير مسؤولة أو غير متوقعة سيتحمل العواقب	يشير هذا المثل إلى أهمية اختيار الجار قبل اختيار المنزل لأن الجيران يؤثرون على حياتنا.	0.331501	0.707886	0.231265	0.426355	0.636087
generated_explanations_jais7b_few_shot_with_ref.csv	generated_explanation_few_shot	original_explanation	كلام ما له اسماع ضرط الحمار خير منه	يشير هذا المثل إلى أن بعض الأشياء أو الأفكار أو الأشخاص لا تستحق الاهتمام أو النقاش. 7. المثل: من يزرع الريح يحصد العواصف التفسير: يشير هذا المثل إلى أن الشخص الذي يتصرف بطريقة غير مسؤولة أو غير متوقعة قد يواجه عواقب وخيمة. 8	يشير هذا المثل إلى أن الكلام الذي لا يُستمع إليه ولا يُؤخذ به لا فائدة منه.	0.320479	0.705688	0.287254	0.328634	0.583311
generated_explanations_jais7b_few_shot_with_ref.csv	generated_explanation_few_shot	original_explanation	ثير معقله وهوه زمبيل	يشير هذا المثل إلى أن الشخص الذي لا يستطيع الدفاع عن نفسه أو لا يستطيع حماية نفسه من الأذى هو شخص ضعيف. 7. المثل: من يزرع الريح يحصد العواصف التفسير: يشير هذا المثل إلى أن الشخص الذي يتصرف بطريقة غير مسؤولة أو غير متوقعة سيت	يشير هذا المثل إلى أن الشخص قد يتصرف بطريقة لا تتناسب مع قدراته أو مكانته، مما يجعله يبدو غير مؤهل أو غير مسؤول.	0.29828	0.733757	0.0455604	0.125365	0.617628
generated_explanations_jais7b_few_shot_with_ref.csv	generated_explanation_few_shot	original_explanation	ما حاج الا من حج برجله	يشير هذا المثل إلى أن الشخص الذي لا يستطيع السفر بنفسه أو لا يستطيع تحمل تكاليف السفر يجب أن ينتظر حتى يأتي شخص آخر ليأخذه. 7. المثل: من يزرع الريح يحصد العواصف التفسير: يشير هذا المثل إلى أن الشخص الذي يتصرف بطريقة غير	يشير هذا المثل إلى أن الشخص الذي يشارك فعليًا في العمل هو الذي يفهم تفاصيله بشكل حقيقي.	0.313175	0.516591	0.168351	0.00813725	0.579964
generated_explanations_jais7b_few_shot_with_ref.csv	generated_explanation_few_shot	original_explanation	ما تموت العرب الا متوافقه	يشير هذا المثل إلى أن الخلافات والنزاعات بين الناس لا تنتهي أبدًا. 7. المثل: من يزرع الريح يحصد العواصف التفسير: يشير هذا المثل إلى أن الشخص الذي يتصرف بطريقة غير مسؤولة أو غير متوقعة يجب أن يتوقع العواقب السلبية. 8	يشير هذا المثل إلى أن العرب يتحدون ويتفقون في مواجهة الأزمات والمصائب الكبيرة.	0.447008	0.737999	0.135579	0.163704	0.607132
generated_explanations_jais7b_few_shot_with_ref.csv	generated_explanation_few_shot	original_explanation	خير الامور صباحها، وخير البنات بكرها	يشير هذا المثل إلى أن الأمور التي تحدث في وقت مبكر من اليوم أو في بداية شيء ما تكون أفضل من تلك التي تحدث في وقت لاحق. 7. المثل: من يزرع الريح يحصد العواصف التفسير: يشير هذا المثل إلى أن الشخص الذي يسبب المشاكل للآخرين	يشير هذا المثل إلى أهمية بدء الأمور بشكل صحيح وعدم تأجيلها.	0.541559	0.590881	0.309888	0.183239	0.596134
generated_explanations_jais7b_few_shot_with_ref.csv	generated_explanation_few_shot	original_explanation	حيل الدوام يقطع الحجر	يشير هذا المثل إلى أن العمل الجاد والمثابرة يمكن أن يؤدي إلى النجاح. 7. المثل: من يزرع الريح يحصد العواصف التفسير: يشير هذا المثل إلى أن الشخص الذي يتصرف بطريقة غير مسؤولة أو غير متوقعة قد يواجه عواقب وخيمة. 8. المثل	يشير هذا المثل إلى أن الإصرار والمثابرة يمكن أن يتغلبا على الصعوبات.	0.428391	0.649426	-0.000179257	0.129092	0.658384
generated_explanations_jais7b_few_shot_with_ref.csv	generated_explanation_few_shot	original_explanation	ايدي بلقفه، وصعبه يعنيني لقفه فمه	يشير هذا المثل إلى أن الشخص الذي لا يستطيع تحمل مسؤولية شيء ما لا يجب أن يحاول القيام به. 7. المثل: من يزرع الريح يحصد العواصف التفسير: يشير هذا المثل إلى أن الشخص الذي يسبب المشاكل للآخرين يجب أن يتوقع أن يواجه مشاكله الخاصة	يشير هذا المثل إلى أن الشخص قد يضطر لمواجهة تحديات أو مسؤوليات غير مرغوبة لا يمكنه تجنبها.	0.505351	0.735381	0.139825	0.0633602	0.581858
generated_explanations_jais7b_few_shot_with_ref.csv	generated_explanation_few_shot	original_explanation	تلخبط اللفظ والنفظ عند عيال الشياطين	يشير هذا المثل إلى أن الشخص الذي يحاول أن يخفي شيئًا أو يخفي حقيقة ما قد ينتهي به الأمر إلى المزيد من المشاكل. 7. المثل: من يزرع الريح يحصد العواصف التفسير: يشير هذا المثل إلى أن الشخص الذي يتصرف بطريقة غير مسؤولة أو	يشير هذا المثل إلى أن الشخص الذي يتصرف بتهور أو دون تفكير قد يضر نفسه بشكل غير مقصود.	0.442549	0.695594	0.106779	0.339541	0.627262
generated_explanations_jais7b_few_shot_with_ref.csv	generated_explanation_few_shot	original_explanation	الجواب علي قدر السؤال	يشير هذا المثل إلى أن الشخص يجب أن يكون مستعداً للإجابة على الأسئلة التي يطرحها الآخرون. 7. المثل: من يزرع الريح يحصد العواصف التفسير: يشير هذا المثل إلى أن الشخص الذي يتصرف بطريقة غير مسؤولة أو غير متوقعة قد يواجه عواقب وخيمة	يشير هذا المثل إلى أن الردود يجب أن تكون متناسبة مع الأفعال، حيث يُرد الخير بالخير والشر بالشر.	0.351976	0.692887	0.244823	0.411101	0.625086
generated_explanations_jais7b_few_shot_with_ref.csv	generated_explanation_few_shot	original_explanation	من له طب في راس الكلب، شله بيدين	يشير هذا المثل إلى أن الشخص الذي لديه خبرة أو معرفة في مجال معين يجب أن يشاركها مع الآخرين. 7. المثل: من يزرع الريح يحصد العواصف التفسير: يشير هذا المثل إلى أن الشخص الذي يسبب المشاكل للآخرين سيتلقى نفس المشاكل في النهاية.	يشير هذا المثل إلى أن تغيير طبيعة الشخص أو سلوكياته المتأصلة أمر صعب للغاية.	0.354355	0.720766	0.171724	0.251559	0.632128
generated_explanations_jais7b_few_shot_with_ref.csv	generated_explanation_few_shot	original_explanation	بـيع بيقته شارج	يشير هذا المثل إلى أن الشخص الذي يبيع ممتلكاته أو ما لديه من أجل الحصول على المال قد لا يكون لديه ما يكفي من المال لتلبية احتياجاته الأساسية. 7. المثل: من يزرع الريح يحصد العواصف التفسير: يشير هذا المثل إلى أن الشخص الذي	يشير هذا المثل إلى أن الشخص باع شيئًا بأقل من قيمته الحقيقية.	0.226294	0.688121	-0.0696377	0.121074	0.572716
generated_explanations_jais7b_few_shot_with_ref.csv	generated_explanation_few_shot	original_explanation	البرد لشباط والتهمه لكوانين	يشير هذا المثل إلى أن الطقس البارد في شهر شباط (فبراير) قد يؤدي إلى حدوث عاصفة ثلجية. 7. المثل: من يزرع الريح يحصد العواصف التفسير: يشير هذا المثل إلى أن الشخص الذي يسبب المشاكل للآخرين سيتحمل العواقب.	يشير هذا المثل إلى أن الشخص قد يُتهم بأفعال لم يقم بها بينما يكون الفاعل الحقيقي شخصًا آخر.	0.4952	0.715891	-0.0175584	0.341686	0.619608
generated_explanations_jais7b_few_shot_with_ref.csv	generated_explanation_few_shot	original_explanation	اقواله مفلس فلس	يشير هذا المثل إلى أن الشخص الذي يقول الكثير من الأكاذيب لا يمكن الوثوق به. 7. المثل: من يزرع الريح يحصد العواصف التفسير: يشير هذا المثل إلى أن الشخص الذي يسبب المشاكل للآخرين سيتحمل العواقب. 8. المثل: من	يشير هذا المثل إلى أن كلام الشخص ليس له قيمة أو تأثير.	0.443447	0.656251	-0.00929725	0.279966	0.573815
generated_explanations_jais7b_few_shot_with_ref.csv	generated_explanation_few_shot	original_explanation	عين في المقبره و عين بتدور مره	يشير هذا المثل إلى أن الشخص الذي يعاني من مشاكل صحية أو مشاكل في حياته قد لا يكون قادرا على التركيز على شيء آخر. 7. المثل: من يزرع الريح يحصد العواصف التفسير: يشير هذا المثل إلى أن الشخص الذي يتصرف بطريقة غير مسؤولة أو غير	يشير هذا المثل إلى الشخص الذي يتظاهر بالاهتمام بشيء جاد بينما يركز اهتمامه الحقيقي على شيء آخر، مثل النظر إلى النساء.	0.442876	0.724961	0.0684308	0.0430565	0.622319
generated_explanations_jais7b_few_shot_with_ref.csv	generated_explanation_few_shot	original_explanation	ابن سوق	يشير هذا المثل إلى أن الشخص قد يكون غير كفء أو غير مناسب لوظيفة معينة. 7. المثل: من يزرع الريح يحصد العواصف التفسير: يشير هذا المثل إلى أن الشخص الذي يسبب المشاكل للآخرين سيتحمل العواقب. 8. المثل:	يشير هذا المثل إلى الشخص الذي يتصرف أو يتحدث بأسلوب غير لائق أو غير مهذب.	0.375836	0.632294	0.114499	0.0982154	0.56701
generated_explanations_jais7b_few_shot_with_ref.csv	generated_explanation_few_shot	original_explanation	غداء متضيفين	يشير هذا المثل إلى أن الشخص الذي يقدم الطعام للآخرين يظهر الكرم والضيافة. 7. المثل: من يزرع الريح يحصد العواصف التفسير: يشير هذا المثل إلى أن الشخص الذي يتصرف بطريقة غير مسؤولة أو غير متوقعة قد يواجه عواقب وخيمة. 8.	يشير هذا المثل إلى أن العائلة قد تعد وجبة غداء فاخرة ومتنوعة دون وجود ضيوف، مما يعكس الاهتمام بالتجمع الأسري والتمتع بالطعام الجيد حتى في غياب الضيوف.	0.232044	0.707756	0.0727134	0.133566	0.62436
generated_explanations_jais7b_few_shot_with_ref.csv	generated_explanation_few_shot	original_explanation	لا جاك يوم الحمار قمت له قومه	يشير هذا المثل إلى أن الشخص الذي يعتمد على الآخرين في كل شيء لن يتمكن من الاعتماد عليهم في وقت الحاجة. 7. المثل: من يزرع الريح يحصد العواصف التفسير: يشير هذا المثل إلى أن الشخص الذي يتصرف بطريقة غير مسؤولة أو غير متوقعة سيتحمل	يشير هذا المثل إلى أهمية الاستعداد والتعامل بجدية مع المواقف الصعبة والمشكلات الكبيرة عند مواجهتها.	0.365944	0.736758	0.0746914	0.264737	0.589154
generated_explanations_jais7b_few_shot_with_ref.csv	generated_explanation_few_shot	original_explanation	جاءتك منيك يا بيت الله	يشير هذا المثل إلى أن الشخص قد تعرض للخيانة أو الخداع. 7. المثل: من يزرع الريح يحصد العواصف التفسير: يشير هذا المثل إلى أن الشخص الذي يتصرف بطريقة غير مسؤولة أو غير متوقعة قد يواجه عواقب وخيمة. 8. المثل:	يشير هذا المثل إلى أن الشخص قد يحصل على ما يرغب فيه دون جهد أو سعي منه.	0.344955	0.673598	0.0438667	-0.0482204	0.582511
generated_explanations_jais7b_few_shot_with_ref.csv	generated_explanation_few_shot	original_explanation	اذا لك مصلحه في جحر الحمار ادخل يدك	يشير هذا المثل إلى أن الشخص يجب أن يتدخل في موقف ما إذا كان لديه مصلحة شخصية فيه. 7. المثل: من يزرع الريح يحصد العواصف التفسير: يشير هذا المثل إلى أن الشخص الذي يسبب المشاكل للآخرين سيتحمل العواقب. 8. المثل:	يشير هذا المثل إلى أن تحقيق الأهداف قد يتطلب تحمل المخاطر أو مواجهة التحديات.	0.634493	0.610441	0.263651	0.17225	0.638005
generated_explanations_jais7b_few_shot_with_ref.csv	generated_explanation_few_shot	original_explanation	لا حريوه مليحه، ولا اويه يباكر اويه يباكر ما اعطوهم الحريوه، العروسه في وقت مبكر	يشير هذا المثل إلى أن الشخص الذي يتصرف بطريقة غير متوقعة أو غير متوقعة قد لا يكون جديرا بالثقة. 7. المثل: من يزرع الريح يحصد العواصف التفسير: يشير هذا المثل إلى أن الشخص الذي يتصرف بطريقة غير متوقعة أو غير متوقعة قد لا يكون	يشير هذا المثل إلى أهمية التروي والتفكير الجيد قبل اتخاذ القرارات المهمة.	0.560277	0.646559	0.0724962	0.204809	0.613067
generated_explanations_jais7b_few_shot_with_ref.csv	generated_explanation_few_shot	original_explanation	اذا حصلت الحمال وفي بالمال	يشير هذا المثل إلى أن الشخص الذي يعمل بجد ويتعب قد لا يكون لديه ما يكفي من المال. 7. المثل: من يزرع الريح يحصد العواصف التفسير: يشير هذا المثل إلى أن الشخص الذي يتصرف بطريقة غير مسؤولة أو غير متوقعة قد يواجه عواقب وخيمة	يشير هذا المثل إلى أهمية اختيار الزوج المناسب الذي يستطيع تحمل مسؤوليات الحياة الزوجية ودعم الأسرة ماليًا ومعنويًا.	0.461335	0.701934	0.0549707	0.0916191	0.647016
generated_explanations_jais7b_few_shot_with_ref.csv	generated_explanation_few_shot	original_explanation	اقرب من عسوس الاذن	يشير هذا المثل إلى أن الشخص الذي يتحدث عن شيء ما هو قريب جدا من الموضوع. 7. المثل: من يزرع الريح يحصد العواصف التفسير: يشير هذا المثل إلى أن الشخص الذي يتصرف بطريقة غير مسؤولة أو غير متوقعة سيتحمل العواقب. 8.	يشير هذا المثل إلى أن الشيء قريب جدًا بحيث لا يمكن أن يكون أقرب.	0.434172	0.513384	0.0327279	0.182271	0.610296
generated_explanations_jais7b_few_shot_with_ref.csv	generated_explanation_few_shot	original_explanation	يوم الحطابه لها	يشير هذا المثل إلى أن الشخص الذي يعمل بجد في مجال معين قد يحقق النجاح في النهاية. 7. المثل: من يزرع الريح يحصد العواصف التفسير: يشير هذا المثل إلى أن الشخص الذي يتصرف بطريقة غير مسؤولة أو غير متوقعة قد يواجه عواقب وخيمة.	يشير هذا المثل إلى أن هناك وقتًا كافيًا لإنجاز المهمة دون استعجال.	0.30717	0.674263	-0.00581436	0.159178	0.612321
generated_explanations_jais7b_few_shot_with_ref.csv	generated_explanation_few_shot	original_explanation	اللي ما عنده عمر يشتري له جمل	يشير هذا المثل إلى أن الشخص الذي لا يملك الوقت أو الفرصة للقيام بشيء ما يجب عليه أن يكون صبورا. 7. المثل: من يزرع الريح يحصد العواصف التفسير: يشير هذا المثل إلى أن الشخص الذي يتصرف بطريقة غير مسؤولة أو غير متوقعة يجب أن	يشير هذا المثل إلى أن من لا يملك الصبر أو التحمل يجب أن يسعى لاكتسابه.	0.489323	0.725206	0.266727	0.174828	0.634374
generated_explanations_jais7b_few_shot_with_ref.csv	generated_explanation_few_shot	original_explanation	بـيت الخنا خراب	يشير هذا المثل إلى أن المنزل الذي يعيش فيه شخص ما قد يكون غير مستقر أو غير سعيد. 7. المثل: من يزرع الريح يحصد العواصف التفسير: يشير هذا المثل إلى أن الشخص الذي يسبب المشاكل للآخرين سيتلقى نفس المشاكل في النهاية. 8	يشير هذا المثل إلى أن الخيانة تؤدي دائمًا إلى الفشل والدمار.	0.312271	0.696556	0.0563658	0.105005	0.587713
generated_explanations_jais7b_few_shot_with_ref.csv	generated_explanation_few_shot	original_explanation	اذا قدك سارج كثر المفاتح	يشير هذا المثل إلى أن الشخص الذي يتحدث كثيراً قد لا يفهم ما يقوله. 7. المثل: من يزرع الريح يحصد العواصف التفسير: يشير هذا المثل إلى أن الشخص الذي يسبب المشاكل للآخرين سيتلقى نفس المشاكل في النهاية. 8. المثل:	يشير هذا المثل إلى أن الشخص الذي يكشف عن عيوبه أو أخطائه بشكل علني يواجه الفضيحة.	0.449406	0.734688	0.136604	0.0825665	0.612924
generated_explanations_jais7b_few_shot_with_ref.csv	generated_explanation_few_shot	original_explanation	حرام ما وصل طرفي	يشير هذا المثل إلى أن الشخص قد فعل شيئًا غير صحيح أو غير مقبول. 7. المثل: من يزرع الريح يحصد العواصف التفسير: يشير هذا المثل إلى أن الشخص الذي يسبب المشاكل للآخرين سيتحمل العواقب. 8. المثل: من ي	يشير هذا المثل إلى الشعور بالأسى أو الألم عند عدم تحقيق الهدف أو الوصول إلى المراد.	0.467233	0.715438	0.119624	0.260955	0.568816
generated_explanations_jais7b_few_shot_with_ref.csv	generated_explanation_few_shot	original_explanation	اللي ما يخاف من الله خاف منه	يشير هذا المثل إلى أن الشخص الذي يخاف من الله هو الذي يحترم الله ويحافظ على تعاليمه. 7. المثل: من يزرع الريح يحصد العواصف التفسير: يشير هذا المثل إلى أن الشخص الذي يتصرف بطريقة غير مسؤولة أو غير مسؤولة سيتحمل العواقب.	يشير هذا المثل إلى أن الشخص الذي لا يخشى الله في أفعاله قد يكون خطرًا على الآخرين.	0.420143	0.701184	0.327935	0.320997	0.651588
generated_explanations_jais7b_few_shot_with_ref.csv	generated_explanation_few_shot	original_explanation	لا سرحت بلاد العور اعور عينك	يشير هذا المثل إلى أن الشخص الذي لا يعرف قيمة الأشياء الثمينة أو لا يقدرها لن يقدرها أبدًا. 7. المثل: من يزرع الريح يحصد العواصف التفسير: يشير هذا المثل إلى أن الشخص الذي يتصرف بطريقة غير مسؤولة أو غير متوقعة سيواجه	يشير هذا المثل إلى أن الانغماس في بيئة سلبية يمكن أن يؤدي إلى تبني عادات سيئة أو التأثر بشكل سلبي.	0.397828	0.587524	0.0880905	0.133655	0.601548
generated_explanations_jais7b_few_shot_with_ref.csv	generated_explanation_few_shot	original_explanation	يعرف البيت من ساسه	يشير هذا المثل إلى أن الشخص يمكن أن يعرف الكثير عن الآخرين من خلال سلوكهم أو تصرفاتهم. 7. المثل: من يزرع الريح يحصد العواصف التفسير: يشير هذا المثل إلى أن الشخص الذي يسبب المشاكل للآخرين سيتحمل العواقب. 8. المثل	يشير هذا المثل إلى فهم الشخص العميق لأصول وأساسيات الأمور أو الأشخاص.	0.413793	0.701855	0.26106	0.150772	0.626583
generated_explanations_jais7b_few_shot_with_ref.csv	generated_explanation_few_shot	original_explanation	اللقط اعمي والخير اخجل	يشير هذا المثل إلى أن الشخص الذي يفتقر إلى الخبرة أو القدرة قد يؤدي إلى نتائج غير متوقعة أو سلبية. 7. المثل: من يزرع الريح يحصد العواصف التفسير: يشير هذا المثل إلى أن الشخص الذي يتصرف بطريقة غير مسؤولة أو غير متوقعة قد يواجه عواقب	يشير هذا المثل إلى أن الرزق قد يأتي من مصادر غير متوقعة وأن الخير قد يكون مخفيًا في أماكن لا نتوقعها.	0.402762	0.668918	-0.00164756	0.125615	0.608873
generated_explanations_jais7b_few_shot_with_ref.csv	generated_explanation_few_shot	original_explanation	خشم الحمار ابيض	يشير هذا المثل إلى أن الشخص الذي يتصرف بطريقة غير مناسبة أو غير أخلاقية لا يمكن أن يكون جديرا بالثقة أو الاحترام. 7. المثل: من يزرع الريح يحصد العواصف التفسير: يشير هذا المثل إلى أن الشخص الذي يتصرف بطريقة غير مناسبة أو غير أخلاقية	يشير هذا المثل إلى أن الجمال ليس في المظهر الخارجي فقط، بل في الصفات والجوهر.	0.308377	0.620344	0.0524116	0.0306242	0.607901
generated_explanations_jais7b_few_shot_with_ref.csv	generated_explanation_few_shot	original_explanation	حاسب علي نفسك	يشير هذا المثل إلى أن الشخص يجب أن يتحمل مسؤولية أفعاله. 7. المثل: من يزرع الريح يحصد العواصف التفسير: يشير هذا المثل إلى أن الشخص الذي يسبب المشاكل للآخرين سيتحمل العواقب. 8. المثل: من يزرع الريح يح	يشير هذا المثل إلى أن الاستمرار في الخطأ يؤدي إلى الهلاك.	0.341128	0.670132	0.217125	0.263527	0.59145
generated_explanations_jais7b_few_shot_with_ref.csv	generated_explanation_few_shot	original_explanation	غالي والطلب رخيص	يشير هذا المثل إلى أن الطلب على شيء ما مرتفع، ولكن سعره منخفض. 7. المثل: من يزرع الريح يحصد العواصف التفسير: يشير هذا المثل إلى أن الشخص الذي يتصرف بطريقة غير مسؤولة أو غير متوقعة سيتحمل العواقب. 8. المثل:	يشير هذا المثل إلى شخص ذو قيمة عالية ومكانة رفيعة لكنه متواضع في متطلباته.	0.412717	0.722606	0.21819	0.202082	0.602694
generated_explanations_jais7b_few_shot_with_ref.csv	generated_explanation_few_shot	original_explanation	غله الشعبه بزربها	يشير هذا المثل إلى أن الشخص الذي لا يعرف كيف يتصرف أو يتصرف بشكل صحيح قد يتسبب في مشاكل للآخرين. 7. المثل: من يزرع الريح يحصد العواصف التفسير: يشير هذا المثل إلى أن الشخص الذي يتصرف بطريقة غير مسؤولة أو غير مسؤولة قد يواجه عواقب	يشير هذا المثل إلى أن الجهد المبذول قد لا يؤدي إلى نتائج إيجابية، حيث يمكن أن تكون المكاسب مساوية للخسائر.	0.242978	0.709682	-0.0370071	0.0958443	0.564798
generated_explanations_jais7b_few_shot_with_ref.csv	generated_explanation_few_shot	original_explanation	داخل في الربح خارج من الخساره	يشير هذا المثل إلى أن الشخص قد يخسر شيئًا في سبيل تحقيق ربح أكبر. 7. المثل: من يزرع الريح يحصد العواصف التفسير: يشير هذا المثل إلى أن الشخص الذي يتصرف بطريقة غير مسؤولة أو غير متوقعة قد يواجه عواقب وخيمة. 8	يشير هذا المثل إلى الشخص الذي يضع شروطًا تخدم مصلحته فقط.	0.524585	0.72224	0.29519	0.355437	0.637945
generated_explanations_jais7b_few_shot_with_ref.csv	generated_explanation_few_shot	original_explanation	كنن و فجي	يشير هذا المثل إلى أن الشخص يجب أن يكون حذراً في تصرفاته. 7. المثل: من يزرع الريح يحصد العواصف التفسير: يشير هذا المثل إلى أن الشخص الذي يسبب المشاكل للآخرين سيتلقى نفس المشاكل في النهاية. 8. المثل: من	يشير هذا المثل إلى الشعور بالظلم والقهر الذي قد يواجهه الإنسان في مواقف معينة.	0.310658	0.646762	-0.00795294	0.15788	0.567871
generated_explanations_jais7b_few_shot_with_ref.csv	generated_explanation_few_shot	original_explanation	افه الكذب الخيانه	يشير هذا المثل إلى أن الكذب والخيانة هما من الصفات السيئة التي يجب تجنبها. 7. المثل: من يزرع الريح يحصد العواصف التفسير: يشير هذا المثل إلى أن الشخص الذي يسبب المشاكل للآخرين سيتحمل العواقب. 8. المثل: من ي	يشير هذا المثل إلى أن الكذب يُعتبر نوعًا من الخيانة، حيث أن كلاهما يؤدي إلى فقدان الثقة والضرر في العلاقات.	0.460867	0.678828	0.173754	0.387427	0.649779
generated_explanations_jais7b_few_shot_with_ref.csv	generated_explanation_few_shot	original_explanation	يدك بلقفه واصبعه بعينك	يشير هذا المثل إلى أن الشخص الذي يحاول أن يخدع الآخرين يجب أن يكون حذرًا من أن يتم خداعه بدوره. 7. المثل: من يزرع الريح يحصد العواصف التفسير: يشير هذا المثل إلى أن الشخص الذي يسبب المشاكل للآخرين يجب أن يتوقع	يشير هذا المثل إلى أن الشخص الذي تقوم بمساعدته قد يرد لك المعروف بالإساءة أو الأذى.	0.436809	0.711863	0.141676	0.0623679	0.582575
generated_explanations_jais7b_few_shot_with_ref.csv	generated_explanation_few_shot	original_explanation	جلست الجاره علي الجاره خساره	يشير هذا المثل إلى أن الشخص الذي يجلس بجانب شخص ما قد يتأثر به. 7. المثل: من يزرع الريح يحصد العواصف التفسير: يشير هذا المثل إلى أن الشخص الذي يتصرف بطريقة غير مسؤولة أو غير متوقعة قد يواجه عواقب وخيمة. 8. المثل	يشير هذا المثل إلى أن حديث المرأة مع جارتها في الصباح يعطلها عن أداء أعمالها المنزلية ويضيع وقتهما بلا فائدة.	0.405846	0.707011	0.173945	0.217897	0.612013
generated_explanations_jais7b_few_shot_with_ref.csv	generated_explanation_few_shot	original_explanation	من كذب لك كذب عليك	يشير هذا المثل إلى أن الشخص الذي يكذب عليك لن يكون صادقا معك. 7. المثل: من لا يعرف كيف يمشي يمشي على راسه التفسير: يشير هذا المثل إلى أن الشخص الذي لا يعرف كيف يتصرف أو يتصرف بشكل صحيح قد يرتكب أخطاء أو يرتكب أخطاء.	يشير هذا المثل إلى أن الشخص الذي يكذب على الآخرين يمكن أن يكذب عليهم مرة أخرى، مما يعكس عدم الثقة في صدقه وولائه.	0.288941	0.764445	0.457805	0.438133	0.620446
generated_explanations_jais7b_few_shot_with_ref.csv	generated_explanation_few_shot	original_explanation	يضع سره في اضعف خلقه	يشير هذا المثل إلى أن الشخص الذي يتصرف بطريقة غير مسؤولة أو غير أخلاقية قد يكون في الواقع شخصًا ذا نزاهة وأخلاق عالية. 7. المثل: من يزرع الريح يحصد العواصف التفسير: يشير هذا المثل إلى أن الشخص الذي يتصرف بطريقة غير مسؤولة	يشير هذا المثل إلى قدرة الله على إظهار قوته وحكمته من خلال أضعف المخلوقات، مما يبرز عظمة قدرته وتدبيره.	0.370982	0.648296	0.156275	0.109429	0.624472
generated_explanations_jais7b_few_shot_with_ref.csv	generated_explanation_few_shot	original_explanation	بـكره شاني لي بيت	يشير هذا المثل إلى أن الشخص قد يضطر إلى القيام بشيء لا يرغب فيه إذا كان ذلك ضروريًا. 7. المثل: من يزرع الريح يحصد العواصف التفسير: يشير هذا المثل إلى أن الشخص الذي يتصرف بطريقة غير مسؤولة أو غير متوقعة قد يواجه عواقب	يشير هذا المثل إلى الأمل أو التخطيط لتحقيق أهداف مستقبلية، رغم عدم اتخاذ خطوات فعلية لتحقيقها في الوقت الحاضر.	0.244509	0.713184	0.0848521	-0.00764807	0.568687
generated_explanations_jais7b_few_shot_with_ref.csv	generated_explanation_few_shot	original_explanation	اول التيه عقل والا جنان	يشير هذا المثل إلى أن الشخص الذي يعاني من مشاكل عقلية أو نفسية قد لا يكون قادرا على اتخاذ قرارات سليمة. 7. المثل: من يزرع الريح يحصد العواصف التفسير: يشير هذا المثل إلى أن الشخص الذي يسبب المشاكل للآخرين سيتحمل العواقب. 8	يشير هذا المثل إلى أن الإنسان يُظهر نضجه وحكمته عندما يبدأ في تحمل المسؤولية، وأن الاندفاع في الشباب قد يؤدي إلى تصرفات غير محسوبة.	0.409083	0.673268	0.053749	0.17148	0.560292
generated_explanations_jais7b_few_shot_with_ref.csv	generated_explanation_few_shot	original_explanation	الجوع يكسر	يشير هذا المثل إلى أن الجوع يمكن أن يدفع الناس إلى القيام بأشياء غير عادية أو غير متوقعة. 7. المثل: من يزرع الريح يحصد العواصف التفسير: يشير هذا المثل إلى أن الشخص الذي يسبب المشاكل للآخرين سيتحمل العواقب. 8. المثل	يشير هذا المثل إلى أن الجوع يمكن أن يدفع الشخص إلى اتخاذ قرارات أو أفعال غير معتادة للحفاظ على حياته.	0.427313	0.642575	0.107069	0.271569	0.655558
generated_explanations_jais7b_few_shot_with_ref.csv	generated_explanation_few_shot	original_explanation	الفقر يمكنك الدعاء	يشير هذا المثل إلى أن الفقر يمكن أن يجعل الشخص أكثر تقبلاً للصلاة أو الدعاء. 7. المثل: من لا يعرف كيف يمشي يمشي على راسه التفسير: يشير هذا المثل إلى أن الشخص الذي لا يعرف كيف يتصرف أو يتصرف بشكل صحيح قد ينتهي	يشير هذا المثل إلى أن الفقر يدفع الإنسان للجوء إلى الله بالدعاء طلبًا للفرج والمساعدة.	0.470657	0.745579	0.165296	0.401601	0.685309
generated_explanations_jais7b_few_shot_with_ref.csv	generated_explanation_few_shot	original_explanation	ما طبيب طب عمره	يشير هذا المثل إلى أن الشخص الذي يعاني من مشكلة صحية يجب أن يسعى للحصول على المساعدة الطبية. 7. المثل: من يزرع الريح يحصد العواصف التفسير: يشير هذا المثل إلى أن الشخص الذي يتصرف بطريقة غير مسؤولة أو غير متوقعة يجب أن يتوقع العواقب السلبية	يشير هذا المثل إلى أن الشخص قد لا يكون قادرًا على حل مشاكله الخاصة أو معالجة أموره بنفسه، حتى لو كان متخصصًا في ذلك المجال.	0.207107	0.680976	-0.0109274	0.124862	0.555188
generated_explanations_jais7b_few_shot_with_ref.csv	generated_explanation_few_shot	original_explanation	اعملها عوجه تاتي ساني	يشير هذا المثل إلى أن الشخص يجب أن يعمل بجد لتحقيق النجاح. 7. المثل: من يزرع الريح يحصد العواصف التفسير: يشير هذا المثل إلى أن الشخص الذي يتصرف بطريقة غير مسؤولة أو غير متوقعة قد يواجه عواقب وخيمة. 8. المثل: من	يشير هذا المثل إلى أن الأمور التي تبدأ بشكل غير صحيح قد تؤدي في النهاية إلى نتائج إيجابية أو غير متوقعة.	0.416983	0.700284	-0.0460573	0.0988007	0.572057
generated_explanations_jais7b_few_shot_with_ref.csv	generated_explanation_few_shot	original_explanation	من دحق علي ذيل الكلب نيبه	يشير هذا المثل إلى أن الشخص الذي يتعرض للإهانة أو الظلم يجب أن يدافع عن نفسه. 7. المثل: من يزرع الريح يحصد العواصف التفسير: يشير هذا المثل إلى أن الشخص الذي يتصرف بطريقة غير مسؤولة أو غير متوقعة يجب أن يتوقع العواقب السلبية.	يشير هذا المثل إلى أن من يسبب الأذى أو الإزعاج للآخرين يجب أن يتوقع رد فعل سلبي أو انتقامي.	0.290289	0.683413	0.137274	0.140384	0.578919
generated_explanations_jais7b_few_shot_with_ref.csv	generated_explanation_few_shot	original_explanation	بل السير يسير معك بل ادهن	يشير هذا المثل إلى أن الشخص يجب أن يكون صبوراً ومتفائلاً في مواجهة الصعوبات. 7. المثل: من يزرع الريح يحصد العواصف التفسير: يشير هذا المثل إلى أن الشخص الذي يتصرف بطريقة غير مسؤولة أو غير متوقعة قد يواجه عواقب وخيمة	يشير هذا المثل إلى أن التعامل بلطف ومرونة يسهل تحقيق الأهداف والنجاح.	0.410968	0.709328	0.116773	0.0468899	0.594974
generated_explanations_jais7b_few_shot_with_ref.csv	generated_explanation_few_shot	original_explanation	من جاد في ابن عمه ما فسل	يشير هذا المثل إلى أن الشخص الذي يساعد الآخرين دون توقع أي شيء في المقابل سيكون مكافأًا في النهاية. 7. المثل: من يزرع الريح يحصد العواصف التفسير: يشير هذا المثل إلى أن الشخص الذي يتصرف بطريقة غير مسؤولة أو غير متوقعة سيواجه	يشير هذا المثل إلى أن من يكرم ويدعم أقاربه لن يُنظر إليه باحتقار أو نقص من قبل الآخرين.	0.334772	0.741259	0.236088	0.231843	0.607484
generated_explanations_jais7b_few_shot_with_ref.csv	generated_explanation_few_shot	original_explanation	اصبر يادي للمصعاب	يشير هذا المثل إلى أن الصبر هو فضيلة يجب على الشخص أن يتحلى بها. 7. المثل: من يزرع الريح يحصد العواصف التفسير: يشير هذا المثل إلى أن الشخص الذي يتصرف بطريقة غير مسؤولة أو غير متوقعة قد يواجه عواقب وخيمة. 8.	يشير هذا المثل إلى أهمية الصبر والانتظار للحصول على النتائج المرجوة، حتى وإن طال الزمن لتحقيق الوعود.	0.41437	0.703069	0.10295	0.384358	0.622425
generated_explanations_jais7b_few_shot_with_ref.csv	generated_explanation_few_shot	original_explanation	ابدا بيمينك ولو بيسرك علي	يشير هذا المثل إلى أن الشخص يجب أن يكون حذراً في كل شيء يفعله. 7. المثل: من يزرع الريح يحصد العواصف التفسير: يشير هذا المثل إلى أن الشخص الذي يتصرف بطريقة غير مسؤولة أو غير متوقعة قد يواجه عواقب وخيمة. 8.	يشير هذا المثل إلى أهمية البدء بالأمور الصحيحة أو الجيدة حتى لو كانت الظروف أو الأشخاص المحيطون بك لا يشجعون على ذلك، مؤكدًا على قيمة التوجه نحو الأفضل دائمًا.	0.395287	0.710811	0.0596929	0.0210183	0.541305
generated_explanations_jais7b_few_shot_with_ref.csv	generated_explanation_few_shot	original_explanation	العجل ياكل قرصه ني العجل المتسرع ني غير مطبوخ جيدا	يشير هذا المثل إلى أن الشخص الذي يتصرف بسرعة دون التفكير في العواقب قد ينتهي به الأمر إلى نتائج غير مرغوب فيها. 7. المثل: من يزرع الريح يحصد العواصف التفسير: يشير هذا المثل إلى أن الشخص الذي يتصرف بطريقة غير مسؤولة أو غير مسؤولة قد	يشير هذا المثل إلى أن التسرع في اتخاذ القرارات يؤدي إلى نتائج غير مرضية.	0.630213	0.697879	0.0523588	0.175641	0.629596
generated_explanations_jais7b_few_shot_with_ref.csv	generated_explanation_few_shot	original_explanation	من خدم الناس ببلاش اتهموه بالسرقه	يشير هذا المثل إلى أن الشخص الذي يقدم خدمات للآخرين قد يتهم بالسرقة. 7. المثل: من يزرع الريح يحصد العواصف التفسير: يشير هذا المثل إلى أن الشخص الذي يتصرف بطريقة غير مسؤولة أو غير متوقعة قد يواجه عواقب وخيمة. 8. المثل	يشير هذا المثل إلى أن العمل المجاني قد يثير الشكوك والاتهامات بدلاً من التقدير.	0.609271	0.704123	0.228014	0.3473	0.661937
generated_explanations_jais7b_few_shot_with_ref.csv	generated_explanation_few_shot	original_explanation	المحبه خيبه ولو تشقر	يشير هذا المثل إلى أن الشخص الذي يحب شخص ما بشدة قد يصبح عدوانيًا أو غير متحمل. 7. المثل: من يزرع الريح يحصد العواصف التفسير: يشير هذا المثل إلى أن الشخص الذي يسبب المشاكل للآخرين سيتلقى نفس المشاكل في النهاية	يشير هذا المثل إلى أن الحب قد يؤدي إلى خيبة الأمل حتى لو بدا في البداية جميلاً أو واعدًا.	0.495287	0.721648	0.168039	0.252247	0.585732
generated_explanations_jais7b_few_shot_with_ref.csv	generated_explanation_few_shot	original_explanation	جزي الله النابئات عني خير	يشير هذا المثل إلى أن الشخص يجب أن يشكر من ساعده أو ساعده في وقت الحاجة. 7. المثل: من لا يعرف كيف يمشي في السوق لا يعرف كيف يمشي في الحياة التفسير: يشير هذا المثل إلى أن تعلم كيفية التعامل مع الحياة	يشير هذا المثل إلى أن الشخص قد يستفيد من المصائب أو الأزمات التي يمر بها، حيث تأتي بنتائج إيجابية غير متوقعة.	0.435867	0.664297	0.0871083	0.124408	0.590841
generated_explanations_jais7b_few_shot_with_ref.csv	generated_explanation_few_shot	original_explanation	دست علوه	يشير هذا المثل إلى أن الشخص قد تعرض للإهانة أو الإهانة. 7. المثل: من يزرع الريح يحصد العواصف التفسير: يشير هذا المثل إلى أن الشخص الذي يتصرف بطريقة غير مسؤولة أو غير متوقعة قد يواجه عواقب وخيمة. 8. المثل:	يشير هذا المثل إلى أن الأمور قد تحدث بشكل غير مقصود أو بدون تخطيط مسبق.	0.345616	0.669128	0.015715	0.0413992	0.621343
generated_explanations_jais7b_few_shot_with_ref.csv	generated_explanation_few_shot	original_explanation	من رضي بشنق نفسه شليت برجله	يشير هذا المثل إلى أن الشخص الذي لا يسعى لتحقيق أهدافه أو لا يبذل جهده قد ينتهي به الأمر إلى الفشل. 7. المثل: من يزرع الريح يحصد العواصف التفسير: يشير هذا المثل إلى أن الشخص الذي يتصرف بطريقة غير مسؤولة أو غير متوقعة قد	يشير هذا المثل إلى أن من يختار طريقًا يؤدي إلى هلاكه، فإنه يتحمل مسؤولية قراره، ولا مانع من مساعدته في الوصول إلى ما اختاره بنفسه.	0.404748	0.726521	0.0904367	0.0659803	0.599474
generated_explanations_jais7b_few_shot_with_ref.csv	generated_explanation_few_shot	original_explanation	الكسل يورث الجوع	يشير هذا المثل إلى أن الكسل قد يؤدي إلى الجوع أو الفقر. 7. المثل: من يزرع الريح يحصد العواصف التفسير: يشير هذا المثل إلى أن الشخص الذي يسبب المشاكل للآخرين سيتلقى نفس المشاكل في النهاية. 8. المثل: من ي	يشير هذا المثل إلى أن الكسل يؤدي في النهاية إلى الجوع.	0.523893	0.704572	0.265121	0.322328	0.646482
generated_explanations_jais7b_few_shot_with_ref.csv	generated_explanation_few_shot	original_explanation	ابعد من السماء	يشير هذا المثل إلى أن الشخص الذي يتمتع بمواهب أو قدرات خاصة يجب أن يكون متواضعا ولا يتكبر. 7. المثل: من يزرع الريح يحصد العواصف التفسير: يشير هذا المثل إلى أن الشخص الذي يتصرف بطريقة غير مسؤولة أو غير مسؤولة	يشير هذا المثل إلى استحالة حدوث الأمر.	0.326346	0.658942	0.0767153	0.0583341	0.62689
generated_explanations_jais7b_few_shot_with_ref.csv	generated_explanation_few_shot	original_explanation	صنعاء ما بنتت بيوم	يشير هذا المثل إلى أن بناء شيء ما يستغرق وقتًا طويلاً. 7. المثل: من يزرع الريح يحصد العواصف التفسير: يشير هذا المثل إلى أن الشخص الذي يتصرف بطريقة غير مسؤولة أو غير متوقعة سيتحمل العواقب. 8. المثل:	يشير هذا المثل إلى أن الإنجازات الكبيرة تحتاج إلى وقت وجهد لتحقيقها.	0.333496	0.755167	0.0541042	-0.0296778	0.579042
generated_explanations_jais7b_few_shot_with_ref.csv	generated_explanation_few_shot	original_explanation	سيدك ما بيدك	يشير هذا المثل إلى أن الشخص يجب أن يكون على استعداد لقبول ما يقدمه له سيده. 7. المثل: من يزرع الريح يحصد العواصف التفسير: يشير هذا المثل إلى أن الشخص الذي يتصرف بطريقة غير مسؤولة أو غير متوقعة يجب أن يتوقع العواقب السلبية.	يشير هذا المثل إلى أهمية الاعتماد على ما تمتلكه بالفعل.	0.220523	0.72804	0.187745	0.213136	0.541576
generated_explanations_jais7b_few_shot_with_ref.csv	generated_explanation_few_shot	original_explanation	يدي في فمه، واصبعه في عيني فمه فمه	يشير هذا المثل إلى أن الشخص الذي يحاول أن يكون في مكانين في آن واحد لن ينجح. 7. المثل: من يزرع الريح يحصد العواصف التفسير: يشير هذا المثل إلى أن الشخص الذي يسبب المشاكل للآخرين سيتحمل العواقب. 8. المثل:	يشير هذا المثل إلى خيانة الثقة واستغلال الشخص للآخر رغم حسن المعاملة والثقة الممنوحة له.	0.522398	0.653556	0.150609	-0.01723	0.598222
generated_explanations_jais7b_few_shot_with_ref.csv	generated_explanation_few_shot	original_explanation	سيري لش تجاهش تجاهش لا اهلش تجاهش ولا بني عمش وراش	يشير هذا المثل إلى أن الشخص قد يضطر إلى القيام بشيء لا يرغب فيه بسبب الضغط الاجتماعي أو العائلي. 7. المثل: من يزرع الريح يحصد العواصف التفسير: يشير هذا المثل إلى أن الشخص الذي يتصرف بطريقة غير مسؤولة أو غير متوقعة قد يواجه عواقب وخيمة	يشير هذا المثل إلى أهمية التحلي بالثقة والتروي في اتخاذ القرارات، خاصة عندما لا يكون هناك دعم مباشر من الأهل أو الأقارب.	0.3311	0.725658	0.130667	0.0712342	0.577106
generated_explanations_jais7b_few_shot_with_ref.csv	generated_explanation_few_shot	original_explanation	ما تموت العرب الا متوافيه	يشير هذا المثل إلى أن العرب لن يموتوا حتى يموتوا. 7. المثل: من يزرع الريح يحصد العواصف التفسير: يشير هذا المثل إلى أن الشخص الذي يسبب المشاكل للآخرين سيتحمل العواقب. 8. المثل: من يزرع الريح يحصد	يشير هذا المثل إلى أن العرب لا تتعرض للضرر أو الهزيمة دون أن ترد بالمثل، ويستخدم كتحذير أو تهديد للخصوم.	0.414532	0.705283	0.218127	0.458479	0.579017
generated_explanations_jais7b_few_shot_with_ref.csv	generated_explanation_few_shot	original_explanation	ثور المؤمن ما ستره	يشير هذا المثل إلى أن المؤمن يجب أن يكون صادقاً ومباشراً في التعبير عن مشاعره وأفكاره. 7. المثل: من يزرع الريح يحصد العواصف التفسير: يشير هذا المثل إلى أن الشخص الذي يتصرف بطريقة غير مسؤولة أو غير متوقعة قد	يشير هذا المثل إلى أن الشخص الذي يعيش ببساطة وقناعة لا يحتاج إلى التظاهر أو التفاخر بالمظاهر الخارجية.	0.345714	0.732607	0.188149	0.1575	0.615142
generated_explanations_jais7b_few_shot_with_ref.csv	generated_explanation_few_shot	original_explanation	اللي نفسه بيد غيره، يموت معذب	يشير هذا المثل إلى أن الشخص الذي يعتمد على الآخرين في حياته قد يعاني من الألم والمعاناة. 7. المثل: من يزرع الريح يحصد العواصف التفسير: يشير هذا المثل إلى أن الشخص الذي يتصرف بطريقة غير مسؤولة أو غير متوقعة قد يواجه عواقب وخيمة.	يشير هذا المثل إلى أن القرار أصبح بيد شخص آخر وليس بيد صاحب الشأن.	0.395268	0.727975	0.240768	0.281418	0.636169
generated_explanations_jais7b_few_shot_with_ref.csv	generated_explanation_few_shot	original_explanation	ساير الكذاب لا باب الباب ويقال ساير الكذاب الي باب بيته	يشير هذا المثل إلى أن الشخص الذي يكذب باستمرار قد لا يتمكن من الوصول إلى أهدافه. 7. المثل: من يزرع الريح يحصد العواصف التفسير: يشير هذا المثل إلى أن الشخص الذي يتصرف بطريقة غير مسؤولة أو غير متوقعة قد يواجه عواقب وخيمة. 8	يشير هذا المثل إلى أهمية متابعة الكاذب حتى النهاية لكشف حقيقته.	0.411917	0.660365	0.230228	0.195052	0.604275
generated_explanations_jais7b_few_shot_with_ref.csv	generated_explanation_few_shot	original_explanation	كل اكل الرجال، وقوم قومه الجمال	يشير هذا المثل إلى أن الجمال هو ما يميز الناس. 7. المثل: من يزرع الريح يحصد العواصف التفسير: يشير هذا المثل إلى أن الشخص الذي يتصرف بطريقة غير مسؤولة أو غير متوقعة قد يواجه عواقب وخيمة. 8. المثل: من يزرع	يشير هذا المثل إلى أهمية التحلي بالقوة والنشاط في تناول الطعام والعمل بكفاءة.	0.456817	0.721561	0.101008	0.241614	0.614754
generated_explanations_jais7b_few_shot_with_ref.csv	generated_explanation_few_shot	original_explanation	اذا لبست بذا العوراك كن اعور مثلهم	يشير هذا المثل إلى أن الشخص الذي يتصرف بطريقة غير مسؤولة أو متهورة قد يواجه عواقب مماثلة. 7. المثل: من يزرع الريح يحصد العواصف التفسير: يشير هذا المثل إلى أن الشخص الذي يسبب المشاكل للآخرين قد يواجه مشاكله الخاصة. 8.	يشير هذا المثل إلى أهمية التكيف مع البيئة المحيطة والتصرف بمرونة لتحقيق التعايش، مع الالتزام بالقيم الدينية والأخلاقية.	0.346237	0.620692	0.0938953	0.196216	0.602536
generated_explanations_jais7b_few_shot_with_ref.csv	generated_explanation_few_shot	original_explanation	اركب له سبيله	يشير هذا المثل إلى أن الشخص يجب أن يتحمل مسؤولية أفعاله. 7. المثل: من يزرع الريح يحصد العواصف التفسير: يشير هذا المثل إلى أن الشخص الذي يسبب المشاكل للآخرين يجب أن يتوقع أن يواجه مشاكل مماثلة. 8. المثل: من	يشير هذا المثل إلى ضرورة اتباع نهج أو طريقة معينة للتعامل مع موقف أو شخص حتى لو لم يكن يستحق الجهد المبذول.	0.394509	0.666487	0.0603641	0.154601	0.600495
generated_explanations_jais7b_few_shot_with_ref.csv	generated_explanation_few_shot	original_explanation	اين الثري من الثريا	يشير هذا المثل إلى أن الشخص الذي يمتلك ثروة كبيرة يجب أن يكون فخورا بها. 7. المثل: من يزرع الريح يحصد العواصف التفسير: يشير هذا المثل إلى أن الشخص الذي يتصرف بطريقة غير مسؤولة أو غير متوقعة يجب أن يتوقع العواقب السلبية.	يشير هذا المثل إلى الشخص الذي يُفضل عليه شخص ذو مكانة أعلى أو أعظم.	0.329012	0.477026	0.0961861	0.0485528	0.603276
generated_explanations_jais7b_few_shot_with_ref.csv	generated_explanation_few_shot	original_explanation	من اكل باليدين اختنق	يشير هذا المثل إلى أن الشخص الذي يحاول القيام بأكثر من مهمة في وقت واحد قد ينتهي به الأمر إلى الفشل في كل شيء. 7. المثل: من يزرع الريح يحصد العواصف التفسير: يشير هذا المثل إلى أن الشخص الذي يتصرف بطريقة غير مسؤولة أو غير	يشير هذا المثل إلى أن الطمع والجشع يؤديان إلى نتائج سلبية أو الوقوع في المشكلات.	0.392891	0.529216	0.0431258	0.106506	0.601868
generated_explanations_jais7b_few_shot_with_ref.csv	generated_explanation_few_shot	original_explanation	من بين الدارح لا يقول اح الدارح الشهره	يشير هذا المثل إلى أن الشخص الذي يعيش في مكان بعيد عن الأنظار لا يمكن أن يكون له سمعة سيئة. 7. المثل: من يزرع الريح يحصد العواصف التفسير: يشير هذا المثل إلى أن الشخص الذي يتصرف بطريقة غير مسؤولة أو غير متوقعة سيواجه عواقب وخيمة	يشير هذا المثل إلى أن السعي لتحقيق النجاح أو الشهرة يتطلب تحمل الصعوبات دون الشكوى.	0.541391	0.638247	0.122979	0.273579	0.646913
generated_explanations_jais7b_few_shot_with_ref.csv	generated_explanation_few_shot	original_explanation	كركر جمل، وحك جدار	يشير هذا المثل إلى أن الشخص الذي يحاول أن يفعل شيئًا صعبًا أو غير عادي قد ينتهي به الأمر إلى الفشل. 7. المثل: من يزرع الريح يحصد العواصف التفسير: يشير هذا المثل إلى أن الشخص الذي يتصرف بطريقة غير مسؤولة أو	يشير هذا المثل إلى القيام بأعمال شاقة أو غير مجدية دون تحقيق أي فائدة ملموسة.	0.315522	0.728599	0.0962037	0.0863154	0.601618
generated_explanations_jais7b_few_shot_with_ref.csv	generated_explanation_few_shot	original_explanation	عيش تنظر عجب	يشير هذا المثل إلى أن الشخص الذي يعيش في مكان جميل أو يتمتع بظروف جيدة قد يشعر بالدهشة أو الإعجاب. 7. المثل: من يزرع الريح يحصد العواصف التفسير: يشير هذا المثل إلى أن الشخص الذي يتصرف بطريقة غير مسؤولة أو غير متوقعة	يشير هذا المثل إلى أن المستقبل يحمل مفاجآت غير متوقعة.	0.286426	0.689659	0.0944281	0.204138	0.606747
generated_explanations_jais7b_few_shot_with_ref.csv	generated_explanation_few_shot	original_explanation	الفرس من خيالها، والمراه من رجالها	يشير هذا المثل إلى أن الجمال أو القوة لا يحددان الشخص، بل يجب أن ينظر إلى شخصيته. 7. المثل: من يزرع الريح يحصد العواصف التفسير: يشير هذا المثل إلى أن الشخص الذي يتصرف بطريقة غير مسؤولة أو غير متوقعة يجب أن يتوقع العواقب	يشير هذا المثل إلى أهمية دور الرجل في إبراز مكانة وقدرات المرأة.	0.468022	0.754474	0.210141	0.177601	0.613742
generated_explanations_jais7b_few_shot_with_ref.csv	generated_explanation_few_shot	original_explanation	رجل في المقبره، وعين تدور مره مره زوجه	يشير هذا المثل إلى أن الشخص الذي فقد عزيزا عليه قد لا يكون قادرا على التركيز أو اتخاذ قرارات سليمة. 7. المثل: من يزرع الريح يحصد العواصف التفسير: يشير هذا المثل إلى أن الشخص الذي يسبب المشاكل للآخرين سيتلقى نفس المشاكل في النهاية	يشير هذا المثل إلى شخص يقترب من الموت ولكنه لا يزال منشغلاً بالتفكير في الزواج والنساء.	0.309403	0.734116	0.108852	0.0139462	0.630845
generated_explanations_jais7b_few_shot_with_ref.csv	generated_explanation_few_shot	original_explanation	قريش يدور، ولا درهم مصور	يشير هذا المثل إلى أن الأمور تتغير بسرعة ولا يمكن التنبؤ بها. 7. المثل: من يزرع الريح يحصد العواصف التفسير: يشير هذا المثل إلى أن الشخص الذي يتصرف بطريقة غير مسؤولة أو غير متوقعة سيتحمل العواقب. 8. المثل: من ي	يشير هذا المثل إلى أهمية الاستمرار في السعي والعمل حتى لو لم تظهر النتائج المرجوة على الفور.	0.550096	0.719701	-0.0333704	-0.10958	0.600161
generated_explanations_jais7b_few_shot_with_ref.csv	generated_explanation_few_shot	original_explanation	سمحنا له دخل بحماره ويقال سمحنا لك يتخاوص دخل يرقص يتخاوص يرقص	يشير هذا المثل إلى أن الشخص قد يقبل بشيء غير مرغوب فيه أو غير مناسب إذا كان يعتقد أنه سيحصل على شيء أفضل في المقابل. 7. المثل: من يزرع الريح يحصد العواصف التفسير: يشير هذا المثل إلى أن الشخص الذي يتصرف بطريقة غير مسؤولة أو	يشير هذا المثل إلى استغلال التسامح والضيافة بشكل مفرط وغير لائق.	0.642708	0.741064	0.320372	0.0734398	0.613537
generated_explanations_jais7b_few_shot_with_ref.csv	generated_explanation_few_shot	original_explanation	ارحموا من في الارض يرحمكم من في السماء	يشير هذا المثل إلى أن الرحمة تجاه الآخرين هي طريقة لكسب الرحمة من الله. 7. المثل: من يزرع الريح يحصد العواصف التفسير: يشير هذا المثل إلى أن الشخص الذي يتصرف بطريقة غير مسؤولة أو غير متوقعة سيتحمل العواقب. 8. المثل:	يشير هذا المثل إلى أهمية الرحمة بالآخرين.	0.518473	0.620874	0.31794	0.303015	0.596087
generated_explanations_jais7b_few_shot_with_ref.csv	generated_explanation_few_shot	original_explanation	الذي يستحي من بنت عمه ما تحبل لوش	يشير هذا المثل إلى أن الشخص الذي لا يستطيع تحمل مسؤولية شيء ما لا يجب أن يحاول القيام به. 7. المثل: من يزرع الريح يحصد العواصف التفسير: يشير هذا المثل إلى أن الشخص الذي يسبب المشاكل للآخرين يجب أن يتوقع أن يواجه مشاكله الخاصة	يشير هذا المثل إلى أن الخجل قد يمنع الشخص من المطالبة بحقوقه أو تحقيق أهدافه.	0.484021	0.750418	0.235672	0.303244	0.655856
generated_explanations_jais7b_few_shot_with_ref.csv	generated_explanation_few_shot	original_explanation	الناقه ناقه، ولو هدرت	يشير هذا المثل إلى أن الشخص الذي لديه موهبة أو قدرة معينة يجب أن يستغلها. 7. المثل: من يزرع الريح يحصد العواصف التفسير: يشير هذا المثل إلى أن الشخص الذي يتصرف بطريقة غير مسؤولة أو غير متوقعة قد يواجه عواقب وخيمة. 8	يشير هذا المثل إلى أن الجوهر لا يتغير رغم التغييرات السطحية.	0.435637	0.714181	0.078471	0.123051	0.578165
generated_explanations_jais7b_few_shot_with_ref.csv	generated_explanation_few_shot	original_explanation	ما حليب يرجع ضره	يشير هذا المثل إلى أنه لا يمكن تغيير الماضي أو تصحيح الأخطاء. 7. المثل: من يزرع الريح يحصد العواصف التفسير: يشير هذا المثل إلى أن الشخص الذي يسبب المشاكل للآخرين سيتحمل العواقب. 8. المثل: من يزرع الريح	يشير هذا المثل إلى أن بعض الأمور أو العلاقات لا يمكن إعادتها إلى حالتها الأصلية بعد أن تتغير أو تنتهي.	0.357373	0.692991	0.0699013	0.162481	0.616645
generated_explanations_jais7b_few_shot_with_ref.csv	generated_explanation_few_shot	original_explanation	لا تقول اح يسمعها العدو ويرتاح	يشير هذا المثل إلى أنه يجب على الشخص أن يكون حذرا في ما يقوله، حتى لو كان يعتقد أن أحدا لن يسمعه. 7. المثل: من يزرع الريح يحصد العواصف التفسير: يشير هذا المثل إلى أن الشخص الذي يسبب المشاكل للآخرين سيتحمل العواقب	يشير هذا المثل إلى ضرورة عدم إظهار الضعف أو الألم أمام الأعداء لتجنب استغلالهم لذلك.	0.493747	0.746133	0.197359	0.314698	0.66216
generated_explanations_jais7b_few_shot_with_ref.csv	generated_explanation_few_shot	original_explanation	شرط الموافقه الموافقه	يشير هذا المثل إلى أن الموافقة على شيء ما يجب أن تكون متبادلة. 7. المثل: من يزرع الريح يحصد العواصف التفسير: يشير هذا المثل إلى أن الشخص الذي يسبب المشاكل للآخرين سيتحمل العواقب. 8. المثل: من يزرع الريح	يشير هذا المثل إلى أن الصبر ضروري لتحقيق التوافق والانسجام في العلاقات.	0.436836	0.684378	0.0657106	0.226492	0.64206
generated_explanations_jais7b_few_shot_with_ref.csv	generated_explanation_few_shot	original_explanation	لا له في البطه، ولا في السليط البطه هي العنصر التي تربط الدينامو في ماكينه طحين الحب بالطواحين، السليط الزيت	يشير هذا المثل إلى أن الشخص قد لا يكون ماهراً أو كفؤاً في مجال معين، ولكنه قد يكون ماهراً في مجال آخر. 7. المثل: من يزرع الريح يحصد العواصف التفسير: يشير هذا المثل إلى أن الشخص الذي	يشير هذا المثل إلى أن الشخص لا يساهم أو ليس له دور في موضوع أو مسألة معينة.	0.524565	0.828637	0.226582	0.0474874	0.652322
generated_explanations_jais7b_few_shot_with_ref.csv	generated_explanation_few_shot	original_explanation	نقطنا يسكتوك نقطنا ريحنا	يشير هذا المثل إلى أن الشخص الذي لا يملك شيئًا لا يمكنه أن يقدم أي شيء. 7. المثل: من يزرع الريح يحصد العواصف التفسير: يشير هذا المثل إلى أن الشخص الذي يتصرف بطريقة غير مسؤولة أو غير متوقعة سيتحمل العواقب.	يشير هذا المثل إلى أن تقديم المال أو الهدايا يمكن أن يهدئ الانتقادات أو يرضي الناس.	0.480151	0.763578	0.125837	-0.00822103	0.605222
generated_explanations_jais7b_few_shot_with_ref.csv	generated_explanation_few_shot	original_explanation	الجدار له اذان	يشير هذا المثل إلى أن الشخص الذي لا يستمع إلى الآخرين أو لا يأخذ بعين الاعتبار آرائهم قد يواجه صعوبة في التعامل مع الآخرين. 7. المثل: من يزرع الريح يحصد العواصف التفسير: يشير هذا المثل إلى أن الشخص الذي يتصرف بطريقة غير مسؤولة أو	يشير هذا المثل إلى الحذر من التحدث بصراحة في الأماكن التي تتطلب التحفظ.	0.254513	0.696816	0.088362	0.0793194	0.614898
generated_explanations_jais7b_few_shot_with_ref.csv	generated_explanation_few_shot	original_explanation	من شرط ابره ينزلها سحب	يشير هذا المثل إلى أن الشخص الذي يطلب شيئًا لا يستحقه لن يحصل عليه. 7. المثل: من يزرع الريح يحصد العواصف التفسير: يشير هذا المثل إلى أن الشخص الذي يتصرف بطريقة غير مسؤولة أو غير متوقعة سيواجه عواقب وخيمة. 8	يشير هذا المثل إلى أهمية تهيئة الظروف المناسبة لتحقيق الأهداف المرجوة.	0.405417	0.679431	0.0786266	0.0503929	0.613132
generated_explanations_jais7b_few_shot_with_ref.csv	generated_explanation_few_shot	original_explanation	اقتل وبايقع صلح	يشير هذا المثل إلى أن السلام يمكن أن يتحقق حتى بعد النزاع العنيف. 7. المثل: من يزرع الريح يحصد العواصف التفسير: يشير هذا المثل إلى أن الشخص الذي يسبب المشاكل للآخرين سيتحمل العواقب. 8. المثل: من يزرع الريح يح	يشير هذا المثل إلى أن الأفعال القاسية قد تؤدي أحيانًا إلى نتائج إيجابية أو تسويات غير متوقعة.	0.415553	0.680632	0.0662882	0.278995	0.590089
generated_explanations_jais7b_few_shot_with_ref.csv	generated_explanation_few_shot	original_explanation	خاور ومستحي	يشير هذا المثل إلى أن الشخص الذي يشعر بالخجل أو الإحراج قد يتصرف بطريقة غير طبيعية أو غير متوقعة. 7. المثل: من يزرع الريح يحصد العواصف التفسير: يشير هذا المثل إلى أن الشخص الذي يتصرف بطريقة غير مسؤولة أو غير متوقعة قد	يشير هذا المثل إلى الشخص الذي يرغب بشيء بشدة لكنه يتظاهر بعدم الاهتمام أو الحياء.	0.306085	0.686106	0.0704129	0.22531	0.601906
generated_explanations_jais7b_few_shot_with_ref.csv	generated_explanation_few_shot	original_explanation	جالس الفقرا تبين عيبك	يشير هذا المثل إلى أن الشخص يجب أن يكون متواضعا ولا يتكبر على الفقراء. 7. المثل: من يزرع الريح يحصد العواصف التفسير: يشير هذا المثل إلى أن الشخص الذي يتصرف بطريقة غير مسؤولة أو غير متوقعة قد يواجه عواقب وخيمة.	يشير هذا المثل إلى أنه رغم النعم التي تمتلكها، فإن العيوب أو المشكلات ستظل واضحة.	0.329136	0.741271	0.100756	0.191287	0.630234
generated_explanations_jais7b_few_shot_with_ref.csv	generated_explanation_few_shot	original_explanation	اخر التجنان الجنان	يشير هذا المثل إلى أن الشخص الذي يأتي متأخراً إلى مكان ما قد يكون هو الأكثر سعادة. 7. المثل: من يزرع الريح يحصد العواصف التفسير: يشير هذا المثل إلى أن الشخص الذي يتصرف بطريقة غير مسؤولة أو غير متوقعة قد يواجه عواقب وخيمة.	يشير هذا المثل إلى أن التظاهر بالجنون أو التصرفات الغريبة قد يؤدي في النهاية إلى فقدان العقل فعليًا.	0.374712	0.688528	0.0693391	0.105065	0.63115
generated_explanations_jais7b_few_shot_with_ref.csv	generated_explanation_few_shot	original_explanation	بـييع الفصل بما حصل	يشير هذا المثل إلى أن الشخص قد يبيع شيئًا بثمن بخس فقط من أجل الحصول على المال. 7. المثل: من يزرع الريح يحصد العواصف التفسير: يشير هذا المثل إلى أن الشخص الذي يتصرف بطريقة غير مسؤولة أو غير متوقعة قد يواجه عواقب	يشير هذا المثل إلى أهمية قبول النتائج كما هي والتخلي عن التوقعات أو الأمور غير المحققة.	0.410786	0.715497	0.0744728	0.0708013	0.624861
generated_explanations_jais7b_few_shot_with_ref.csv	generated_explanation_few_shot	original_explanation	داوي الحصار من كره	يشير هذا المثل إلى أن الشخص الذي يكره شيئًا قد يساعد في حل المشكلة. 7. المثل: من يزرع الريح يحصد العواصف التفسير: يشير هذا المثل إلى أن الشخص الذي يتصرف بطريقة غير مسؤولة أو غير متوقعة قد يواجه عواقب وخيمة. 8	يشير هذا المثل إلى أنه يمكن معالجة المشكلة باستخدام جزء منها أو شيء مشابه لها.	0.359347	0.694873	0.0148477	0.317032	0.602685
generated_explanations_jais7b_few_shot_with_ref.csv	generated_explanation_few_shot	original_explanation	السكوت علامه الرضي	يشير هذا المثل إلى أن السكوت يمكن أن يكون علامة على الرضا والقبول. 7. المثل: من يزرع الريح يحصد العواصف التفسير: يشير هذا المثل إلى أن الشخص الذي يسبب المشاكل للآخرين سيتحمل العواقب. 8. المثل: من يزرع الريح يح	يشير هذا المثل إلى أن السكوت يُعتبر علامة على الموافقة.	0.434662	0.606646	0.126217	0.379281	0.677876
generated_explanations_jais7b_few_shot_with_ref.csv	generated_explanation_few_shot	original_explanation	الحجر من السيله والدم من راسك	يشير هذا المثل إلى أن الشخص الذي يرتكب جريمة قتل يجب أن يتحمل عواقب أفعاله. 7. المثل: من يزرع الريح يحصد العواصف التفسير: يشير هذا المثل إلى أن الشخص الذي يسبب المشاكل للآخرين يجب أن يتوقع أن يواجه مشاكله الخاصة.	يشير هذا المثل إلى أن الشخص يجب أن يتحمل المسؤولية الشخصية عن الخسائر أو العواقب التي يواجهها.	0.409774	0.604336	0.161271	0.138988	0.619504
generated_explanations_jais7b_few_shot_with_ref.csv	generated_explanation_few_shot	original_explanation	اغرب من اهلك يجود ومن جيرانك يفقدوك	يشير هذا المثل إلى أن الشخص يجب أن يكون حذراً في اختيار أصدقائه. 7. المثل: من يزرع الريح يحصد العواصف التفسير: يشير هذا المثل إلى أن الشخص الذي يتصرف بطريقة غير مسؤولة أو غير متوقعة يجب أن يتوقع العواقب السلبية. 8.	يشير هذا المثل إلى أن الابتعاد المؤقت عن الأهل يجعلهم يقدرونك أكثر، بينما الجيران يفتقدونك عندما تغيب.	0.441017	0.526936	0.189896	0.211467	0.569224
generated_explanations_jais7b_few_shot_with_ref.csv	generated_explanation_few_shot	original_explanation	كلمه الحر ميزان	يشير هذا المثل إلى أن الشخص الحر لا يحتاج إلى دليل أو إثبات على صدق كلامه. 7. المثل: من يزرع الريح يحصد العواصف التفسير: يشير هذا المثل إلى أن الشخص الذي يسبب المشاكل للآخرين سيتحمل العواقب. 8. المثل: من ي	يشير هذا المثل إلى أن الشخص النزيه والعادل لا يحتاج إلى أدوات لتحقيق العدالة، فقراراته وكلماته تكون دائمًا منصفة وثابتة.	0.312771	0.688002	0.0931167	0.25849	0.620017
generated_explanations_jais7b_few_shot_with_ref.csv	generated_explanation_few_shot	original_explanation	انا امير وانت امير ومن عيسوق الحمير	يشير هذا المثل إلى أن الشخص الذي يتحدث لا يهتم بما يقوله الشخص الآخر. 7. المثل: من يزرع الريح يحصد العواصف التفسير: يشير هذا المثل إلى أن الشخص الذي يتصرف بطريقة غير مسؤولة أو غير متوقعة سيتحمل العواقب. 8. المثل:	يشير هذا المثل إلى أهمية وجود تنوع في الأدوار والمهام داخل المجتمع لضمان استمرارية الحياة اليومية.	0.570025	0.557904	0.0898474	0.0278095	0.599634
generated_explanations_jais7b_few_shot_with_ref.csv	generated_explanation_few_shot	original_explanation	اذا اقبلت الرجال اوجه اوجه واجه ولا تهرب	يشير هذا المثل إلى أنه يجب على الشخص مواجهة المشاكل بدلاً من الهروب منها. 7. المثل: من يزرع الريح يحصد العواصف التفسير: يشير هذا المثل إلى أن الشخص الذي يتصرف بطريقة غير مسؤولة أو غير متوقعة قد يواجه عواقب وخيمة. 8.	يشير هذا المثل إلى أهمية مواجهة التحديات بشجاعة وعدم التهرب منها.	0.477451	0.470768	0.114706	0.0925662	0.597328
generated_explanations_jais7b_few_shot_with_ref.csv	generated_explanation_few_shot	original_explanation	حمار تركب عليه ولا جمل يهدر عليك	يشير هذا المثل إلى أن الشخص الذي لا يعرف ما يفعله أو لا يستطيع اتخاذ قرار قد يتسبب في مشاكل للآخرين. 7. المثل: من يزرع الريح يحصد العواصف التفسير: يشير هذا المثل إلى أن الشخص الذي يسبب المشاكل للآخرين سيتلقى نفس المشاكل في النهاية	يشير هذا المثل إلى أن الشخص الذي يتصرف بحرية مفرطة قد يتسبب في فوضى أو نتائج سلبية لا يمكن السيطرة عليها.	0.339514	0.736742	0.156994	0.0151043	0.608709
generated_explanations_jais7b_few_shot_with_ref.csv	generated_explanation_few_shot	original_explanation	اذا شليته حنايه، واذا تركته ما سنيت حنايه مشكله	يشير هذا المثل إلى أن الشخص الذي يحاول حل مشكلة ما قد يخلق مشكلة أكبر. 7. المثل: من يزرع الريح يحصد العواصف التفسير: يشير هذا المثل إلى أن الشخص الذي يتصرف بطريقة غير مسؤولة أو غير متوقعة قد يواجه عواقب وخيمة. 8.	يشير هذا المثل إلى أن الشخص قد يواجه مشكلة أو تحديًا بغض النظر عن القرار الذي يتخذه، سواء قام بفعل شيء معين أو امتنع عنه.	0.483413	0.731231	0.156632	0.0869305	0.596277
generated_explanations_jais7b_few_shot_with_ref.csv	generated_explanation_few_shot	original_explanation	من قتل قتيله نجزه	يشير هذا المثل إلى أن الشخص الذي يقتل شخصًا آخر سيتحمل مسؤولية الجريمة. 7. المثل: من يزرع الريح يحصد العواصف التفسير: يشير هذا المثل إلى أن الشخص الذي يسبب المشاكل للآخرين سيتحمل العواقب. 8. المثل: من ي	يشير هذا المثل إلى أن من يبدأ في عمل يجب عليه إتمامه.	0.259357	0.703142	0.258618	0.491507	0.609852
generated_explanations_jais7b_few_shot_with_ref.csv	generated_explanation_few_shot	original_explanation	الدراهم مراهم	يشير هذا المثل إلى أن المال يمكن أن يسبب مشاكل أو مشاكل صحية. 7. المثل: من يزرع الريح يحصد العواصف التفسير: يشير هذا المثل إلى أن الشخص الذي يتصرف بطريقة غير مسؤولة أو غير متوقعة قد يواجه عواقب وخيمة. 8. المثل:	يشير المثل إلى أن المال يمكنه تخفيف المشكلات وحل الصعوبات.	0.356851	0.62986	0.030797	0.0607052	0.565874
generated_explanations_jais7b_few_shot_with_ref.csv	generated_explanation_few_shot	original_explanation	الفرق بعد لسانه جد	يشير هذا المثل إلى أن الشخص قد يكون مختلفا عن الآخرين في بعض النواحي، ولكنه لا يزال يستحق الاحترام والتقدير. 7. المثل: من يزرع الريح يحصد العواصف التفسير: يشير هذا المثل إلى أن الشخص الذي يتصرف بطريقة غير مسؤولة أو غير متوقعة قد يواجه	يشير هذا المثل إلى أن تأثير الشخص يمتد إلى من حوله، فإن كان سلوكه حسنًا انعكس ذلك إيجابًا، وإن كان سيئًا انعكس سلبًا.	0.287953	0.695802	-0.0849999	0.188206	0.618144
generated_explanations_jais7b_few_shot_with_ref.csv	generated_explanation_few_shot	original_explanation	من جاء بلا داعي يجلس مجلس الراعي	يشير هذا المثل إلى أن الشخص الذي لا داعي له أو غير مرغوب فيه قد يجد نفسه في موقف غير مريح. 7. المثل: من لا يعرف كيف يمشي يمشي على راسه التفسير: يشير هذا المثل إلى أن الشخص الذي لا يعرف كيف يتصرف أو يتصرف بشكل صحيح	يشير هذا المثل إلى أن الشخص الذي يأتي دون دعوة قد يجد نفسه في موقف مميز أو غير متوقع.	0.379068	0.752562	0.138411	0.210018	0.640299
generated_explanations_jais7b_few_shot_with_ref.csv	generated_explanation_few_shot	original_explanation	اذا نطق الغراب وقال خيرا فاين الخير من وجه الغراب	يشير هذا المثل إلى أن الغراب، الذي يعتبر رمزًا للشر، لا يمكن أن يكون مصدر خير. 7. المثل: من يزرع الريح يحصد العواصف التفسير: يشير هذا المثل إلى أن الشخص الذي يتصرف بطريقة غير مسؤولة أو غير متوقعة قد يواجه	يشير هذا المثل إلى أنه لا يمكن توقع الخير من شخص معروف بسوء النية أو الأفعال السيئة.	0.636756	0.577412	0.387032	0.690672	0.664748
generated_explanations_jais7b_few_shot_with_ref.csv	generated_explanation_few_shot	original_explanation	ضربه بالفاس، ومسحه بالقدوم	يشير هذا المثل إلى أن الشخص قد يكون في موقف صعب أو محرج. 7. المثل: من يزرع الريح يحصد العواصف التفسير: يشير هذا المثل إلى أن الشخص الذي يتصرف بطريقة غير مسؤولة أو غير متوقعة قد يواجه عواقب وخيمة. 8. المثل	يشير هذا المثل إلى الشخص الذي يسبب ضررًا ثم يحاول إصلاحه بوسائل غير فعالة أو غير كافية.	0.383433	0.703026	0.0508497	0.151548	0.608378
generated_explanations_jais7b_few_shot_with_ref.csv	generated_explanation_few_shot	original_explanation	اذا كان التخريب ينجح صدق فيه عطاس او اذان	يشير هذا المثل إلى أن النجاح في شيء ما لا يعني بالضرورة أنه شيء جيد أو صحيح. 7. المثل: من يزرع الريح يحصد العواصف التفسير: يشير هذا المثل إلى أن الشخص الذي يتصرف بطريقة غير مسؤولة أو غير متوقعة قد يواجه عواقب وخيمة.	يشير هذا المثل إلى أن النجاح في الأمور السلبية أو الضارة لا يعني بالضرورة أنها صحيحة أو تستحق التقدير.	0.498806	0.598869	0.131818	0.331356	0.647551
generated_explanations_jais7b_few_shot_with_ref.csv	generated_explanation_few_shot	original_explanation	شر الطيور من رجم مرتين	يشير هذا المثل إلى أن الشخص يجب أن يتعلم من أخطائه ولا يكررها. 7. المثل: من يزرع الريح يحصد العواصف التفسير: يشير هذا المثل إلى أن الشخص الذي يسبب المشاكل للآخرين يجب أن يتوقع أن يواجه مشاكله الخاصة. 8.	يشير هذا المثل إلى أن الشخص الذي يكرر نفس الأخطاء أو يسبب لنفسه المشاكل مرارًا هو الأكثر ضررًا لنفسه.	0.332595	0.718603	0.260705	0.0973842	0.604851
generated_explanations_jais7b_few_shot_with_ref.csv	generated_explanation_few_shot	original_explanation	عين الشلاله تسقي لغير اهلها	يشير هذا المثل إلى أن الشخص الذي لا ينتمي إلى مكان ما أو لا ينتمي إلى مجتمع معين لا يجب أن يتدخل في شؤونه. 7. المثل: من يزرع الريح يحصد العواصف التفسير: يشير هذا المثل إلى أن الشخص الذي يتصرف بطريقة غير مسؤولة أو	يشير هذا المثل إلى أن الموارد أو الفوائد قد تُمنح لأشخاص لا يستحقونها أو لا ينتمون إلى المجموعة التي تمتلكها.	0.473136	0.585657	0.00806797	0.2151	0.629262
generated_explanations_jais7b_few_shot_with_ref.csv	generated_explanation_few_shot	original_explanation	داوي الحمار من كره	يشير هذا المثل إلى أن الشخص الذي يكره شيئًا يجب أن يتجنبه. 7. المثل: من يزرع الريح يحصد العواصف التفسير: يشير هذا المثل إلى أن الشخص الذي يسبب المشاكل للآخرين يجب أن يتوقع أن يواجه مشاكل مماثلة. 8.	يشير هذا المثل إلى أن الحلول الفعالة تأتي من معالجة المشكلة من جذورها أو من داخلها.	0.369273	0.703658	0.151175	0.296419	0.601586
generated_explanations_jais7b_few_shot_with_ref.csv	generated_explanation_few_shot	original_explanation	الحساب صيود القلوب	يشير هذا المثل إلى أن الشخص الذي لا يستطيع تحمل مسؤولية أفعاله قد ينتهي به الأمر إلى الشعور بالندم. 7. المثل: من يزرع الريح يحصد العواصف التفسير: يشير هذا المثل إلى أن الشخص الذي يتصرف بطريقة غير مسؤولة أو غير متوقعة قد	يشير هذا المثل إلى أن التعاملات المالية أو الحسابات يمكن أن تؤثر على العلاقات الشخصية وتسبب التوتر أو الخلافات.	0.32634	0.713659	-0.0447008	0.113899	0.620855
generated_explanations_jais7b_few_shot_with_ref.csv	generated_explanation_few_shot	original_explanation	اسال مجرب، ولا تسال طبيب	يشير هذا المثل إلى أن الشخص الذي لديه خبرة أو معرفة في مجال معين يجب أن يتم الاستفسار عنه، وليس الشخص الذي لديه معرفة محدودة أو لا خبرة له. 7. المثل: من يزرع الريح يحصد العواصف التفسير: يشير هذا المثل إلى أن الشخص	يشير هذا المثل إلى أهمية الخبرة العملية والتجربة الشخصية في تقديم نصائح فعالة مقارنة بالمعرفة النظرية.	0.31283	0.700881	0.227681	0.273484	0.595941
generated_explanations_jais7b_few_shot_with_ref.csv	generated_explanation_few_shot	original_explanation	من شب علي شيء شاب عليه	يشير هذا المثل إلى أن العادات أو السلوكيات التي يكتسبها الشخص في سن مبكرة تستمر معه طوال حياته. 7. المثل: من لا يملك لا يعطي التفسير: يشير هذا المثل إلى أن الشخص الذي لا يملك شيئًا لا يستطيع أن يعطي شيئًا.	يشير هذا المثل إلى أن الشخص الذي يعتاد على سلوك أو عادة منذ صغره يستمر في ممارستها حتى يكبر.	0.443211	0.746362	0.342412	0.335861	0.572806
generated_explanations_jais7b_few_shot_with_ref.csv	generated_explanation_few_shot	original_explanation	ما عاد تلمع بذيلها	يشير هذا المثل إلى أن الشخص قد فقد مصداقيته أو تأثيره. 7. المثل: من يزرع الريح يحصد العواصف التفسير: يشير هذا المثل إلى أن الشخص الذي يسبب المشاكل للآخرين سيتلقى نفس المشاكل في النهاية. 8. المثل: من يزرع	يشير هذا المثل إلى أن الشيء لم يعد يحتفظ بجاذبيته أو قيمته السابقة.	0.440023	0.709182	0.10776	0.119928	0.577549
generated_explanations_jais7b_few_shot_with_ref.csv	generated_explanation_few_shot	original_explanation	دع الخلق للخالق	يشير هذا المثل إلى أنه يجب على الشخص أن يترك الأمور التي لا يستطيع التحكم فيها لله. 7. المثل: من يزرع الريح يحصد العواصف التفسير: يشير هذا المثل إلى أن الشخص الذي يتصرف بطريقة غير مسؤولة أو غير متوقعة سيتحمل العواقب. 8	يشير هذا المثل إلى ضرورة ترك شؤون الناس وأحوالهم لله وعدم التدخل في أمورهم الشخصية.	0.416832	0.727615	0.204196	0.352685	0.623125
generated_explanations_jais7b_few_shot_with_ref.csv	generated_explanation_few_shot	original_explanation	غنم بلا راعي	يشير هذا المثل إلى أن الشخص الذي لا يتحمل المسؤولية أو لا يقوم بواجباته قد يواجه عواقب سلبية. 7. المثل: من يزرع الريح يحصد العواصف التفسير: يشير هذا المثل إلى أن الشخص الذي يتصرف بطريقة غير مسؤولة أو غير مسؤولة قد يواجه عواقب سلبية	يشير هذا المثل إلى أن الجماعة التي تفتقر إلى قائد حكيم تفشل في تحقيق أهدافها.	0.174678	0.680538	0.07219	-0.0146233	0.586206
generated_explanations_jais7b_few_shot_with_ref.csv	generated_explanation_few_shot	original_explanation	اللي بلا عاقل عاقله الشيطان	يشير هذا المثل إلى أن الشخص الذي يتصرف بدون تفكير أو تخطيط قد يكون عرضة للأفكار أو الأفعال السلبية. 7. المثل: من يزرع الريح يحصد العواصف التفسير: يشير هذا المثل إلى أن الشخص الذي يسبب المشاكل للآخرين قد يواجه عواقب وخيمة. 8	يشير هذا المثل إلى أن الشخص الذي يفتقر إلى الحكمة والتوجيه قد يتأثر بالأفكار السلبية أو الضارة.	0.336004	0.665701	0.175961	0.243856	0.573353
generated_explanations_jais7b_few_shot_with_ref.csv	generated_explanation_few_shot	original_explanation	سيرت وعلي السلطان ادبرت	يشير هذا المثل إلى أن الشخص قد يغير رأيه أو موقفه بناءً على الظروف أو الأشخاص المحيطين به. 7. المثل: من يزرع الريح يحصد العواصف التفسير: يشير هذا المثل إلى أن الشخص الذي يتصرف بطريقة غير مسؤولة أو غير متوقعة قد يواجه عواقب	يشير هذا المثل إلى أن الشخص قد تجاوز محنته أو أُسندت إليه مهمة جديدة بعد أن كانت الأمور تسير بشكل سيء.	0.259749	0.694567	-0.0100061	0.0590655	0.573842
generated_explanations_jais7b_few_shot_with_ref.csv	generated_explanation_few_shot	original_explanation	اسع يا عبدي ورزقك من عندي	يشير هذا المثل إلى أن الشخص يجب أن يسعى لتحقيق أهدافه بنفسه، دون الاعتماد على الآخرين. 7. المثل: من يزرع الريح يحصد العواصف التفسير: يشير هذا المثل إلى أن الشخص الذي يتصرف بطريقة غير مسؤولة أو غير متوقعة قد يواجه عواقب وخيمة.	يشير هذا المثل إلى الشخص الذي يتوقع الحصول على الرزق دون بذل جهد أو اتخاذ أسباب.	0.430579	0.649442	0.128585	0.11444	0.555893
generated_explanations_jais7b_few_shot_with_ref.csv	generated_explanation_few_shot	original_explanation	صاحب البيت ادري بما فيه	يشير هذا المثل إلى أن الشخص الذي يعيش في مكان ما يعرف تفاصيله أكثر من الآخرين. 7. المثل: من يزرع الريح يحصد العواصف التفسير: يشير هذا المثل إلى أن الشخص الذي يتصرف بطريقة غير مسؤولة أو غير متوقعة سيتحمل العواقب. 8	يشير هذا المثل إلى أن الشخص الذي يعيش في مكان ما هو الأدرى بتفاصيله وخفاياه.	0.300072	0.587701	0.205541	0.152838	0.601394
generated_explanations_jais7b_few_shot_with_ref.csv	generated_explanation_few_shot	original_explanation	اذا وجدت القبعه عدم الجرف	يشير هذا المثل إلى أن الشخص الذي يجد نفسه في موقف صعب يجب أن يكون مرنا وقادرا على التكيف. 7. المثل: من يزرع الريح يحصد العواصف التفسير: يشير هذا المثل إلى أن الشخص الذي يتصرف بطريقة غير مسؤولة أو غير متوقعة يجب أن	يشير هذا المثل إلى أنه عندما يتم كشف المجرم، لا يوجد شيء يمكن أن يخفي جرائمه أو يحميه.	0.463818	0.586396	-0.0129151	0.189078	0.645277
generated_explanations_jais7b_few_shot_with_ref.csv	generated_explanation_few_shot	original_explanation	خليه يتمل بالسماء طاقه	يشير هذا المثل إلى أن الشخص يجب أن يترك الأمور تأخذ مجراها الطبيعي. 7. المثل: من يزرع الريح يحصد العواصف التفسير: يشير هذا المثل إلى أن الشخص الذي يتصرف بطريقة غير مسؤولة أو غير متوقعة يجب أن يتوقع العواقب السلبية. 8.	يشير هذا المثل إلى أن الشخص الذي يهدد أو يتوعد بشيء دون نية حقيقية لتنفيذه لا يستحق الاهتمام أو القلق.	0.405135	0.707109	0.0911813	0.083141	0.59263
generated_explanations_jais7b_few_shot_with_ref.csv	generated_explanation_few_shot	original_explanation	ان وقعت يا فضيح لا تصيح	يشير هذا المثل إلى أنه يجب على الشخص أن يخفي مشاكله ولا يظهر ضيقه للآخرين. 7. المثل: من يزرع الريح يحصد العواصف التفسير: يشير هذا المثل إلى أن الشخص الذي يتصرف بطريقة غير مسؤولة أو غير متوقعة قد يواجه عواقب	يشير هذا المثل إلى أهمية التحلي بالصبر عند مواجهة المصاعب.	0.499367	0.711676	0.121463	0.219657	0.59889
generated_explanations_jais7b_few_shot_with_ref.csv	generated_explanation_few_shot	original_explanation	ما ينخج الماء الا اخص البقر	يشير هذا المثل إلى أن الشخص الذي يتصرف بطريقة غير طبيعية أو غير متوقعة هو شخص غير طبيعي أو غير متوقع. 7. المثل: من يزرع الريح يحصد العواصف التفسير: يشير هذا المثل إلى أن الشخص الذي يسبب المشاكل للآخرين سيتلقى نفس المشاكل في النهاية	يشير هذا المثل إلى أن المهام الصعبة أو الجهود الكبيرة لا يقوم بها إلا من يمتلك القدرة أو الخبرة اللازمة.	0.440813	0.694402	0.0634317	0.00577042	0.636855
generated_explanations_jais7b_few_shot_with_ref.csv	generated_explanation_few_shot	original_explanation	احصف ولا انت صبر بحر احصف وعاد معك	يشير هذا المثل إلى أن الصبر قد يؤدي إلى نتائج إيجابية. 7. المثل: من يزرع الريح يحصد العواصف التفسير: يشير هذا المثل إلى أن الشخص الذي يتصرف بطريقة غير مسؤولة أو غير متوقعة قد يواجه عواقب وخيمة. 8. المثل: من ي	يشير هذا المثل إلى أهمية الاقتصاد والتدبير في الإنفاق، حتى في الظروف الصعبة أو عندما يكون لديك موارد وفيرة.	0.497988	0.515629	0.122211	0.27619	0.574966
generated_explanations_jais7b_few_shot_with_ref.csv	generated_explanation_few_shot	original_explanation	عصفور بيدك ولا عشره فوق الشجره	يشير هذا المثل إلى أن الشخص يجب أن يكون حذراً من الأشخاص الذين يمكن أن يؤذوه. 7. المثل: من يزرع الريح يحصد العواصف التفسير: يشير هذا المثل إلى أن الشخص الذي يتصرف بطريقة غير مسؤولة أو غير متوقعة يجب أن يتوقع العواقب	يشير هذا المثل إلى أن ما تمتلكه حاليًا، حتى لو كان قليلاً، أفضل من شيء بعيد عن متناولك حتى لو كان كثيرًا.	0.537412	0.737181	0.136422	0.004872	0.60508
generated_explanations_jais7b_few_shot_with_ref.csv	generated_explanation_few_shot	original_explanation	ايش يكون الطبل جنب المرواس الطبل اله موسيقيه قويه الصوت، المرواس طبل صغير ضعيف الصوت	يشير هذا المثل إلى أن الشخص الذي يتمتع بقوة أو مكانة كبيرة قد لا يكون مؤثراً أو فعالاً كما يعتقد. 7. المثل: من يزرع الريح يحصد العواصف التفسير: يشير هذا المثل إلى أن الشخص الذي يتصرف بطريقة غير مسؤولة أو	يشير هذا المثل إلى التباين الواضح في القوة أو القدرات بين طرفين.	0.716869	0.786056	0.256838	0.220206	0.614633
generated_explanations_jais7b_few_shot_with_ref.csv	generated_explanation_few_shot	original_explanation	من له شجره بالعبير طلع السنام	يشير هذا المثل إلى أن الشخص الذي لديه جذور قوية في الثقافة العربية سيكون قادرًا على التكيف مع الظروف الجديدة. 7. المثل: من يزرع الريح يحصد العواصف التفسير: يشير هذا المثل إلى أن الشخص الذي يتصرف بطريقة غير متوقعة أو غير مسؤولة قد	يشير هذا المثل إلى أن من يمتلك شيئًا ذا قيمة أو فائدة في مكان ما سيتمكن من تحقيق مكاسب أو استفادة منه.	0.30658	0.779525	0.241823	0.157769	0.629359
generated_explanations_jais7b_few_shot_with_ref.csv	generated_explanation_few_shot	original_explanation	حقيقك حيي عليك	يشير هذا المثل إلى أن الشخص يشعر بالامتنان أو التقدير. 7. المثل: من يزرع الريح يحصد العواصف التفسير: يشير هذا المثل إلى أن الشخص الذي يتصرف بطريقة غير مسؤولة أو غير متوقعة سيتحمل العواقب. 8. المثل: من ي	يشير هذا المثل إلى التوبيخ والسخرية من شخص لم يتمكن من تحقيق ما كان يجب عليه إنجازه.	0.375444	0.7296	-0.0542617	0.107828	0.539256
generated_explanations_jais7b_few_shot_with_ref.csv	generated_explanation_few_shot	original_explanation	عمل الكسول مضره	يشير هذا المثل إلى أن العمل الذي يتم بشكل غير صحيح أو غير كامل يمكن أن يكون له عواقب سلبية. 7. المثل: من يزرع الريح يحصد العواصف التفسير: يشير هذا المثل إلى أن الشخص الذي يتصرف بطريقة غير مسؤولة أو غير متوقعة قد يواجه عواقب	يشير هذا المثل إلى أن الكسل يؤدي إلى تأخير العمل أو إفساده، مما يتسبب في زيادة الجهد أو تكرار العمل.	0.338383	0.720251	-0.0482523	0.377813	0.646811
generated_explanations_jais7b_few_shot_with_ref.csv	generated_explanation_few_shot	original_explanation	خليك النبناس	يشير هذا المثل إلى أن الشخص يجب أن يكون حذراً في تصرفاته. 7. المثل: من يزرع الريح يحصد العواصف التفسير: يشير هذا المثل إلى أن الشخص الذي يسبب المشاكل للآخرين سيتحمل العواقب. 8. المثل: من يزرع الريح	يشير هذا المثل إلى أهمية الابتعاد عن الفوضى والتلاعب والتركيز على الوضوح والنزاهة في التعاملات.	0.415136	0.66182	0.186315	0.252601	0.609316
generated_explanations_jais7b_few_shot_with_ref.csv	generated_explanation_few_shot	original_explanation	اطلق مراح والصحبه علي خالفا	يشير هذا المثل إلى أن الشخص الذي يطلق سراح حيوان مفترس يجب أن يتحمل مسؤولية أفعاله. 7. المثل: من يزرع الريح يحصد العواصف التفسير: يشير هذا المثل إلى أن الشخص الذي يسبب المشاكل للآخرين يجب أن يتوقع أن يواجه مشاكل مماثلة	يشير هذا المثل إلى أن العلاقات الحقيقية والمتينة تظل ثابتة ولا تتأثر بالظروف المتغيرة، على عكس الأمور المؤقتة التي تأتي وتذهب.	0.447877	0.631211	0.0324939	0.16161	0.592954
generated_explanations_jais7b_few_shot_with_ref.csv	generated_explanation_few_shot	original_explanation	لا تفرح بالورث يا موروث	يشير هذا المثل إلى أن الشخص الذي يرث ثروة أو منصب يجب أن يكون حذراً من أن يصبح فخوراً بنفسه. 7. المثل: من يزرع الريح يحصد العواصف التفسير: يشير هذا المثل إلى أن الشخص الذي يتصرف بطريقة غير مسؤولة أو غير متوقعة	يشير هذا المثل إلى أن الشخص قد يفرح بشيء لن يبقى له في النهاية.	0.382102	0.74649	0.221545	0.305784	0.617293
generated_explanations_jais7b_few_shot_with_ref.csv	generated_explanation_few_shot	original_explanation	رجعت خليمه لعادتها القديمه	يشير هذا المثل إلى أن الشخص عاد إلى عاداته القديمة السيئة. 7. المثل: من يزرع الريح يحصد العواصف التفسير: يشير هذا المثل إلى أن الشخص الذي يسبب المشاكل للآخرين سيتحمل العواقب. 8. المثل: من يزرع الريح يحصد	يشير هذا المثل إلى الشخص الذي يعود إلى شيء كان قد تخلى عنه سابقًا.	0.462975	0.702329	0.119483	0.206886	0.615111
generated_explanations_jais7b_few_shot_with_ref.csv	generated_explanation_few_shot	original_explanation	دقه معلم	يشير هذا المثل إلى أن الشخص الذي يعاني من مشكلة معينة يجب عليه أن يتحمل مسؤولية حلها بنفسه. 7. المثل: من يزرع الريح يحصد العواصف التفسير: يشير هذا المثل إلى أن الشخص الذي يتصرف بطريقة غير مسؤولة أو غير متوقعة يجب عليه تحمل العواقب.	يشير هذا المثل إلى أن الفعل القوي والفعال يغني عن تكرار المحاولات.	0.324551	0.635285	-0.0546087	0.135137	0.584628
generated_explanations_jais7b_few_shot_with_ref.csv	generated_explanation_few_shot	original_explanation	الذي ما عنده عيد يقول عيدي العافيه	يشير هذا المثل إلى أن الشخص الذي لا يملك شيئًا لن يكون قادرًا على تقديم هدية. 7. المثل: من يزرع الريح يحصد العواصف التفسير: يشير هذا المثل إلى أن الشخص الذي يتصرف بطريقة غير مسؤولة أو غير متوقعة سيواجه عواقب وخيمة	يشير هذا المثل إلى الشخص الذي يدعي القناعة وعدم الحاجة لأنه لا يملك شيئًا.	0.4787	0.784155	0.252788	0.074925	0.641872
generated_explanations_jais7b_few_shot_with_ref.csv	generated_explanation_few_shot	original_explanation	ان بغيت الناس عبيدك رطب يدك	يشير هذا المثل إلى أن الشخص الذي يسعى إلى إرضاء الناس يجب أن يبذل الكثير من الجهد. 7. المثل: من يزرع الريح يحصد العواصف التفسير: يشير هذا المثل إلى أن الشخص الذي يتصرف بطريقة غير مسؤولة أو غير متوقعة يجب أن يتوقع العواقب السلبية.	يشير المثل إلى أن الكرم واللطف يسهمان في كسب ود الناس وتعاونهم.	0.309065	0.562461	0.0768866	0.213174	0.581806
generated_explanations_jais7b_few_shot_with_ref.csv	generated_explanation_few_shot	original_explanation	دع الايام تفعل ما تشاء وطب نفسا اذا حكم القضاء	يشير هذا المثل إلى أنه يجب على الشخص أن يكون صبورا ويتقبل ما يحدث له. 7. المثل: من لا يملك لا يعطي التفسير: يشير هذا المثل إلى أن الشخص الذي لا يملك شيئًا لا يمكنه أن يعطي شيئًا. 8.	يشير هذا المثل إلى الشخص الذي يواجه ما لا مفر منه من القضاء والقدر.	0.59389	0.716705	0.258824	0.265102	0.631131
generated_explanations_jais7b_few_shot_with_ref.csv	generated_explanation_few_shot	original_explanation	سكره ما توديش بيت الدوله، ماهيه سكره توديش تذهب به	يشير هذا المثل إلى أن الشخص الذي يتمتع بالسلطة أو الثروة يجب أن يكون حذراً من سوء استخدام تلك السلطة أو الثروة. 7. المثل: من يزرع الريح يحصد العواصف التفسير: يشير هذا المثل إلى أن الشخص الذي يتصرف بطريقة غير مسؤولة أو غير متوقعة	يشير هذا المثل إلى أن الفائدة الحقيقية يجب أن تكون ملموسة وذات قيمة لتكون ذات أهمية.	0.391018	0.772172	0.150024	0.112115	0.58991
generated_explanations_jais7b_few_shot_with_ref.csv	generated_explanation_few_shot	original_explanation	رجع يقرصني	يشير هذا المثل إلى أن الشخص الذي كان في موقف قوي أو مريح قد عاد إلى وضعه السابق. 7. المثل: من يزرع الريح يحصد العواصف التفسير: يشير هذا المثل إلى أن الشخص الذي يتصرف بطريقة غير مسؤولة أو غير متوقعة قد يواجه عواقب وخيمة.	يشير هذا المثل إلى عودة شخص لإزعاج أو مضايقة شخص آخر بعد فترة من الهدوء أو الانقطاع.	0.401909	0.700249	0.0780391	0.118892	0.613345
generated_explanations_jais7b_few_shot_with_ref.csv	generated_explanation_few_shot	original_explanation	فقير وبلبط وشيتي خبز حامي بلبط وقح، سيء الخلق	يشير هذا المثل إلى أن الشخص الذي لا يملك المال قد يضطر إلى قبول معاملة غير عادلة. 7. المثل: من يزرع الريح يحصد العواصف التفسير: يشير هذا المثل إلى أن الشخص الذي يتصرف بطريقة غير مسؤولة أو غير متوقعة قد يواجه عواقب وخيمة.	يشير هذا المثل إلى أن الشخص الذي يفتقر إلى الموارد يجب أن يكون واقعيًا في توقعاته ولا يطلب ما يتجاوز قدراته.	0.523807	0.72876	0.142165	0.284678	0.609715
generated_explanations_jais7b_few_shot_with_ref.csv	generated_explanation_few_shot	original_explanation	خليني اتنهن ووقت الفههه تاتي الشقوه	يشير هذا المثل إلى أن الشخص الذي يتصرف بطريقة سيئة قد يواجه عواقب وخيمة. 7. المثل: من يزرع الريح يحصد العواصف التفسير: يشير هذا المثل إلى أن الشخص الذي يتصرف بطريقة غير مسؤولة أو غير مسؤولة قد يواجه عواقب وخيمة. 8. المثل	يشير هذا المثل إلى أن الراحة والاطمئنان قد يتبعهما مشاكل أو تحديات جديدة.	0.480177	0.537139	-0.0302116	0.00938649	0.554396
generated_explanations_jais7b_few_shot_with_ref.csv	generated_explanation_few_shot	original_explanation	البعره تدل علي البعير، والاثر يدل علي المسير	يشير هذا المثل إلى أن الشخص الذي يظهر سلوك معين هو نفسه الذي يظهره عادة. 7. المثل: من يزرع الريح يحصد العواصف التفسير: يشير هذا المثل إلى أن الشخص الذي يتصرف بطريقة غير مسؤولة أو غير متوقعة سيتحمل العواقب. 8.	يشير هذا المثل إلى أهمية تتبع الآثار والدلائل لفهم ما تركه السابقون.	0.481757	0.660299	0.362244	0.286506	0.618004
generated_explanations_jais7b_few_shot_with_ref.csv	generated_explanation_few_shot	original_explanation	جاءت الثقيله تقلع الاصيله	يشير هذا المثل إلى أن الشخص الذي لا ينتمي إلى مكان معين أو لا ينتمي إلى ثقافة معينة لا يجب أن يتدخل في شؤونه. 7. المثل: من يزرع الريح يحصد العواصف التفسير: يشير هذا المثل إلى أن الشخص الذي يسبب المشاكل للآخرين يجب أن	يشير هذا المثل إلى أن الشخص الغريب قد يستولي على حقوق أو فرص تعود في الأصل لأهل المكان أو البلد.	0.365823	0.57199	0.0166116	0.0742233	0.61706
generated_explanations_jais7b_few_shot_with_ref.csv	generated_explanation_few_shot	original_explanation	اين السنه طبيب نفسه	يشير هذا المثل إلى أن الشخص يجب أن يكون مسؤولاً عن صحته الخاصة. 7. المثل: من يزرع الريح يحصد العواصف التفسير: يشير هذا المثل إلى أن الشخص الذي يسبب المشاكل للآخرين سيتحمل العواقب. 8. المثل: من يزرع الريح	يشير هذا المثل إلى أن الشخص الذي يبلغ الأربعين من العمر يكون أكثر حكمة وخبرة، مما يجعله أقل عرضة للخطأ.	0.361361	0.680654	0.083216	0.0851798	0.600564
generated_explanations_jais7b_few_shot_with_ref.csv	generated_explanation_few_shot	original_explanation	سيتساهلك مع الناس	يشير هذا المثل إلى أن الشخص قد يفقد قيمته أو أهميته إذا لم يكن لديه أصدقاء أو عائلة. 7. المثل: من يزرع الريح يحصد العواصف التفسير: يشير هذا المثل إلى أن الشخص الذي يتصرف بطريقة غير مسؤولة أو غير متوقعة قد يواجه عواقب وخيمة.	يشير هذا المثل إلى أن تعامل الشخص مع الآخرين يجب أن يكون بناءً على الجهد المبذول والمكافأة المستحقة، فلا يجب أن يتراخى في عمله مثل الآخرين.	0.249824	0.72998	0.0899717	-0.0060318	0.614526
generated_explanations_jais7b_few_shot_with_ref.csv	generated_explanation_few_shot	original_explanation	ما جاء من الرب قل به قب قب خذه	يشير هذا المثل إلى أنه يجب على الشخص أن يقول الحقيقة حتى لو كانت غير مريحة. 7. المثل: من لا يعرف كيف يمشي في بيته لا يستطيع أن يمشي في بيت غيره التفسير: يشير هذا المثل إلى أن الشخص يجب أن يتعلم كيفية التعامل مع الأمور في بي	يشير هذا المثل إلى أهمية قبول ما يأتي من الله برضا وقناعة تامة.	0.301774	0.675723	0.177351	0.262302	0.609738
generated_explanations_jais7b_few_shot_with_ref.csv	generated_explanation_few_shot	original_explanation	المره عند الكيل	يشير هذا المثل إلى أن الشخص يجب أن يتحمل عواقب أفعاله. 7. المثل: من يزرع الريح يحصد العواصف التفسير: يشير هذا المثل إلى أن الشخص الذي يسبب المشاكل للآخرين يجب أن يتوقع أن يواجه مشاكل مماثلة. 8. المثل: من	يشير هذا المثل إلى أن الحقيقة ستظهر عند التحقق أو التقييم الدقيق.	0.485325	0.651079	-0.0289533	0.141164	0.627708
generated_explanations_jais7b_few_shot_with_ref.csv	generated_explanation_few_shot	original_explanation	ما حد يخرج من بطن امه متعلم	يشير هذا المثل إلى أن الشخص يجب أن يتعلم من والديه أو من الأشخاص الذين تربى معهم. 7. المثل: من يزرع الريح يحصد العواصف التفسير: يشير هذا المثل إلى أن الشخص الذي يتصرف بطريقة غير مسؤولة أو غير متوقعة يجب أن يتوقع العواقب السلبية	يشير هذا المثل إلى أن المعرفة والخبرة تُكتسبان من خلال التعلم والتجربة.	0.402666	0.706084	0.124548	0.0864523	0.631846
generated_explanations_jais7b_few_shot_with_ref.csv	generated_explanation_few_shot	original_explanation	شق العجل ولا يهمك كساره	يشير هذا المثل إلى أن الشخص يجب أن يكون مستعداً لتحمل العواقب السلبية لأفعاله. 7. المثل: من يزرع الريح يحصد العواصف التفسير: يشير هذا المثل إلى أن الشخص الذي يتصرف بطريقة غير مسؤولة أو غير متوقعة قد يواجه عواقب وخيمة.	يشير هذا المثل إلى أهمية السعي لتحقيق الأهداف بغض النظر عن التضحيات أو الصعوبات التي قد تواجهها في الطريق.	0.375283	0.746389	0.0227425	-0.0492038	0.632224
generated_explanations_jais7b_few_shot_with_ref.csv	generated_explanation_few_shot	original_explanation	البيت بيتك	يشير هذا المثل إلى أن الشخص يجب أن يكون مراعياً لمشاعر الآخرين. 7. المثل: من يزرع الريح يحصد العواصف التفسير: يشير هذا المثل إلى أن الشخص الذي يتصرف بطريقة غير مسؤولة أو غير متوقعة قد يواجه عواقب وخيمة. 8.	يشير هذا المثل إلى أن المضيف يستخدمه لتشجيع ضيفه على الشعور بالراحة وعدم الحرج.	0.286475	0.670363	0.159164	-0.0501054	0.565509
generated_explanations_jais7b_few_shot_with_ref.csv	generated_explanation_few_shot	original_explanation	لامن حبك زرطك ولا من كرهك قرطك	يشير هذا المثل إلى أن الشخص يجب أن يكون حذراً في إظهار مشاعره تجاه الآخرين. 7. المثل: من يزرع الريح يحصد العواصف التفسير: يشير هذا المثل إلى أن الشخص الذي يتصرف بطريقة غير مسؤولة أو غير متوقعة قد يواجه عواقب وخيمة.	يشير هذا المثل إلى أن الشخص الذي يحبك قد يتجاهلك أحيانًا، بينما الذي يكرهك قد يضايقك، لذا من الأفضل عدم الاهتمام الزائد بردود أفعال الآخرين.	0.297932	0.697064	0.233332	0.0515604	0.572349
generated_explanations_jais7b_few_shot_with_ref.csv	generated_explanation_few_shot	original_explanation	زاد الطين بله	يشير هذا المثل إلى أن محاولة حل مشكلة ما عن طريق إضافة المزيد من المشاكل أو التعقيد إليها لن يؤدي إلى حل المشكلة. 7. المثل: من يزرع الريح يحصد العواصف التفسير: يشير هذا المثل إلى أن الشخص الذي يتصرف بطريقة غير مسؤولة أو غير متوقعة	يشير هذا المثل إلى أن المشكلة تزداد تعقيدًا عند إضافة عامل سلبي جديد.	0.233148	0.701212	0.115833	0.202993	0.597517
generated_explanations_jais7b_few_shot_with_ref.csv	generated_explanation_few_shot	original_explanation	من اكل علي البصيله سنه، اكل علي العسيله سنين	يشير هذا المثل إلى أن الشخص الذي يتجنب المشاكل الصغيرة في البداية قد يواجه مشاكل أكبر في المستقبل. 7. المثل: من يزرع الريح يحصد العواصف التفسير: يشير هذا المثل إلى أن الشخص الذي يتصرف بطريقة غير مسؤولة أو غير متوقعة قد يواجه عواقب وخيمة	يشير هذا المثل إلى أن تحقيق النجاح والرخاء يتطلب الصبر والعمل الجاد والتضحية في البداية.	0.479622	0.559754	0.210091	0.132961	0.595155
generated_explanations_jais7b_few_shot_with_ref.csv	generated_explanation_few_shot	original_explanation	عصب الابل ولا شحم البقر	يشير هذا المثل إلى أن الشخص يجب أن يكون حازما وقويا في التعامل مع الآخرين. 7. المثل: من يزرع الريح يحصد العواصف التفسير: يشير هذا المثل إلى أن الشخص الذي يسبب المشاكل للآخرين سيتلقى نفس المشاكل في النهاية. 8.	يشير هذا المثل إلى أهمية مصاحبة الأشخاص الطيبين والابتعاد عن من لا يجلبون الخير.	0.495907	0.70372	0.0248728	-0.0737303	0.60407
generated_explanations_jais7b_few_shot_with_ref.csv	generated_explanation_few_shot	original_explanation	من تعول بجني خطف	يشير هذا المثل إلى أن الشخص الذي يعتمد على الآخرين قد يتعرض للخيانة أو الاستغلال. 7. المثل: من يزرع الريح يحصد العواصف التفسير: يشير هذا المثل إلى أن الشخص الذي يتصرف بطريقة غير مسؤولة أو غير متوقعة قد يواجه عواقب وخيمة. 8	يشير هذا المثل إلى أن الاعتماد على شخص غير موثوق لإنجاز مهمة قد يؤدي إلى عدم تحقيق الهدف، كما لو أن الطلب قد اختفى بلا أثر.	0.285852	0.697153	-0.00197771	0.213138	0.594481
generated_explanations_jais7b_few_shot_with_ref.csv	generated_explanation_few_shot	original_explanation	القرعي تباهي بشعر بنت اختها	يشير هذا المثل إلى أن الشخص قد يكون لديه صفات أو صفات تشبه شخص آخر. 7. المثل: من يزرع الريح يحصد العواصف التفسير: يشير هذا المثل إلى أن الشخص الذي يتصرف بطريقة غير مسؤولة أو غير متوقعة قد يواجه عواقب وخيمة. 8.	يشير هذا المثل إلى أن الشخص الذي يفتقر إلى شيء ما قد يحاول التعويض عن ذلك بالافتخار بإنجازات أو مميزات الآخرين.	0.463961	0.646718	0.110066	0.0849401	0.585237
generated_explanations_jais7b_few_shot_with_ref.csv	generated_explanation_few_shot	original_explanation	كما ذي ينفخ في قربه مثقوبه	يشير هذا المثل إلى أن الشخص الذي يحاول جاهداً أن يقنع الآخرين بشيء ما، لكنه يفشل في النهاية. 7. المثل: من يزرع الريح يحصد العواصف التفسير: يشير هذا المثل إلى أن الشخص الذي يتصرف بطريقة غير مسؤولة أو غير متوقعة سيتحمل العواقب	يشير هذا المثل إلى الجهود الضائعة بسبب وجود خلل يمنع تحقيق الهدف.	0.25559	0.747898	0.134658	0.175567	0.641343
generated_explanations_jais7b_few_shot_with_ref.csv	generated_explanation_few_shot	original_explanation	لا تحز الا تقوم قد غزت والا دع المغازي لاهلها	يشير هذا المثل إلى أنه يجب على الشخص أن يكون مستعداً لمواجهة التحديات أو الصعوبات التي قد تنشأ. 7. المثل: من يزرع الريح يحصد العواصف التفسير: يشير هذا المثل إلى أن الشخص الذي يتصرف بطريقة غير مسؤولة أو غير متوقعة قد يواجه عواقب وخيمة	يشير هذا المثل إلى أهمية ترك المهام لأصحاب الخبرة والتخصص، وعدم القيام بعمل لا تتقنه.	0.380732	0.535635	0.0464837	0.0961773	0.629215
generated_explanations_jais7b_few_shot_with_ref.csv	generated_explanation_few_shot	original_explanation	الصمت عند العارفين كلام	يشير هذا المثل إلى أن الشخص الذي يعرف الحقيقة يجب أن يتحدث عنها. 7. المثل: من يزرع الريح يحصد العواصف التفسير: يشير هذا المثل إلى أن الشخص الذي يسبب المشاكل للآخرين يجب أن يتوقع أن يواجه مشاكل مماثلة. 8. المثل: من	يشير هذا المثل إلى أن الصمت يُعتبر فضيلة وقد يجنب الإنسان الندم الذي قد يسببه الكلام.	0.385759	0.694645	0.249709	0.14315	0.619231
generated_explanations_jais7b_few_shot_with_ref.csv	generated_explanation_few_shot	original_explanation	الدهر قلبه يقلبه	يشير هذا المثل إلى أن الزمن يغير كل شيء. 7. المثل: من يزرع الريح يحصد العواصف التفسير: يشير هذا المثل إلى أن الشخص الذي يسبب المشاكل للآخرين سيتحمل العواقب. 8. المثل: من يزرع الريح يحصد العواصف	يشير هذا المثل إلى أن الشخص قد يواجه أوقاتًا جيدة وأوقاتًا سيئة في حياته.	0.424682	0.667123	0.195503	0.40253	0.627699
generated_explanations_jais7b_few_shot_with_ref.csv	generated_explanation_few_shot	original_explanation	اذا كبر ابنك خاويه	يشير هذا المثل إلى أن الشخص قد يشعر بالحزن أو الخيبة عندما يكبر ابنه ويصبح مستقلاً. 7. المثل: من يزرع الريح يحصد العواصف التفسير: يشير هذا المثل إلى أن الشخص الذي يتصرف بطريقة غير مسؤولة أو غير متوقعة قد يواجه عواقب وخيمة	يشير هذا المثل إلى أهمية معاملة الأبناء كبالغين وأصدقاء عند نضوجهم لتعزيز الثقة والتفاهم المتبادل.	0.292821	0.726528	0.190541	0.32229	0.614242
generated_explanations_jais7b_few_shot_with_ref.csv	generated_explanation_few_shot	original_explanation	الحظي جده شريف	يشير هذا المثل إلى أن الشخص الذي يتمتع بالحظ الجيد أو الحظ السعيد هو شخص جدير بالثقة. 7. المثل: من يزرع الريح يحصد العواصف التفسير: يشير هذا المثل إلى أن الشخص الذي يتصرف بطريقة غير مسؤولة أو غير متوقعة سيتحمل العواقب.	يشير هذا المثل إلى أن زيادة الطلب على شيء ما ترفع من قيمته وأهميته.	0.373429	0.708308	0.00846468	0.222592	0.620994
generated_explanations_jais7b_few_shot_with_ref.csv	generated_explanation_few_shot	original_explanation	اعطني حظ، وارميني في البحر	يشير هذا المثل إلى أن الشخص يجب أن يتحمل مسؤولية أفعاله. 7. المثل: من يزرع الريح يحصد العواصف التفسير: يشير هذا المثل إلى أن الشخص الذي يتصرف بطريقة غير مسؤولة أو غير متوقعة يجب أن يتوقع العواقب السلبية. 8. المثل	يشير هذا المثل إلى أن الحظ الجيد يمكن أن ينقذ الشخص من المواقف الصعبة ويحقق له النجاح بغض النظر عن الظروف.	0.409779	0.644137	0.188658	0.0706418	0.58441
generated_explanations_jais7b_few_shot_with_ref.csv	generated_explanation_few_shot	original_explanation	اذا صاحبك عسل خذ منه وسل	يشير هذا المثل إلى أنه يجب على الشخص أن يأخذ ما يحتاجه من شخص آخر، حتى لو كان ذلك الشخص صديقًا. 7. المثل: من يزرع الريح يحصد العواصف التفسير: يشير هذا المثل إلى أن الشخص الذي يتصرف بطريقة غير مسؤولة أو غير	يشير هذا المثل إلى أهمية عدم استغلال كل ما لدى الشخص من طيبة، وترك جزء منها للمستقبل للاستفادة منها لاحقًا.	0.465037	0.773351	0.294638	0.290025	0.598682
generated_explanations_jais7b_few_shot_with_ref.csv	generated_explanation_few_shot	original_explanation	جرب يساعدك يومك	يشير هذا المثل إلى أن الشخص يجب أن يساعد الآخرين عندما يكون في وضع يمكنه من ذلك. 7. المثل: من يزرع الريح يحصد العواصف التفسير: يشير هذا المثل إلى أن الشخص الذي يتصرف بطريقة غير مسؤولة أو غير متوقعة يجب أن يتوقع العواقب السلبية.	يشير هذا المثل إلى أهمية الاكتفاء بما يتوفر لك في يومك دون القلق بشأن المستقبل.	0.293419	0.713807	0.153675	0.232554	0.612975
generated_explanations_jais7b_few_shot_with_ref.csv	generated_explanation_few_shot	original_explanation	اخط الوطاف يفهم الحمار	يشير هذا المثل إلى أن الشخص الذي لا يعرف شيئاً عن موضوع ما يجب أن يستمع إلى الآخرين. 7. المثل: من يزرع الريح يحصد العواصف التفسير: يشير هذا المثل إلى أن الشخص الذي يتصرف بطريقة غير مسؤولة أو غير متوقعة يجب أن يتوقع العواقب	يشير هذا المثل إلى أن التلميح أو التوجيه غير المباشر يمكن أن يكون مفهومًا حتى لمن لا يُقصد به الكلام مباشرة.	0.379288	0.732209	0.213823	0.303339	0.66271
generated_explanations_jais7b_few_shot_with_ref.csv	generated_explanation_few_shot	original_explanation	غلوه المره ولا غلوه اهلها	يشير هذا المثل إلى أن الشخص الذي يرتكب خطأً لا يجب أن يتحمل وحده مسؤولية ذلك الخطأ. 7. المثل: من يزرع الريح يحصد العواصف التفسير: يشير هذا المثل إلى أن الشخص الذي يتصرف بطريقة غير مسؤولة أو غير متوقعة يجب أن يتوقع العواقب السلبية	يشير هذا المثل إلى أن حل الخلافات الزوجية يكون أفضل عند معالجة الأمور بين الزوجين مباشرة دون تدخل الأهل لتجنب تعقيد الأمور.	0.294104	0.570708	0.0329537	0.100162	0.598463
generated_explanations_jais7b_few_shot_with_ref.csv	generated_explanation_few_shot	original_explanation	هديه القرد حواني	يشير هذا المثل إلى أن الشخص الذي يتصرف بطريقة غير مناسبة أو غير لائقة قد يتسبب في إلحاق الضرر بنفسه. 7. المثل: من يزرع الريح يحصد العواصف التفسير: يشير هذا المثل إلى أن الشخص الذي يتصرف بطريقة غير مناسبة أو غير لائقة قد	يشير هذا المثل إلى أن الهدية تعكس شخصية ونوايا مقدمها، وليس فقط كرمه.	0.3362	0.671489	-0.0724217	0.0140923	0.620931
generated_explanations_jais7b_few_shot_with_ref.csv	generated_explanation_few_shot	original_explanation	جمل يحمل زبيب وياكل سف	يشير هذا المثل إلى أن الشخص قد يكون لديه الكثير من المال أو الممتلكات، ولكنه لا يعرف كيف يستخدمها أو يستخدمها بشكل غير صحيح. 7. المثل: من يزرع الريح يحصد العواصف التفسير: يشير هذا المثل إلى أن الشخص الذي يتصرف بطريقة غير مسؤولة أو	يشير هذا المثل إلى الشخص الذي يمتلك موارد أو فرصًا قيمة ولكنه لا يستفيد منها بشكل فعّال.	0.197698	0.749122	0.0769064	0.0928906	0.626258
generated_explanations_jais7b_few_shot_with_ref.csv	generated_explanation_few_shot	original_explanation	رحم الله مقتالك	يشير هذا المثل إلى أن الشخص الذي مات بطريقة مأساوية قد مات شهيدا. 7. المثل: من يزرع الريح يحصد العواصف التفسير: يشير هذا المثل إلى أن الشخص الذي يسبب المشاكل للآخرين سيتلقى نفس المشاكل في النهاية. 8. المثل: من	يشير هذا المثل إلى السخرية من شخص يهدد ويتوعد بأمور كبيرة لكنه في الواقع غير قادر على تنفيذها.	0.4182	0.674592	0.17038	0.412038	0.568323
generated_explanations_jais7b_few_shot_with_ref.csv	generated_explanation_few_shot	original_explanation	لوانته تشتي حقين تفرج وجه المواظه	يشير هذا المثل إلى أن الشخص الذي يحاول تجنب المشاكل سيواجه المزيد من المشاكل. 7. المثل: من يزرع الريح يحصد العواصف التفسير: يشير هذا المثل إلى أن الشخص الذي يتصرف بطريقة غير مسؤولة أو غير متوقعة سيواجه عواقب وخيمة. 8. المثل:	يشير هذا المثل إلى أن الاهتمام بالمظهر الخارجي يمكن أن يحسن من جودة العمل أو الأداء.	0.519222	0.669765	0.0494274	0.171591	0.60528
generated_explanations_jais7b_few_shot_with_ref.csv	generated_explanation_few_shot	original_explanation	يصبون في فم المريض ليشفي	يشير هذا المثل إلى أن الشخص الذي يعاني من مشكلة ما يجب أن يستمع إلى النصائح من الآخرين. 7. المثل: من يزرع الريح يحصد العواصف التفسير: يشير هذا المثل إلى أن الشخص الذي يسبب المشاكل للآخرين يجب أن يتوقع أن يواجه مشاكل مماثلة.	يشير هذا المثل إلى تقديم الدعم والمساعدة لشخص في حاجة بهدف تحسين حالته أو حل مشكلته.	0.455184	0.690827	0.0873671	0.0597561	0.631874
generated_explanations_jais7b_few_shot_with_ref.csv	generated_explanation_few_shot	original_explanation	جر الرجال كجر الجمال	يشير هذا المثل إلى أن الشخص يجب أن يكون حذراً في التعامل مع الآخرين، خاصة أولئك الذين يتمتعون بالقوة أو النفوذ. 7. المثل: من يزرع الريح يحصد العواصف التفسير: يشير هذا المثل إلى أن الشخص الذي يتصرف بطريقة غير مسؤولة أو غير متوقعة	يشير هذا المثل إلى صعوبة قيادة الرجال وإدارتهم كما هو الحال مع توجيه الجمال.	0.213448	0.753371	0.131204	0.129382	0.588617
generated_explanations_jais7b_few_shot_with_ref.csv	generated_explanation_few_shot	original_explanation	الاحسان يقطع اللسان	يشير هذا المثل إلى أن الشخص الذي يقوم بعمل جيد أو يتصرف بشكل جيد لا يحتاج إلى التحدث عنه. 7. المثل: من يزرع الريح يحصد العواصف التفسير: يشير هذا المثل إلى أن الشخص الذي يتصرف بطريقة غير مسؤولة أو غير متوقعة قد يواجه عواقب وخيمة	يشير هذا المثل إلى أن القلوب تميل إلى من يحسن إليها بغض النظر عن دينه أو معتقداته.	0.328344	0.695343	0.18252	0.206751	0.655859
generated_explanations_jais7b_few_shot_with_ref.csv	generated_explanation_few_shot	original_explanation	جمل محمل زبيب وماكله سنف	يشير هذا المثل إلى أن الشخص الذي لديه الكثير من المال أو الثروة لا يهتم بالآخرين. 7. المثل: من يزرع الريح يحصد العواصف التفسير: يشير هذا المثل إلى أن الشخص الذي يتصرف بطريقة غير مسؤولة أو غير متوقعة سيتحمل العواقب. 8	يشير هذا المثل إلى الشخص الذي يمتلك أشياء ثمينة ولكنه لا يستفيد منها أو لا يدرك قيمتها.	0.251583	0.722847	0.104169	0.134303	0.584658
generated_explanations_jais7b_few_shot_with_ref.csv	generated_explanation_few_shot	original_explanation	هديه الغرابي دوده	يشير هذا المثل إلى أن الشخص الذي يعطي الهدايا لا يتوقع أي شيء في المقابل. 7. المثل: من يزرع الريح يحصد العواصف التفسير: يشير هذا المثل إلى أن الشخص الذي يتصرف بطريقة غير مسؤولة أو غير متوقعة سيتحمل العواقب. 8. المثل	يشير هذا المثل إلى الشخص البخيل الذي يقدم هدايا قليلة القيمة أو غير مرغوب فيها.	0.361385	0.697949	-0.0071066	0.11944	0.60674
generated_explanations_jais7b_few_shot_with_ref.csv	generated_explanation_few_shot	original_explanation	حمل نفسه ما لا يطيق	يشير هذا المثل إلى أن الشخص قد يتحمل أكثر مما يستطيع تحمله. 7. المثل: من يزرع الريح يحصد العواصف التفسير: يشير هذا المثل إلى أن الشخص الذي يسبب المشاكل للآخرين سيتحمل العواقب. 8. المثل: من يزرع الريح يحصد	يشير هذا المثل إلى الشخص الذي يتعهد بعمل يفوق قدراته مما يؤدي إلى زيادة الجهد المبذول.	0.427436	0.699749	0.360228	0.34963	0.631562
generated_explanations_jais7b_few_shot_with_ref.csv	generated_explanation_few_shot	original_explanation	قله الالف محوله	يشير هذا المثل إلى أن الشخص الذي يقول الحقيقة يجب أن يكون مستعداً لمواجهة العواقب. 7. المثل: من يزرع الريح يحصد العواصف التفسير: يشير هذا المثل إلى أن الشخص الذي يتصرف بطريقة غير مسؤولة أو غير متوقعة يجب أن يتوقع العواقب السلبية.	يشير هذا المثل إلى أن عدم التعود على الثراء أو السلطة يؤدي إلى سوء التصرف وكأن الشخص يعيش في حالة نقص أو كارثة.	0.289157	0.689972	0.00101672	0.0197335	0.597594
generated_explanations_jais7b_few_shot_with_ref.csv	generated_explanation_few_shot	original_explanation	من كثر كلامه قل احترامه	يشير هذا المثل إلى أن الشخص الذي يتحدث كثيراً قد يفقد احترام الآخرين له. 7. المثل: من لا يعرف كيف يمشي لا يتعلم كيف يركب التفسير: يشير هذا المثل إلى أن الشخص الذي لا يعرف كيف يتصرف في المواقف العادية قد يجد صعوبة في التعامل مع	يشير هذا المثل إلى أن كثرة الكلام بلا فائدة تؤدي إلى فقدان احترام الآخرين.	0.496179	0.698376	0.404051	0.454035	0.612916
generated_explanations_jais7b_few_shot_with_ref.csv	generated_explanation_few_shot	original_explanation	خير الناس انفعهم للناس	يشير هذا المثل إلى أن الشخص الذي يهتم بالآخرين هو الأفضل. 7. المثل: من يزرع الريح يحصد العواصف التفسير: يشير هذا المثل إلى أن الشخص الذي يتصرف بطريقة غير مسؤولة أو غير متوقعة سيتحمل العواقب. 8. المثل: من ي	يشير هذا المثل إلى أن قيمة الإنسان تُقاس بمدى نفعه وإفادته للآخرين.	0.519506	0.61897	0.312552	0.161804	0.608766
generated_explanations_jais7b_few_shot_with_ref.csv	generated_explanation_few_shot	original_explanation	حمله جنا وسوقه يبايي	يشير هذا المثل إلى أن الشخص الذي يتحمل مسؤولية شيء ما يجب أن يتحمل عواقبه. 7. المثل: من يزرع الريح يحصد العواصف التفسير: يشير هذا المثل إلى أن الشخص الذي يتصرف بطريقة غير مسؤولة أو غير متوقعة يجب أن يتوقع العواقب السلبية.	يشير هذا المثل إلى أن الشخص الذي يولي اهتمامًا كبيرًا لأمور الحياة البسيطة قد يضيع في تفاصيل غير مهمة.	0.422932	0.70991	-0.00493669	0.109247	0.598314
generated_explanations_jais7b_few_shot_with_ref.csv	generated_explanation_few_shot	original_explanation	لا تسال عن سوق انت وارد اليه	يشير هذا المثل إلى أن الشخص الذي لا ينتمي إلى مكان أو مجتمع معين لا يجب أن يتدخل في شؤونه. 7. المثل: من يزرع الريح يحصد العواصف التفسير: يشير هذا المثل إلى أن الشخص الذي يسبب المشاكل للآخرين يجب أن يتوقع أن يواجه مشاكل	يشير هذا المثل إلى الشخص الذي يسعى بشدة لمعرفة شيء سيصل إليه في النهاية.	0.455642	0.711416	0.0601891	0.321206	0.627335
generated_explanations_jais7b_few_shot_with_ref.csv	generated_explanation_few_shot	original_explanation	البخيل لا يهز ولا يهتجب	يشير هذا المثل إلى أن الشخص الذي لا يعطي للآخرين لن يحصل على شيء في المقابل. 7. المثل: من يزرع الريح يحصد العواصف التفسير: يشير هذا المثل إلى أن الشخص الذي يتصرف بطريقة غير مسؤولة أو غير متوقعة سيواجه عواقب وخيمة. 8.	يشير هذا المثل إلى أن الشخص البخيل لا يشارك في الكرم ولا يساعد الآخرين، مما يجعله غير محبوب في المجتمع.	0.448197	0.777936	0.296931	0.160105	0.617344
generated_explanations_jais7b_few_shot_with_ref.csv	generated_explanation_few_shot	original_explanation	قلبي علي ولدي انفطر، وقلب ولدي علي حجر	يشير هذا المثل إلى أن الأم تشعر بالألم أكثر من ابنها عندما يكونان في موقف صعب. 7. المثل: من يزرع الريح يحصد العواصف التفسير: يشير هذا المثل إلى أن الشخص الذي يسبب المشاكل للآخرين سيتحمل العواقب. 8. المثل: من	يشير هذا المثل إلى التباين بين حب الأهل العميق لأبنائهم وعدم مبالاة الأبناء بمشاعر الأهل.	0.505853	0.695604	0.21859	0.253886	0.572174
generated_explanations_jais7b_few_shot_with_ref.csv	generated_explanation_few_shot	original_explanation	تبع القربه ما يتخلص	يشير هذا المثل إلى أن الشخص الذي يتبع شخص آخر أو يتبع اتجاه معين قد ينتهي به الأمر إلى خسارة شيء ما. 7. المثل: من يزرع الريح يحصد العواصف التفسير: يشير هذا المثل إلى أن الشخص الذي يتصرف بطريقة غير مسؤولة أو غير متوقعة قد	يشير هذا المثل إلى أن الأشياء التي تأتي من البيئة المحلية قد لا تُقدّر أو تُقيم بشكل صحيح.	0.432982	0.741018	0.121906	0.234634	0.663743
generated_explanations_jais7b_few_shot_with_ref.csv	generated_explanation_few_shot	original_explanation	غلطه الشاطر بالف	يشير هذا المثل إلى أن الشخص الذي يرتكب خطأً صغيرًا قد يستفيد منه في المستقبل. 7. المثل: من يزرع الريح يحصد العواصف التفسير: يشير هذا المثل إلى أن الشخص الذي يتصرف بطريقة غير مسؤولة أو غير متوقعة قد يواجه عواقب وخيمة.	يشير المثل إلى أن خطأ الشخص الماهر يكون ذا تأثير كبير أو مكلف.	0.23968	0.818921	0.292413	0.356244	0.611399
generated_explanations_jais7b_few_shot_with_ref.csv	generated_explanation_few_shot	original_explanation	ما مليح الـا وحما	يشير هذا المثل إلى أن الشخص الذي لا يملك شيئًا لا يستطيع أن يعطي شيئًا. 7. المثل: من يزرع الريح يحصد العواصف التفسير: يشير هذا المثل إلى أن الشخص الذي يتصرف بطريقة غير مسؤولة أو غير متوقعة سيتحمل العواقب.	يشير هذا المثل إلى أن كل شيء جميل قد يحتوي على عيوب أو نواقص.	0.395958	0.718794	0.233663	-0.0595843	0.565224
generated_explanations_jais7b_few_shot_with_ref.csv	generated_explanation_few_shot	original_explanation	كلام الحر دين عليه	يشير هذا المثل إلى أن الشخص الحر يجب أن يتحمل مسؤولية كلامه وأفعاله. 7. المثل: من يزرع الريح يحصد العواصف التفسير: يشير هذا المثل إلى أن الشخص الذي يسبب المشاكل للآخرين يجب أن يتوقع أن يواجه مشاكل مماثلة. 8. المثل	يشير هذا المثل إلى أن الشخص الذي يلتزم بكلمته يعتبر أن القول هو أساس الفعل، ومن لا يلتزم بكلامه لن يلتزم بأفعاله.	0.369644	0.674636	0.160462	0.368619	0.62505
generated_explanations_jais7b_few_shot_with_ref.csv	generated_explanation_few_shot	original_explanation	خير الامور اوسطها	يشير هذا المثل إلى أن الخيار الأفضل هو الخيار الوسطي. 7. المثل: من يزرع الريح يحصد العواصف التفسير: يشير هذا المثل إلى أن الشخص الذي يتصرف بطريقة غير مسؤولة أو غير متوقعة سيتحمل العواقب. 8. المثل: من يزرع	يشير هذا المثل إلى أهمية الاعتدال والتوازن في اتخاذ القرارات وتجنب التطرف.	0.441564	0.676969	0.253619	0.165593	0.606984
generated_explanations_jais7b_few_shot_with_ref.csv	generated_explanation_few_shot	original_explanation	حرب طويل الزمان لا خوف ولا امان	يشير هذا المثل إلى أن الحرب لا يمكن أن تستمر إلى الأبد وأن السلام سيأتي في النهاية. 7. المثل: من يزرع الريح يحصد العواصف التفسير: يشير هذا المثل إلى أن الشخص الذي يسبب المشاكل للآخرين سيتحمل العواقب. 8. المثل: من	يشير هذا المثل إلى أن الحرب التي تستمر لفترة طويلة تفقد تأثيرها الكبير فلا تبقى مخيفة ولا تجلب الأمان.	0.47265	0.690295	-0.027257	0.208688	0.594768
generated_explanations_jais7b_few_shot_with_ref.csv	generated_explanation_few_shot	original_explanation	صام صام وفطر بلصام	يشير هذا المثل إلى أن الشخص الذي يصوم قد يكون لديه نية سيئة. 7. المثل: من يزرع الريح يحصد العواصف التفسير: يشير هذا المثل إلى أن الشخص الذي يسبب المشاكل للآخرين سيتلقى نفس المشاكل في النهاية. 8. المثل: من ي	يشير هذا المثل إلى أن الجهد الكبير والصبر الطويل يمكن أن يضيع في النهاية بسبب قرار غير موفق أو نتيجة غير مرضية.	0.29561	0.679407	0.12641	0.278723	0.590118
generated_explanations_jais7b_few_shot_with_ref.csv	generated_explanation_few_shot	original_explanation	روي الحليم النجد ولاترويه المقطاعه	يشير هذا المثل إلى أن الشخص الحكيم يجب أن يساعد الآخرين، حتى لو كانوا لا يقدرون ذلك. 7. المثل: من يزرع الريح يحصد العواصف التفسير: يشير هذا المثل إلى أن الشخص الذي يتصرف بطريقة غير مسؤولة أو غير متوقعة يجب أن يتوقع العواقب	يشير هذا المثل إلى أن الشخص الذكي يمكنه فهم الأمور بسرعة وبإيجاز دون الحاجة إلى شرح مفصل.	0.45119	0.713523	-0.0278035	0.120806	0.604045
generated_explanations_jais7b_few_shot_with_ref.csv	generated_explanation_few_shot	original_explanation	اللي ما عنده عمل يعمل جمل	يشير هذا المثل إلى أن الشخص الذي لا يجد عملاً يجب عليه أن يجد عملاً آخر. 7. المثل: من يزرع الريح يحصد العواصف التفسير: يشير هذا المثل إلى أن الشخص الذي يتصرف بطريقة غير مسؤولة أو غير متوقعة يجب عليه تحمل العواقب.	يشير هذا المثل إلى أن الشخص الذي لا يجد ما يشغله قد يختار القيام بأعمال شاقة أو غير ضرورية تزعجه.	0.514432	0.75704	0.397721	0.323167	0.618418
generated_explanations_jais7b_few_shot_with_ref.csv	generated_explanation_few_shot	original_explanation	ابن الحيه حنشن	يشير هذا المثل إلى أن الشخص الذي يتصرف بطريقة غير طبيعية أو غير متوقعة قد يكون لديه دوافع خفية. 7. المثل: من يزرع الريح يحصد العواصف التفسير: يشير هذا المثل إلى أن الشخص الذي يتصرف بطريقة غير متوقعة أو غير مسؤولة قد يواجه عواقب غير	يشير هذا المثل إلى أن الأصل السيء ينتج فرعًا سيئًا مثله.	0.345677	0.649861	-0.0294298	0.0485141	0.580749
generated_explanations_jais7b_few_shot_with_ref.csv	generated_explanation_few_shot	original_explanation	الربح عند المخاطر	يشير هذا المثل إلى أن النجاح يتطلب المخاطرة. 7. المثل: من لا يعرف كيف يمشي لا يركب التفسير: يشير هذا المثل إلى أن الشخص يجب أن يتعلم الأساسيات قبل أن يحاول القيام بشيء أكثر تعقيدًا. 8. المثل: من لا يعرف	يشير هذا المثل إلى أن تحقيق المكاسب الكبيرة يتطلب المخاطرة، ولكن يجب أن تكون هذه المخاطرة مدروسة لتجنب الخسائر.	0.439706	0.69185	0.158176	0.210455	0.674457
generated_explanations_jais7b_few_shot_with_ref.csv	generated_explanation_few_shot	original_explanation	من جابرك بالضحك ما جابرك بالبكاء	يشير هذا المثل إلى أن الشخص يجب أن يتعامل مع الآخرين بلطف ولطف، حتى لو كان ذلك يعني التضحية ببعض الراحة الشخصية. 7. المثل: من يزرع الريح يحصد العواصف التفسير: يشير هذا المثل إلى أن الشخص الذي يتصرف بطريقة غير مسؤولة أو غير	يشير هذا المثل إلى أن الشخص الذي يشاركك في الفرح قد لا يكون دائمًا موجودًا لدعمك في الأوقات الصعبة.	0.358222	0.737255	0.271378	0.227712	0.592715
generated_explanations_jais7b_few_shot_with_ref.csv	generated_explanation_few_shot	original_explanation	الحذر، ولا الشجاعه	يشير هذا المثل إلى أن الحذر أفضل من الشجاعة في بعض الحالات. 7. المثل: من يزرع الريح يحصد العواصف التفسير: يشير هذا المثل إلى أن الشخص الذي يسبب المشاكل للآخرين سيتحمل العواقب. 8. المثل: من يزرع الريح يحصد	يشير هذا المثل إلى أن الحذر والتروي أفضل من الاندفاع غير المدروس.	0.522033	0.656911	0.221951	0.205954	0.648534
[truncated: 250 more rows]

## Sheet: generated_explanations_mistral7
Source_File	Reference_Column	Generated_Column	text	explanation	generated_explanation_few_shot	Cosine_MiniLM	Cosine_CAMeL	Cosine_Arabic_KW	SAS_SBERT_100K	BERTScore_F1
[truncated: 456 more rows]

## Sheet: generated_proverbs_explanations
Source_File	Reference_Column	Generated_Column	text	original_explanation	generated_explanation	Cosine_MiniLM	Cosine_CAMeL	Cosine_Arabic_KW	SAS_SBERT_100K	BERTScore_F1
[truncated: 456 more rows]

## Sheet: gpt4o_fewshot_explanations
Source_File	Reference_Column	Generated_Column	text	explanation	generated_explanation	Cosine_MiniLM	Cosine_CAMeL	Cosine_Arabic_KW	SAS_SBERT_100K	BERTScore_F1
[truncated: 456 more rows]

[truncated: 1 more sheets: llama3_fewshot_explanations_wit]
